# Supplementary material for: Robustifying Experimental Tracer Design for13C-Metabolic Flux Analysis
Source: Front Bioeng Biotechnol. 2021 Jun 22;9:685323. doi: 10.3389/fbioe.2021.685323 (PMC8258161; doi:10.3389/fbioe.2021.685323)
Supplement: Supplementary file 2 [file Data_Sheet_2.zip]

Archive with 3 entries (3 files):
- model.fml
- all.mix
- samples.hdf5
