# Supplementary material for: Robustifying Experimental Tracer Design for13C-Metabolic Flux Analysis
Source: Front Bioeng Biotechnol. 2021 Jun 22;9:685323. doi: 10.3389/fbioe.2021.685323 (PMC8258161; doi:10.3389/fbioe.2021.685323)
Supplement: Supplementary file 2 [file Data_Sheet_2.zip › model.fml]

<?xml version="1.0" encoding="UTF-8"?>
<fluxml xmlns="http://www.13cflux.net/fluxml" xmlns:xsi="http://www.w3.org/2001/XMLSchema-instance" xsi:schemaLocation="http://www.13cflux.net/fluxml http://www.13cflux.net/fluxml">
  <info>
    <name>Streptomyces clavuligerus</name>
    <date>2020-08-24 14:00:08</date>
    <comment>Model for an ED study of Streptomyces clavuligerus</comment>
  </info>
  <reactionnetwork>
    <metabolitepools>
      <pool atoms="3" id="PEP">
        <annotation name="inchi">InChI=1S/C3H5O6P/c1-2(3(4)5)9-10(6,7)8/h1H2,(H,4,5)(H2,6,7,8)</annotation>
        <annotation name="cas">138-08-9</annotation>
      </pool>
      <pool atoms="6" id="FBP">
        <annotation name="inchi">InChI=1S/C6H14O12P2/c7-4-3(1-16-19(10,11)12)18-6(9,5(4)8)2-17-20(13,14)15/h3-5,7-9H,1-2H2,(H2,10,11,12)(H2,13,14,15)/t3-,4-,5+,6?/m1/s1</annotation>
      </pool>
      <pool atoms="3" id="G3P">
        <annotation name="inchi">InChI=1S/C3H7O6P/c4-1-3(5)2-9-10(6,7)8/h1,3,5H,2H2,(H2,6,7,8)/t3-/m0/s1</annotation>
      </pool>
      <pool atoms="6" id="F6P">
        <annotation name="inchi">InChI=1S/C6H13O9P/c7-2-6(10)5(9)4(8)3(15-6)1-14-16(11,12)13/h3-5,7-10H,1-2H2,(H2,11,12,13)/t3-,4-,5+,6?/m1/s1</annotation>
      </pool>
      <pool atoms="3" id="PYR">
        <annotation name="inchi">InChI=1S/C3H4O3/c1-2(4)3(5)6/h1H3,(H,5,6)</annotation>
        <annotation name="cas">127-17-3</annotation>
      </pool>
      <pool atoms="2" id="ACCOA">
        <annotation name="inchi">InChI=1S/C23H38N7O17P3S/c1-12(31)51-7-6-25-14(32)4-5-26-21(35)18(34)23(2,3)9-44-50(41,42)47-49(39,40)43-8-13-17(46-48(36,37)38)16(33)22(45-13)30-11-29-15-19(24)27-10-28-20(15)30/h10-11,13,16-18,22,33-34H,4-9H2,1-3H3,(H,25,32)(H,26,35)(H,39,40)(H,41,42)(H2,24,27,28)(H2,36,37,38)/t13-,16-,17-,18+,22-/m1/s1</annotation>
        <annotation name="indexes">0,11</annotation>
      </pool>
      <pool atoms="1" id="CO2">
        <annotation name="inchi">InChI=1S/CO2/c2-1-3</annotation>
      </pool>
      <pool atoms="6" id="G6P">
        <annotation name="inchi">InChI=1S/C6H13O9P/c7-3-2(1-14-16(11,12)13)15-6(10)5(9)4(3)8/h2-10H,1H2,(H2,11,12,13)/t2-,3-,4+,5-,6?/m1/s1</annotation>
        <annotation name="cas">56-73-5</annotation>
      </pool>
      <pool atoms="3" id="PGA">
        <annotation name="inchi">InChI=1S/C3H7O7P/c4-2(3(5)6)1-10-11(7,8)9/h2,4H,1H2,(H,5,6)(H2,7,8,9)/t2-/m1/s1</annotation>
      </pool>
      <pool atoms="5" id="R5P">
        <annotation name="inchi">InChI=1S/C5H11O8P/c6-3-2(1-12-14(9,10)11)13-5(8)4(3)7/h2-8H,1H2,(H2,9,10,11)/t2-,3-,4-,5?/m1/s1</annotation>
      </pool>
      <pool atoms="4" id="E4P">
        <annotation name="inchi">InChI=1S/C4H9O7P/c5-1-3(6)4(7)2-11-12(8,9)10/h1,3-4,6-7H,2H2,(H2,8,9,10)/t3-,4+/m0/s1</annotation>
      </pool>
      <pool atoms="6" id="ICIT">
        <annotation name="inchi">InChI=1S/C6H8O7/c7-3(8)1-2(5(10)11)4(9)6(12)13/h2,4,9H,1H2,(H,7,8)(H,10,11)(H,12,13)</annotation>
      </pool>
      <pool atoms="5" id="AKG">
        <annotation name="inchi">InChI=1S/C5H6O5/c6-3(5(9)10)1-2-4(7)8/h1-2H2,(H,7,8)(H,9,10)</annotation>
      </pool>
      <pool atoms="4" id="SUCC">
        <annotation name="inchi">InChI=1S/C4H6O4/c5-3(6)1-2-4(7)8/h1-2H2,(H,5,6)(H,7,8)</annotation>
      </pool>
      <pool atoms="4" id="FUM">
        <annotation name="inchi">InChI=1S/C4H4O4/c5-3(6)1-2-4(7)8/h1-2H,(H,5,6)(H,7,8)/b2-1+</annotation>
      </pool>
      <pool atoms="4" id="MAL">
        <annotation name="inchi">InChI=1S/C4H6O5/c5-2(4(8)9)1-3(6)7/h2,5H,1H2,(H,6,7)(H,8,9)/t2-/m0/s1</annotation>
      </pool>
      <pool atoms="4" id="OAA">
        <annotation name="inchi">InChI=1S/C4H4O5/c5-2(4(8)9)1-3(6)7/h1H2,(H,6,7)(H,8,9)</annotation>
      </pool>
      <pool atoms="5" id="GLU">
        <annotation name="inchi">InChI=1S/C5H9NO4/c6-3(5(9)10)1-2-4(7)8/h3H,1-2,6H2,(H,7,8)(H,9,10)/t3-/m0/s1</annotation>
      </pool>
      <pool atoms="5" id="GLN">
        <annotation name="inchi">InChI=1S/C5H10N2O3/c6-3(5(9)10)1-2-4(7)8/h3H,1-2,6H2,(H2,7,8)(H,9,10)/t3-/m0/s1</annotation>
      </pool>
      <pool atoms="4" id="ASP">
        <annotation name="inchi">InChI=1S/C4H7NO4/c5-2(4(8)9)1-3(6)7/h2H,1,5H2,(H,6,7)(H,8,9)/t2-/m0/s1</annotation>
      </pool>
      <pool atoms="7" id="S7P">
        <annotation name="inchi">InChI=1S/C7H15O10P/c8-1-3(9)5(11)7(13)6(12)4(10)2-17-18(14,15)16/h4-8,10-13H,1-2H2,(H2,14,15,16)/t4-,5-,6-,7+/m1/s1</annotation>
      </pool>
      <pool atoms="7" id="DAHP">
        <annotation name="inchi">InChI=1S/C7H13O10P/c8-3(1-4(9)7(12)13)6(11)5(10)2-17-18(14,15)16/h3,5-6,8,10-11H,1-2H2,(H,12,13)(H2,14,15,16)/t3-,5-,6+/m1/s1</annotation>
      </pool>
      <pool atoms="10" id="CHOR">
        <annotation name="inchi">InChI=1S/C10H10O6/c1-5(9(12)13)16-8-4-6(10(14)15)2-3-7(8)11/h2-4,7-8,11H,1H2,(H,12,13)(H,14,15)/t7-,8-/m1/s1</annotation>
      </pool>
      <pool atoms="9" id="PHE">
        <annotation name="inchi">InChI=1S/C9H11NO2/c10-8(9(11)12)6-7-4-2-1-3-5-7/h1-5,8H,6,10H2,(H,11,12)/t8-/m0/s1</annotation>
      </pool>
      <pool atoms="9" id="TYR">
        <annotation name="inchi">InChI=1S/C9H11NO3/c10-8(9(12)13)5-6-1-3-7(11)4-2-6/h1-4,8,11H,5,10H2,(H,12,13)/t8-/m0/s1</annotation>
      </pool>
      <pool atoms="3" id="SER">
        <annotation name="inchi">InChI=1S/C3H7NO3/c4-2(1-5)3(6)7/h2,5H,1,4H2,(H,6,7)/t2-/m0/s1</annotation>
      </pool>
      <pool atoms="5" id="VAL">
        <annotation name="inchi">InChI=1S/C5H11NO2/c1-3(2)4(6)5(7)8/h3-4H,6H2,1-2H3,(H,7,8)/t4-/m0/s1</annotation>
      </pool>
      <pool atoms="5" id="AKV">
        <annotation name="inchi">InChI=1S/C5H8O3/c1-3(2)4(6)5(7)8/h3H,1-2H3,(H,7,8)</annotation>
      </pool>
      <pool atoms="6" id="LEU">
        <annotation name="inchi">InChI=1S/C6H13NO2/c1-4(2)3-5(7)6(8)9/h4-5H,3,7H2,1-2H3,(H,8,9)/t5-/m0/s1</annotation>
      </pool>
      <pool atoms="3" id="ALA">
        <annotation name="inchi">InChI=1S/C3H7NO2/c1-2(4)3(5)6/h2H,4H2,1H3,(H,5,6)/t2-/m0/s1</annotation>
      </pool>
      <pool atoms="5" id="PRO">
        <annotation name="inchi">InChI=1S/C5H9NO2/c7-5(8)4-2-1-3-6-4/h4,6H,1-3H2,(H,7,8)/t4-/m0/s1</annotation>
      </pool>
      <pool atoms="4" id="THR">
        <annotation name="inchi">InChI=1S/C4H9NO3/c1-2(6)3(5)4(7)8/h2-3,6H,5H2,1H3,(H,7,8)/t2-,3+/m1/s1</annotation>
      </pool>
      <pool atoms="6" id="LYS">
        <annotation name="inchi">InChI=1S/C6H14N2O2/c7-4-2-1-3-5(8)6(9)10/h5H,1-4,7-8H2,(H,9,10)/t5-/m0/s1</annotation>
      </pool>
      <pool atoms="6" id="ILE">
        <annotation name="inchi">InChI=1S/C6H13NO2/c1-3-4(2)5(7)6(8)9/h4-5H,3,7H2,1-2H3,(H,8,9)/t4-,5-/m0/s1</annotation>
      </pool>
      <pool atoms="3" id="EX_GLYC">
        <annotation name="inchi">InChI=1S/C3H8O3/c4-1-3(6)2-5/h3-6H,1-2H2</annotation>
      </pool>
      <pool atoms="3" id="GLYC3P">
        <annotation name="inchi">InChI=1S/C3H9O6P/c4-1-3(5)2-9-10(6,7)8/h3-5H,1-2H2,(H2,6,7,8)/t3-/m1/s1</annotation>
      </pool>
      <pool atoms="3" id="DHAP">
        <annotation name="inchi">InChI=1S/C3H7O6P/c4-1-3(5)2-9-10(6,7)8/h4H,1-2H2,(H2,6,7,8)</annotation>
      </pool>
      <pool atoms="5" id="ORN">
        <annotation name="inchi">InChI=1S/C5H12N2O2/c6-3-1-2-4(7)5(8)9/h4H,1-3,6-7H2,(H,8,9)/t4-/m0/s1</annotation>
      </pool>
      <pool atoms="6" id="CITR">
        <annotation name="inchi">InChI=1S/C6H13N3O3/c7-4(5(10)11)2-1-3-9-6(8)12/h4H,1-3,7H2,(H,10,11)(H3,8,9,12)/t4-/m0/s1</annotation>
      </pool>
      <pool atoms="10" id="ARGSUC">
        <annotation name="inchi">InChI=1S/C10H18N4O6/c11-5(8(17)18)2-1-3-13-10(12)14-6(9(19)20)4-7(15)16/h5-6H,1-4,11H2,(H,15,16)(H,17,18)(H,19,20)(H3,12,13,14)/t5-,6-/m0/s1</annotation>
      </pool>
      <pool atoms="6" id="ARG">
        <annotation name="inchi">InChI=1S/C6H14N4O2/c7-4(5(11)12)2-1-3-10-6(8)9/h4H,1-3,7H2,(H,11,12)(H4,8,9,10)/t4-/m0/s1</annotation>
      </pool>
      <pool atoms="8" id="PCA">
        <annotation name="inchi">InChI=1S/C8H14N2O4/c9-3-1-5(11)7(8(13)14)10-4-2-6(10)12/h5,7,11H,1-4,9H2,(H,13,14)/t5-,7+/m1/s1</annotation>
      </pool>
      <pool atoms="9" id="CEA">
        <annotation name="inchi">InChI=1S/C9H18N4O4/c10-9(11)13-4-1-2-6(8(16)17)12-5-3-7(14)15/h6,12H,1-5H2,(H,14,15)(H,16,17)(H4,10,11,13)/t6-/m0/s1</annotation>
      </pool>
      <pool atoms="8" id="CA">
        <annotation name="inchi">InChI=1S/C8H10N2O4/c9-2-1-4-7(8(12)13)10-5(11)3-6(10)14-4/h1,6-7H,2-3,9H2,(H,12,13)/b4-1-/t6-,7-/m0/s1</annotation>
      </pool>
      <pool atoms="6" id="EX_ARG">
        <annotation name="inchi">InChI=1S/C6H14N4O2/c7-4(5(11)12)2-1-3-10-6(8)9/h4H,1-3,7H2,(H,11,12)(H4,8,9,10)/t4-/m0/s1</annotation>
      </pool>
      <pool atoms="7" id="DAP">
        <annotation name="inchi">InChI=1S/C7H14N2O4/c8-4(6(10)11)2-1-3-5(9)7(12)13/h4-5H,1-3,8-9H2,(H,10,11)(H,12,13)/t4-,5-/m0/s1</annotation>
      </pool>
      <pool atoms="2" id="GLY">
        <annotation name="inchi">InChI=1S/C2H5NO2/c3-1-2(4)5/h1,3H2,(H,4,5)</annotation>
      </pool>
      <pool atoms="5" id="MET">
        <annotation name="inchi">InChI=1S/C5H11NO2S/c1-9-3-2-4(6)5(7)8/h4H,2-3,6H2,1H3,(H,7,8)/t4-/m0/s1</annotation>
      </pool>
      <pool atoms="6" id="HIS">
        <annotation name="inchi">InChI=1S/C6H9N3O2/c7-5(6(10)11)1-4-2-8-3-9-4/h2-3,5H,1,7H2,(H,8,9)(H,10,11)/t5-/m0/s1</annotation>
      </pool>
      <pool atoms="11" id="TRP">
        <annotation name="inchi">InChI=1S/C11H12N2O2/c12-9(11(14)15)5-7-6-13-10-4-2-1-3-8(7)10/h1-4,6,9,13H,5,12H2,(H,14,15)/t9-/m0/s1</annotation>
      </pool>
    </metabolitepools>
    <reaction id="emp3">
      <annotation name="pathway">emp</annotation>
      <reduct cfg="C#1@1 C#2@1 C#3@1" id="G3P"/>
      <reduct cfg="C#1@2 C#2@2 C#3@2" id="DHAP"/>
      <rproduct cfg="C#2@2 C#2@1 C#3@2 C#1@2 C#1@1 C#3@1" id="FBP"/>
    </reaction>
    <reaction id="emp4">
      <annotation name="pathway">emp</annotation>
      <reduct cfg="C#1@1 C#2@1 C#3@1" id="G3P"/>
      <rproduct cfg="C#2@1 C#3@1 C#1@1" id="PGA"/>
    </reaction>
    <reaction id="tca1">
      <annotation name="pathway">tca</annotation>
      <reduct cfg="C#1@1 C#2@1 C#3@1" id="PYR"/>
      <rproduct cfg="C#1@1 C#2@1" id="ACCOA"/>
      <rproduct cfg="C#3@1" id="CO2"/>
    </reaction>
    <reaction id="emp5">
      <annotation name="pathway">emp</annotation>
      <reduct cfg="C#1@1 C#2@1 C#3@1" id="PGA"/>
      <rproduct cfg="C#1@1 C#2@1 C#3@1" id="PEP"/>
    </reaction>
    <reaction id="emp6">
      <annotation name="pathway">emp</annotation>
      <reduct cfg="C#1@1 C#2@1 C#3@1" id="PEP"/>
      <rproduct cfg="C#1@1 C#2@1 C#3@1" id="PYR"/>
    </reaction>
    <reaction bidirectional="false" id="tca2">
      <annotation name="pathway">tca</annotation>
      <reduct cfg="C#1@1 C#2@1" id="ACCOA"/>
      <reduct cfg="C#1@2 C#2@2 C#3@2 C#4@2" id="OAA"/>
      <rproduct cfg="C#1@1 C#2@2 C#2@1 C#1@2 C#4@2 C#3@2" id="ICIT"/>
    </reaction>
    <reaction bidirectional="false" id="tca3">
      <annotation name="pathway">tca</annotation>
      <reduct cfg="C#1@1 C#2@1 C#3@1 C#4@1 C#5@1 C#6@1" id="ICIT"/>
      <rproduct cfg="C#2@1 C#1@1 C#4@1 C#3@1 C#6@1" id="AKG"/>
      <rproduct cfg="C#5@1" id="CO2"/>
    </reaction>
    <reaction id="tca4___1 tca4___2">
      <annotation name="pathway">tca</annotation>
      <annotation name="name">tca4</annotation>
      <reduct cfg="C#1@1 C#2@1 C#3@1 C#4@1 C#5@1" id="AKG"/>
      <rproduct cfg="C#5@1" id="CO2"/>
      <rproduct id="SUCC">
        <variant cfg="C#1@1 C#2@1 C#3@1 C#4@1"/>
        <variant cfg="C#2@1 C#1@1 C#4@1 C#3@1"/>
      </rproduct>
    </reaction>
    <reaction id="tca8">
      <annotation name="pathway">tca</annotation>
      <reduct cfg="C#1@1 C#2@1 C#3@1 C#4@1" id="MAL"/>
      <rproduct cfg="C#2@1 C#1@1 C#4@1 C#3@1" id="OAA"/>
    </reaction>
    <reaction bidirectional="false" id="ana1">
      <annotation name="pathway">ana</annotation>
      <reduct cfg="C#1@1 C#2@1 C#3@1 C#4@1" id="MAL"/>
      <rproduct cfg="C#3@1" id="CO2"/>
      <rproduct cfg="C#1@1 C#2@1 C#4@1" id="PYR"/>
    </reaction>
    <reaction id="ana3">
      <annotation name="pathway">ana</annotation>
      <reduct cfg="C#1@1 C#2@1 C#3@1 C#4@1" id="OAA"/>
      <rproduct cfg="C#1@1 C#2@1 C#4@1" id="PEP"/>
      <rproduct cfg="C#3@1" id="CO2"/>
    </reaction>
    <reaction id="tca6">
      <annotation name="pathway">tca</annotation>
      <reduct cfg="C#1@1 C#2@1 C#3@1 C#4@1" id="SUCC"/>
      <rproduct cfg="C#1@1 C#2@1 C#3@1 C#4@1" id="FUM"/>
    </reaction>
    <reaction bidirectional="false" id="nit4">
      <annotation name="pathway">bm</annotation>
      <reduct cfg="C#1@1 C#2@1 C#3@1 C#4@1 C#5@1" id="AKG"/>
      <rproduct cfg="C#1@1 C#2@1 C#3@1 C#4@1 C#5@1" id="GLU"/>
    </reaction>
    <reaction bidirectional="false" id="nit1">
      <annotation name="pathway">bm</annotation>
      <reduct cfg="C#1@1 C#2@1 C#3@1 C#4@1 C#5@1" id="GLU"/>
      <rproduct cfg="C#1@1 C#2@1 C#3@1 C#4@1 C#5@1" id="GLN"/>
    </reaction>
    <reaction id="nit8">
      <annotation name="pathway">bm</annotation>
      <reduct cfg="C#1@1 C#2@1 C#3@1 C#4@1 C#5@1" id="GLU"/>
      <reduct cfg="C#1@2 C#2@2 C#3@2 C#4@2" id="OAA"/>
      <rproduct cfg="C#1@2 C#2@2 C#3@2 C#4@2" id="ASP"/>
      <rproduct cfg="C#1@1 C#2@1 C#3@1 C#4@1 C#5@1" id="AKG"/>
    </reaction>
    <reaction id="ppp5">
      <annotation name="pathway">ppp</annotation>
      <reduct cfg="C#1@1 C#2@1 C#3@1 C#4@1 C#5@1" id="R5P"/>
      <reduct cfg="C#1@2 C#2@2 C#3@2 C#4@2" id="E4P"/>
      <rproduct cfg="C#3@1 C#1@1 C#2@1" id="G3P"/>
      <rproduct cfg="C#2@2 C#5@1 C#4@2 C#3@2 C#1@2 C#4@1" id="F6P"/>
    </reaction>
    <reaction id="ppp4">
      <annotation name="pathway">ppp</annotation>
      <reduct cfg="C#1@1 C#2@1 C#3@1 C#4@1 C#5@1" id="R5P"/>
      <reduct cfg="C#1@2 C#2@2 C#3@2 C#4@2 C#5@2" id="R5P"/>
      <rproduct cfg="C#3@1 C#1@1 C#2@1" id="G3P"/>
      <rproduct cfg="C#5@1 C#1@2 C#4@1 C#2@2 C#5@2 C#3@2 C#4@2" id="S7P"/>
    </reaction>
    <reaction id="ppp6">
      <annotation name="pathway">ppp</annotation>
      <reduct cfg="C#1@1 C#2@1 C#3@1" id="G3P"/>
      <reduct cfg="C#1@2 C#2@2 C#3@2 C#4@2 C#5@2 C#6@2 C#7@2" id="S7P"/>
      <rproduct cfg="C#7@2 C#2@2 C#6@2 C#4@2" id="E4P"/>
      <rproduct cfg="C#2@1 C#1@2 C#3@1 C#1@1 C#5@2 C#3@2" id="F6P"/>
    </reaction>
    <reaction bidirectional="false" id="emp1">
      <annotation name="pathway">emp</annotation>
      <reduct cfg="C#1@1 C#2@1 C#3@1 C#4@1 C#5@1 C#6@1" id="F6P"/>
      <rproduct cfg="C#1@1 C#3@1 C#4@1 C#5@1 C#6@1 C#2@1" id="G6P"/>
    </reaction>
    <reaction bidirectional="false" id="ppp1">
      <annotation name="pathway">ppp</annotation>
      <reduct cfg="C#1@1 C#2@1 C#3@1 C#4@1 C#5@1 C#6@1" id="G6P"/>
      <rproduct cfg="C#6@1" id="CO2"/>
      <rproduct cfg="C#1@1 C#2@1 C#3@1 C#4@1 C#5@1" id="R5P"/>
    </reaction>
    <reaction id="co2_out">
      <reduct cfg="C#1@1" id="CO2"/>
    </reaction>
    <reaction bidirectional="false" id="gneo1">
      <annotation name="pathway">emp</annotation>
      <reduct cfg="C#1@1 C#2@1 C#3@1 C#4@1 C#5@1 C#6@1" id="FBP"/>
      <rproduct cfg="C#1@1 C#2@1 C#3@1 C#4@1 C#5@1 C#6@1" id="F6P"/>
    </reaction>
    <reaction bidirectional="false" id="ana2">
      <annotation name="pathway">ana</annotation>
      <reduct cfg="C#1@1 C#2@1 C#3@1" id="PYR"/>
      <reduct cfg="C#1@2" id="CO2"/>
      <rproduct cfg="C#1@1 C#2@1 C#1@2 C#3@1" id="OAA"/>
    </reaction>
    <reaction bidirectional="false" id="bm_pep2">
      <annotation name="pathway">bm</annotation>
      <reduct cfg="C#1@1 C#2@1 C#3@1 C#4@1" id="E4P"/>
      <reduct cfg="C#1@2 C#2@2 C#3@2" id="PEP"/>
      <rproduct cfg="C#1@2 C#2@1 C#1@1 C#2@2 C#4@1 C#3@1 C#3@2" id="DAHP"/>
    </reaction>
    <reaction bidirectional="false" id="bm_pep3">
      <annotation name="pathway">bm</annotation>
      <reduct cfg="C#1@1 C#2@1 C#3@1 C#4@1 C#5@1 C#6@1 C#7@1" id="DAHP"/>
      <reduct cfg="C#1@2 C#2@2 C#3@2" id="PEP"/>
      <rproduct cfg="C#1@2 C#1@1 C#3@1 C#2@1 C#2@2 C#4@1 C#6@1 C#5@1 C#3@2 C#7@1" id="CHOR"/>
    </reaction>
    <reaction bidirectional="false" id="bm_pep4">
      <annotation name="pathway">bm</annotation>
      <reduct cfg="C#1@1 C#2@1 C#3@1 C#4@1 C#5@1 C#6@1 C#7@1 C#8@1 C#9@1 C#10@1" id="CHOR"/>
      <rproduct cfg="C#2@1 C#3@1 C#6@1 C#7@1 C#4@1 C#1@1 C#8@1 C#5@1 C#9@1" id="PHE"/>
      <rproduct cfg="C#10@1" id="CO2"/>
    </reaction>
    <reaction bidirectional="false" id="bm_pep5">
      <annotation name="pathway">bm</annotation>
      <reduct cfg="C#1@1 C#2@1 C#3@1 C#4@1 C#5@1 C#6@1 C#7@1 C#8@1 C#9@1 C#10@1" id="CHOR"/>
      <rproduct cfg="C#4@1 C#7@1 C#6@1 C#3@1 C#1@1 C#8@1 C#2@1 C#5@1 C#9@1" id="TYR"/>
      <rproduct cfg="C#10@1" id="CO2"/>
    </reaction>
    <reaction bidirectional="false" id="bm_pga2">
      <annotation name="pathway">bm</annotation>
      <reduct cfg="C#1@1 C#2@1 C#3@1" id="PGA"/>
      <rproduct cfg="C#1@1 C#2@1 C#3@1" id="SER"/>
    </reaction>
    <reaction bidirectional="false" id="bm_pyr2">
      <annotation name="pathway">bm</annotation>
      <reduct cfg="C#1@1 C#2@1 C#3@1" id="PYR"/>
      <reduct cfg="C#1@2 C#2@2 C#3@2" id="PYR"/>
      <rproduct cfg="C#3@2" id="CO2"/>
      <rproduct cfg="C#1@2 C#1@1 C#2@2 C#2@1 C#3@1" id="VAL"/>
    </reaction>
    <reaction id="tca7">
      <annotation name="pathway">tca</annotation>
      <reduct cfg="C#1@1 C#2@1 C#3@1 C#4@1" id="FUM"/>
      <rproduct cfg="C#1@1 C#2@1 C#3@1 C#4@1" id="MAL"/>
    </reaction>
    <reaction bidirectional="false" id="bm_pyr3">
      <annotation name="pathway">bm</annotation>
      <reduct cfg="C#1@1 C#2@1 C#3@1" id="PYR"/>
      <reduct cfg="C#1@2 C#2@2 C#3@2" id="PYR"/>
      <rproduct cfg="C#1@2 C#1@1 C#2@2 C#2@1 C#3@1" id="AKV"/>
      <rproduct cfg="C#3@2" id="CO2"/>
    </reaction>
    <reaction bidirectional="false" id="bm_pyr4">
      <annotation name="pathway">bm</annotation>
      <reduct cfg="C#1@1 C#2@1" id="ACCOA"/>
      <reduct cfg="C#1@2 C#2@2 C#3@2 C#4@2 C#5@2" id="AKV"/>
      <rproduct cfg="C#1@2 C#2@2 C#4@2 C#3@2 C#1@1 C#2@1" id="LEU"/>
      <rproduct cfg="C#5@2" id="CO2"/>
    </reaction>
    <reaction bidirectional="false" id="nit6">
      <annotation name="pathway">bm</annotation>
      <reduct cfg="C#1@1 C#2@1 C#3@1" id="PYR"/>
      <rproduct cfg="C#1@1 C#2@1 C#3@1" id="ALA"/>
    </reaction>
    <reaction bidirectional="false" id="bm_akg1">
      <annotation name="pathway">bm</annotation>
      <reduct cfg="C#1@1 C#2@1 C#3@1 C#4@1 C#5@1" id="GLU"/>
      <rproduct cfg="C#2@1 C#1@1 C#4@1 C#3@1 C#5@1" id="PRO"/>
    </reaction>
    <reaction bidirectional="false" id="bm_oaa5">
      <annotation name="pathway">bm</annotation>
      <reduct cfg="C#1@1 C#2@1 C#3@1 C#4@1" id="OAA"/>
      <reduct cfg="C#1@2 C#2@2 C#3@2" id="PYR"/>
      <rproduct cfg="C#3@1 C#1@2 C#1@1 C#2@2 C#2@1 C#3@2 C#4@1" id="DAP"/>
    </reaction>
    <reaction bidirectional="false" id="bm_oaa4">
      <annotation name="pathway">bm</annotation>
      <reduct cfg="C#1@1 C#2@1 C#3@1" id="PYR"/>
      <reduct cfg="C#1@2 C#2@2 C#3@2 C#4@2" id="THR"/>
      <rproduct cfg="C#1@2 C#1@1 C#2@2 C#2@1 C#3@2 C#4@2" id="ILE"/>
      <rproduct cfg="C#3@1" id="CO2"/>
    </reaction>
    <reaction bidirectional="false" id="bm_oaa3">
      <annotation name="pathway">bm</annotation>
      <reduct cfg="C#1@1 C#2@1 C#3@1 C#4@1" id="ASP"/>
      <rproduct cfg="C#3@1 C#1@1 C#2@1 C#4@1" id="THR"/>
    </reaction>
    <reaction bidirectional="false" id="glyc_in___1 glyc_in___2">
      <annotation name="pathway">upt</annotation>
      <annotation name="name">glyc_in</annotation>
      <reduct cfg="C#1@1 C#2@1 C#3@1" id="EX_GLYC"/>
      <rproduct id="GLYC3P">
        <variant cfg="C#1@1 C#2@1 C#3@1"/>
        <variant cfg="C#2@1 C#1@1 C#3@1"/>
      </rproduct>
    </reaction>
    <reaction bidirectional="false" id="R119">
      <annotation name="pathway">upt</annotation>
      <reduct cfg="C#1@1 C#2@1 C#3@1" id="GLYC3P"/>
      <rproduct cfg="C#1@1 C#2@1 C#3@1" id="DHAP"/>
    </reaction>
    <reaction bidirectional="false" id="emp3b">
      <annotation name="pathway">emp</annotation>
      <reduct cfg="C#1@1 C#2@1 C#3@1" id="DHAP"/>
      <rproduct cfg="C#1@1 C#2@1 C#3@1" id="G3P"/>
    </reaction>
    <reaction bidirectional="false" id="urea1">
      <annotation name="pathway">urea</annotation>
      <reduct cfg="C#1@1 C#2@1 C#3@1 C#4@1 C#5@1" id="GLU"/>
      <rproduct cfg="C#2@1 C#1@1 C#4@1 C#3@1 C#5@1" id="ORN"/>
    </reaction>
    <reaction bidirectional="false" id="urea2">
      <annotation name="pathway">urea</annotation>
      <reduct cfg="C#1@1 C#2@1 C#3@1 C#4@1 C#5@1" id="ORN"/>
      <reduct cfg="C#1@2" id="CO2"/>
      <rproduct cfg="C#1@1 C#2@1 C#3@1 C#4@1 C#5@1 C#1@2" id="CITR"/>
    </reaction>
    <reaction bidirectional="false" id="urea3">
      <annotation name="pathway">urea</annotation>
      <reduct cfg="C#1@1 C#2@1 C#3@1 C#4@1 C#5@1 C#6@1" id="CITR"/>
      <reduct cfg="C#1@2 C#2@2 C#3@2 C#4@2" id="ASP"/>
      <rproduct cfg="C#1@1 C#2@1 C#3@1 C#1@2 C#4@1 C#2@2 C#3@2 C#5@1 C#4@2 C#6@1" id="ARGSUC"/>
    </reaction>
    <reaction bidirectional="false" id="urea4">
      <annotation name="pathway">urea</annotation>
      <reduct cfg="C#1@1 C#2@1 C#3@1 C#4@1 C#5@1 C#6@1 C#7@1 C#8@1 C#9@1 C#10@1" id="ARGSUC"/>
      <rproduct cfg="C#1@1 C#2@1 C#3@1 C#5@1 C#8@1 C#10@1" id="ARG"/>
      <rproduct cfg="C#4@1 C#6@1 C#7@1 C#9@1" id="FUM"/>
    </reaction>
    <reaction bidirectional="false" id="urea5">
      <annotation name="pathway">urea</annotation>
      <reduct cfg="C#1@1 C#2@1 C#3@1 C#4@1 C#5@1 C#6@1" id="ARG"/>
      <rproduct cfg="C#1@1 C#2@1 C#3@1 C#4@1 C#5@1" id="ORN"/>
      <rproduct cfg="C#6@1" id="CO2"/>
    </reaction>
    <reaction bidirectional="false" id="clv1">
      <annotation name="pathway">clavam</annotation>
      <reduct cfg="C#1@1 C#2@1 C#3@1 C#4@1 C#5@1 C#6@1" id="ARG"/>
      <reduct cfg="C#1@2 C#2@2 C#3@2" id="G3P"/>
      <rproduct cfg="C#1@1 C#2@1 C#3@2 C#3@1 C#2@2 C#4@1 C#1@2 C#5@1 C#6@1" id="CEA"/>
    </reaction>
    <reaction bidirectional="false" id="clv3">
      <annotation name="pathway">clavam</annotation>
      <reduct cfg="C#1@1 C#2@1 C#3@1 C#4@1 C#5@1 C#6@1 C#7@1 C#8@1" id="PCA"/>
      <rproduct cfg="C#1@1 C#3@1 C#2@1 C#5@1 C#6@1 C#4@1 C#7@1 C#8@1" id="CA"/>
    </reaction>
    <reaction bidirectional="false" id="clv2">
      <annotation name="pathway">clavam</annotation>
      <reduct cfg="C#1@1 C#2@1 C#3@1 C#4@1 C#5@1 C#6@1 C#7@1 C#8@1 C#9@1" id="CEA"/>
      <rproduct cfg="C#1@1 C#3@1 C#4@1 C#5@1 C#2@1 C#7@1 C#6@1 C#8@1" id="PCA"/>
      <rproduct cfg="C#9@1" id="CO2"/>
    </reaction>
    <reaction id="bm_pga">
      <annotation name="pathway">bm</annotation>
      <reduct cfg="C#1@1 C#2@1 C#3@1" id="PGA"/>
    </reaction>
    <reaction id="bm_ac">
      <annotation name="pathway">bm</annotation>
      <reduct cfg="C#1@1 C#2@1" id="ACCOA"/>
    </reaction>
    <reaction id="bm_pyr">
      <annotation name="pathway">bm</annotation>
      <reduct cfg="C#1@1 C#2@1 C#3@1" id="PYR"/>
    </reaction>
    <reaction id="bm_f6p">
      <annotation name="pathway">bm</annotation>
      <reduct cfg="C#1@1 C#2@1 C#3@1 C#4@1 C#5@1 C#6@1" id="F6P"/>
    </reaction>
    <reaction id="bm_pep">
      <annotation name="pathway">bm</annotation>
      <reduct cfg="C#1@1 C#2@1 C#3@1" id="PEP"/>
    </reaction>
    <reaction id="bm_r5p">
      <annotation name="pathway">bm</annotation>
      <reduct cfg="C#1@1 C#2@1 C#3@1 C#4@1 C#5@1" id="R5P"/>
    </reaction>
    <reaction id="bm_g6p">
      <annotation name="pathway">bm</annotation>
      <reduct cfg="C#1@1 C#2@1 C#3@1 C#4@1 C#5@1 C#6@1" id="G6P"/>
    </reaction>
    <reaction id="bm_g3p">
      <annotation name="pathway">bm</annotation>
      <reduct cfg="C#1@1 C#2@1 C#3@1" id="G3P"/>
    </reaction>
    <reaction id="bm_akg">
      <annotation name="pathway">bm</annotation>
      <reduct cfg="C#1@1 C#2@1 C#3@1 C#4@1 C#5@1" id="AKG"/>
    </reaction>
    <reaction id="bm_oaa">
      <annotation name="pathway">bm</annotation>
      <reduct cfg="C#1@1 C#2@1 C#3@1 C#4@1" id="OAA"/>
    </reaction>
    <reaction bidirectional="false" id="arg_in">
      <annotation name="pathway">upt</annotation>
      <reduct cfg="C#1@1 C#2@1 C#3@1 C#4@1 C#5@1 C#6@1" id="EX_ARG"/>
      <rproduct cfg="C#1@1 C#2@1 C#3@1 C#4@1 C#5@1 C#6@1" id="ARG"/>
    </reaction>
    <reaction id="nit2">
      <annotation name="pathway">bm</annotation>
      <reduct cfg="C#1@1 C#2@1 C#3@1 C#4@1 C#5@1" id="AKG"/>
      <reduct cfg="C#1@2 C#2@2 C#3@2 C#4@2 C#5@2" id="GLN"/>
      <rproduct cfg="C#1@1 C#2@1 C#3@1 C#4@1 C#5@1" id="GLU"/>
      <rproduct cfg="C#1@2 C#2@2 C#3@2 C#4@2 C#5@2" id="GLU"/>
    </reaction>
    <reaction bidirectional="false" id="bm_ooa6___1 bm_ooa6___2">
      <annotation name="pathway">bm</annotation>
      <annotation name="name">bm_ooa6</annotation>
      <reduct id="DAP">
        <variant cfg="C#1@1 C#2@1 C#3@1 C#4@1 C#5@1 C#6@1 C#7@1"/>
        <variant cfg="C#1@1 C#3@1 C#2@1 C#5@1 C#4@1 C#7@1 C#6@1"/>
      </reduct>
      <rproduct cfg="C#7@1" id="CO2"/>
      <rproduct cfg="C#1@1 C#3@1 C#2@1 C#5@1 C#4@1 C#6@1" id="LYS"/>
    </reaction>
    <reaction id="ca_out">
      <annotation name="pathway">clavam</annotation>
      <reduct cfg="C#1@1 C#2@1 C#3@1 C#4@1 C#5@1 C#6@1 C#7@1 C#8@1" id="CA"/>
    </reaction>
    <reaction id="bm_pro">
      <annotation name="pathway">bm</annotation>
      <reduct cfg="C#1@1 C#2@1 C#3@1 C#4@1 C#5@1" id="PRO"/>
    </reaction>
    <reaction id="bm_thr">
      <annotation name="pathway">bm</annotation>
      <reduct cfg="C#1@1 C#2@1 C#3@1 C#4@1" id="THR"/>
    </reaction>
    <reaction id="bm_ile">
      <annotation name="pathway">bm</annotation>
      <reduct cfg="C#1@1 C#2@1 C#3@1 C#4@1 C#5@1 C#6@1" id="ILE"/>
    </reaction>
    <reaction id="bm_lys">
      <annotation name="pathway">bm</annotation>
      <reduct cfg="C#1@1 C#2@1 C#3@1 C#4@1 C#5@1 C#6@1" id="LYS"/>
    </reaction>
    <reaction id="bm_tyr">
      <annotation name="pathway">bm</annotation>
      <reduct cfg="C#1@1 C#2@1 C#3@1 C#4@1 C#5@1 C#6@1 C#7@1 C#8@1 C#9@1" id="TYR"/>
    </reaction>
    <reaction id="bm_phe">
      <annotation name="pathway">bm</annotation>
      <reduct cfg="C#1@1 C#2@1 C#3@1 C#4@1 C#5@1 C#6@1 C#7@1 C#8@1 C#9@1" id="PHE"/>
    </reaction>
    <reaction id="bm_ser">
      <annotation name="pathway">bm</annotation>
      <reduct cfg="C#1@1 C#2@1 C#3@1" id="SER"/>
    </reaction>
    <reaction id="bm_val">
      <annotation name="pathway">bm</annotation>
      <reduct cfg="C#1@1 C#2@1 C#3@1 C#4@1 C#5@1" id="VAL"/>
    </reaction>
    <reaction id="bm_leu">
      <annotation name="pathway">bm</annotation>
      <reduct cfg="C#1@1 C#2@1 C#3@1 C#4@1 C#5@1 C#6@1" id="LEU"/>
    </reaction>
    <reaction id="bm_ala">
      <annotation name="pathway">bm</annotation>
      <reduct cfg="C#1@1 C#2@1 C#3@1" id="ALA"/>
    </reaction>
    <reaction id="bm_glu">
      <annotation name="pathway">bm</annotation>
      <reduct cfg="C#1@1 C#2@1 C#3@1 C#4@1 C#5@1" id="GLU"/>
    </reaction>
    <reaction id="bm_gln">
      <annotation name="pathway">bm</annotation>
      <reduct cfg="C#1@1 C#2@1 C#3@1 C#4@1 C#5@1" id="GLN"/>
    </reaction>
    <reaction id="bm_asp">
      <annotation name="pathway">bm</annotation>
      <reduct cfg="C#1@1 C#2@1 C#3@1 C#4@1" id="ASP"/>
    </reaction>
    <reaction bidirectional="false" id="bm_pga3">
      <annotation name="pathway">bm</annotation>
      <reduct cfg="C#1@1 C#2@1 C#3@1" id="SER"/>
      <rproduct cfg="C#2@1 C#3@1" id="GLY"/>
      <rproduct cfg="C#1@1" id="CO2"/>
    </reaction>
    <reaction id="bm_gly">
      <annotation name="pathway">bm</annotation>
      <reduct cfg="C#1@1 C#2@1" id="GLY"/>
    </reaction>
    <reaction bidirectional="false" id="bm_oaa2">
      <annotation name="pathway">bm</annotation>
      <reduct cfg="C#1@1 C#2@1 C#3@1 C#4@1" id="ASP"/>
      <reduct cfg="C#1@2" id="CO2"/>
      <rproduct cfg="C#1@2 C#1@1 C#3@1 C#2@1 C#4@1" id="MET"/>
    </reaction>
    <reaction id="bm_met">
      <annotation name="pathway">bm</annotation>
      <reduct cfg="C#1@1 C#2@1 C#3@1 C#4@1 C#5@1" id="MET"/>
    </reaction>
    <reaction bidirectional="false" id="bm_r5p2">
      <annotation name="pathway">bm</annotation>
      <reduct cfg="C#1@1 C#2@1 C#3@1 C#4@1 C#5@1" id="R5P"/>
      <reduct cfg="C#1@2" id="CO2"/>
      <rproduct cfg="C#3@1 C#5@1 C#1@2 C#4@1 C#2@1 C#1@1" id="HIS"/>
    </reaction>
    <reaction id="bm_his">
      <annotation name="pathway">bm</annotation>
      <reduct cfg="C#1@1 C#2@1 C#3@1 C#4@1 C#5@1 C#6@1" id="HIS"/>
    </reaction>
    <reaction bidirectional="false" id="bm_pep6">
      <annotation name="pathway">bm</annotation>
      <reduct cfg="C#1@1 C#2@1 C#3@1 C#4@1 C#5@1 C#6@1 C#7@1 C#8@1 C#9@1 C#10@1" id="CHOR"/>
      <reduct cfg="C#1@2 C#2@2 C#3@2 C#4@2 C#5@2" id="R5P"/>
      <reduct cfg="C#1@3 C#2@3 C#3@3" id="SER"/>
      <rproduct cfg="C#3@1 C#7@1 C#2@1 C#8@1 C#1@3 C#5@2 C#4@2 C#6@1 C#2@3 C#4@1 C#3@3" id="TRP"/>
      <rproduct cfg="C#3@2 C#1@2 C#2@2" id="G3P"/>
      <rproduct cfg="C#10@1" id="CO2"/>
      <rproduct cfg="C#1@1 C#5@1 C#9@1" id="PYR"/>
    </reaction>
    <reaction id="bm_trp">
      <annotation name="pathway">bm</annotation>
      <reduct cfg="C#1@1 C#2@1 C#3@1 C#4@1 C#5@1 C#6@1 C#7@1 C#8@1 C#9@1 C#10@1 C#11@1" id="TRP"/>
    </reaction>
    <reaction id="bm_cys">
      <annotation name="pathway">bm</annotation>
      <reduct cfg="C#1@1 C#2@1 C#3@1" id="SER"/>
    </reaction>
    <reaction id="bm_asn">
      <annotation name="pathway">bm</annotation>
      <reduct cfg="C#1@1 C#2@1 C#3@1 C#4@1" id="ASP"/>
    </reaction>
    <reaction id="bm_arg">
      <annotation name="pathway">bm</annotation>
      <reduct cfg="C#1@1 C#2@1 C#3@1 C#4@1 C#5@1 C#6@1" id="ARG"/>
    </reaction>
  </reactionnetwork>
  <constraints>
    <net>
      <textual>bm_akg=0.29799;
bm_ac=3.61063;
bm_f6p=0.8009;
bm_g6p=0.39979;
bm_g3p=1.15052;
bm_oaa=2.01703;
bm_pep=0.32675;
bm_pga=1.10134;
bm_pyr=0.82868;
bm_r5p=2.4958;
bm_pro=0.09451;
bm_thr=0.10414;
bm_ile=0.10683;
bm_lys=0.11176;
bm_phe=0.0533;
bm_tyr=0.03561;
bm_ser=0.1028;
bm_val=0.1785;
bm_leu=0.16618;
bm_gln=0.08488;
bm_ala=0.30235;
bm_glu=0.08556;
bm_asp=0.08824;
bm_gly=0.45155;
bm_cys=0.03698;
bm_met=0.04952;
bm_asn=0.08829;
bm_arg=0.07888;
bm_trp=0.01322;
bm_his=0.02936;
arg_in&lt;=3;
glyc_in___1+glyc_in___2=100</textual>
    </net>
  </constraints>
  <configuration name="all">
    <comment>Measurement config as described in
A. Schmitz, B.E. Ebert, L.M. Blank
GC-MS-based determination of mass isotopomer distributions for 13C-based metabolic flux analysis
T.J. McGenity, K.N. Timmis, B. Nogales (Eds.), Hydrocarbon and Lipid Microbiology Protocols: Genetic, Genomic and System Analyses of Pure Cultures, Springer Berlin Heidelberg, Berlin, Heidelberg (2017), pp. 223-243
https://doi.org/10.1016/j.meteno.2017.07.001

Becker, J., Klopprogge, C., and Wittmann, C. (2008).  Metabolic responses to pyruvate kinase deletionin  lysine  producing  corynebacterium  glutamicum.Microbial Cell Factories7,  8.    doi:10.1186/1475-2859-7-8
Dauner, M. and Sauer, U. (2000).  Gc-ms analysis of amino acids rapidly provides rich information forisotopomer balancing.Biotechnology Progress16, 642–649
Long, C. P. and Antoniewicz, M. R. (2019). High-resolution 13c metabolic flux analysis.Nature Protocols14, 2856–2877. doi:10.1038/s41596-019-0204-0
Schmitz, A., Ebert, B. E., and Blank, L. M. (2017).GC-MS-Based Determination of Mass IsotopomerDistributions for 13C-Based Metabolic Flux Analysis(Berlin, Heidelberg: Springer Berlin Heidelberg).223–243. doi:10.1007/8623201578


Error model according to:
Nöh K, Niedenführ S, Beyß M, Wiechert W (2018) A Pareto approach to resolve the conflict between information gain and experimental costs: Multiple-criteria design of carbon labeling experiments. PLOS Computational Biology 14(10): e1006533. doi:10.1371/journal.pcbi.1006533</comment>
    <input pool="EX_GLYC" type="isotopomer">
      <label cfg="000" purity="1.0">1.0</label>
    </input>
    <input pool="EX_ARG" type="isotopomer">
      <label cfg="000000" purity="1.0">1.0</label>
    </input>
    <constraints>
      <net>
        <textual>ppp1&lt;=100;
ana2&lt;=100;
tca8&lt;=100;
urea2&lt;=100;
emp6&lt;=100;
ana1&lt;=100;
tca7&lt;=100;
emp1&lt;=100;
co2_out&lt;=200;
nit8&lt;=100;
arg_in&gt;=0.09*ca_out</textual>
      </net>
      <xch>
        <textual>ana3&lt;=200;
emp3&lt;=200;
emp4&lt;=200;
emp5&lt;=200;
emp6&lt;=200;
nit2&lt;=200;
nit4&lt;=200;
nit8&lt;=200;
ppp4&lt;=200;
ppp5&lt;=200;
ppp6&lt;=200;
tca1&lt;=200;
tca4___1+tca4___2&lt;=200;
tca6&lt;=200;
tca7&lt;=200;
tca8&lt;=200</textual>
      </xch>
    </constraints>
    <measurement>
      <mlabel>
        <date>2020-06-29 17:41:07</date>
      </mlabel>
      <model>
        <labelingmeasurement>
          <group id="ms_group_0" scale="one">
            <errormodel>
              <textual>0.006655+0.0412*meas_sim</textual>
            </errormodel>
            <textual>ALA[1,2]#M0,1,2</textual>
          </group>
          <group id="ms_group_1" scale="one">
            <errormodel>
              <textual>0.006655+0.0412*meas_sim</textual>
            </errormodel>
            <textual>ALA#M0,1,2,3</textual>
          </group>
          <group id="ms_group_2" scale="one">
            <errormodel>
              <textual>0.006655+0.0412*meas_sim</textual>
            </errormodel>
            <textual>GLY[1]#M0,1</textual>
          </group>
          <group id="ms_group_3" scale="one">
            <errormodel>
              <textual>0.006655+0.0412*meas_sim</textual>
            </errormodel>
            <textual>GLY#M0,1,2</textual>
          </group>
          <group id="ms_group_4" scale="one">
            <errormodel>
              <textual>0.006655+0.0412*meas_sim</textual>
            </errormodel>
            <textual>VAL[1-4]#M0,1,2,3,4</textual>
          </group>
          <group id="ms_group_5" scale="one">
            <errormodel>
              <textual>0.006655+0.0412*meas_sim</textual>
            </errormodel>
            <textual>VAL#M0,1,2,3,4,5</textual>
          </group>
          <group id="ms_group_6" scale="one">
            <errormodel>
              <textual>0.006655+0.0412*meas_sim</textual>
            </errormodel>
            <textual>VAL[4,5]#M0,1,2</textual>
          </group>
          <group id="ms_group_7" scale="one">
            <errormodel>
              <textual>0.006655+0.0412*meas_sim</textual>
            </errormodel>
            <textual>LEU[1-5]#M0,1,2,3,4,5</textual>
          </group>
          <group id="ms_group_8" scale="one">
            <errormodel>
              <textual>0.006655+0.0412*meas_sim</textual>
            </errormodel>
            <textual>LEU#M0,1,2,3,4,5,6</textual>
          </group>
          <group id="ms_group_9" scale="one">
            <errormodel>
              <textual>0.006655+0.0412*meas_sim</textual>
            </errormodel>
            <textual>ILE[1-5]#M0,1,2,3,4,5</textual>
          </group>
          <group id="ms_group_10" scale="one">
            <errormodel>
              <textual>0.006655+0.0412*meas_sim</textual>
            </errormodel>
            <textual>ILE#M0,1,2,3,4,5,6</textual>
          </group>
          <group id="ms_group_11" scale="one">
            <errormodel>
              <textual>0.006655+0.0412*meas_sim</textual>
            </errormodel>
            <textual>PRO[1-4]#M0,1,2,3,4</textual>
          </group>
          <group id="ms_group_12" scale="one">
            <errormodel>
              <textual>0.006655+0.0412*meas_sim</textual>
            </errormodel>
            <textual>PRO#M0,1,2,3,4,5</textual>
          </group>
          <group id="ms_group_13" scale="one">
            <errormodel>
              <textual>0.006655+0.0412*meas_sim</textual>
            </errormodel>
            <textual>PRO[4,5]#M0,1,2</textual>
          </group>
          <group id="ms_group_14" scale="one">
            <errormodel>
              <textual>0.006655+0.0412*meas_sim</textual>
            </errormodel>
            <textual>MET[1-4]#M0,1,2,3,4</textual>
          </group>
          <group id="ms_group_15" scale="one">
            <errormodel>
              <textual>0.006655+0.0412*meas_sim</textual>
            </errormodel>
            <textual>MET[4,5]#M0,1,2</textual>
          </group>
          <group id="ms_group_16" scale="one">
            <errormodel>
              <textual>0.006655+0.0412*meas_sim</textual>
            </errormodel>
            <textual>MET#M0,1,2,3,4,5</textual>
          </group>
          <group id="ms_group_17" scale="one">
            <errormodel>
              <textual>0.006655+0.0412*meas_sim</textual>
            </errormodel>
            <textual>SER[2,3]#M0,1,2</textual>
          </group>
          <group id="ms_group_18" scale="one">
            <errormodel>
              <textual>0.006655+0.0412*meas_sim</textual>
            </errormodel>
            <textual>SER[1,2]#M0,1,2</textual>
          </group>
          <group id="ms_group_19" scale="one">
            <errormodel>
              <textual>0.006655+0.0412*meas_sim</textual>
            </errormodel>
            <textual>SER#M0,1,2,3</textual>
          </group>
          <group id="ms_group_20" scale="one">
            <errormodel>
              <textual>0.006655+0.0412*meas_sim</textual>
            </errormodel>
            <textual>THR[1-3]#M0,1,2,3</textual>
          </group>
          <group id="ms_group_21" scale="one">
            <errormodel>
              <textual>0.006655+0.0412*meas_sim</textual>
            </errormodel>
            <textual>THR#M0,1,2,3,4</textual>
          </group>
          <group id="ms_group_22" scale="one">
            <errormodel>
              <textual>0.006655+0.0412*meas_sim</textual>
            </errormodel>
            <textual>PHE[8,9]#M0,1,2</textual>
          </group>
          <group id="ms_group_23" scale="one">
            <errormodel>
              <textual>0.006655+0.0412*meas_sim</textual>
            </errormodel>
            <textual>PHE[1-8]#M0,1,2,3,4,5,6,7,8</textual>
          </group>
          <group id="ms_group_24" scale="one">
            <errormodel>
              <textual>0.006655+0.0412*meas_sim</textual>
            </errormodel>
            <textual>PHE#M0,1,2,3,4,5,6,7,8,9</textual>
          </group>
          <group id="ms_group_25" scale="one">
            <errormodel>
              <textual>0.006655+0.0412*meas_sim</textual>
            </errormodel>
            <textual>ASP[2,4]#M0,1,2</textual>
          </group>
          <group id="ms_group_26" scale="one">
            <errormodel>
              <textual>0.006655+0.0412*meas_sim</textual>
            </errormodel>
            <textual>ASP[1-3]#M0,1,2,3</textual>
          </group>
          <group id="ms_group_27" scale="one">
            <errormodel>
              <textual>0.006655+0.0412*meas_sim</textual>
            </errormodel>
            <textual>ASP#M0,1,2,3,4</textual>
          </group>
          <group id="ms_group_28" scale="one">
            <errormodel>
              <textual>0.006655+0.0412*meas_sim</textual>
            </errormodel>
            <textual>GLU[3,5]#M0,1,2</textual>
          </group>
          <group id="ms_group_29" scale="one">
            <errormodel>
              <textual>0.006655+0.0412*meas_sim</textual>
            </errormodel>
            <textual>GLU[1-4]#M0,1,2,3,4</textual>
          </group>
          <group id="ms_group_30" scale="one">
            <errormodel>
              <textual>0.006655+0.0412*meas_sim</textual>
            </errormodel>
            <textual>GLU#M0,1,2,3,4,5</textual>
          </group>
          <group id="ms_group_31" scale="one">
            <errormodel>
              <textual>0.006655+0.0412*meas_sim</textual>
            </errormodel>
            <textual>LYS[5,6]#M0,1,2</textual>
          </group>
          <group id="ms_group_32" scale="one">
            <errormodel>
              <textual>0.006655+0.0412*meas_sim</textual>
            </errormodel>
            <textual>LYS[1-5]#M0,1,2,3,4,5</textual>
          </group>
          <group id="ms_group_33" scale="one">
            <errormodel>
              <textual>0.006655+0.0412*meas_sim</textual>
            </errormodel>
            <textual>LYS#M0,1,2,3,4,5,6</textual>
          </group>
          <group id="ms_group_34" scale="one">
            <errormodel>
              <textual>0.006655+0.0412*meas_sim</textual>
            </errormodel>
            <textual>HIS[5,6]#M0,1,2</textual>
          </group>
          <group id="ms_group_35" scale="one">
            <errormodel>
              <textual>0.006655+0.0412*meas_sim</textual>
            </errormodel>
            <textual>HIS[1-5]#M0,1,2,3,4,5</textual>
          </group>
          <group id="ms_group_36" scale="one">
            <errormodel>
              <textual>0.006655+0.0412*meas_sim</textual>
            </errormodel>
            <textual>HIS#M0,1,2,3,4,5,6</textual>
          </group>
          <group id="ms_group_37" scale="one">
            <errormodel>
              <textual>0.006655+0.0412*meas_sim</textual>
            </errormodel>
            <textual>TYR[8,9]#M0,1,2</textual>
          </group>
          <group id="ms_group_38" scale="one">
            <errormodel>
              <textual>0.006655+0.0412*meas_sim</textual>
            </errormodel>
            <textual>TYR[1-8]#M0,1,2,3,4,5,6,7,8</textual>
          </group>
          <group id="ms_group_39" scale="one">
            <errormodel>
              <textual>0.006655+0.0412*meas_sim</textual>
            </errormodel>
            <textual>TYR#M0,1,2,3,4,5,6,7,8,9</textual>
          </group>
          <group id="ms_group_40" scale="one">
            <errormodel>
              <textual>0.006655+0.0412*meas_sim</textual>
            </errormodel>
            <textual>ARG#M0,1,2,3,4,5,6</textual>
          </group>
        </labelingmeasurement>
        <fluxmeasurement>
          <netflux id="fp_0">
            <errormodel>
              <textual>1+0.2*meas_sim</textual>
            </errormodel>
            <textual>co2_out</textual>
          </netflux>
          <netflux id="fp_1">
            <errormodel>
              <textual>0.05*meas_sim</textual>
            </errormodel>
            <textual>arg_in</textual>
          </netflux>
          <netflux id="fp_2">
            <errormodel>
              <textual>0.05*meas_sim</textual>
            </errormodel>
            <textual>ca_out</textual>
          </netflux>
        </fluxmeasurement>
      </model>
      <data>
        <dlabel>
          <date>2020-06-29 17:41:07</date>
        </dlabel>
        <datum id="ms_group_0" stddev="0.1" weight="0">0.0</datum>
        <datum id="ms_group_0" stddev="0.1" weight="1">0.0</datum>
        <datum id="ms_group_0" stddev="0.1" weight="2">0.0</datum>
        <datum id="ms_group_1" stddev="0.1" weight="0">0.0</datum>
        <datum id="ms_group_1" stddev="0.1" weight="1">0.0</datum>
        <datum id="ms_group_1" stddev="0.1" weight="2">0.0</datum>
        <datum id="ms_group_1" stddev="0.1" weight="3">0.0</datum>
        <datum id="ms_group_2" stddev="0.1" weight="0">0.0</datum>
        <datum id="ms_group_2" stddev="0.1" weight="1">0.0</datum>
        <datum id="ms_group_3" stddev="0.1" weight="0">0.0</datum>
        <datum id="ms_group_3" stddev="0.1" weight="1">0.0</datum>
        <datum id="ms_group_3" stddev="0.1" weight="2">0.0</datum>
        <datum id="ms_group_4" stddev="0.1" weight="0">0.0</datum>
        <datum id="ms_group_4" stddev="0.1" weight="1">0.0</datum>
        <datum id="ms_group_4" stddev="0.1" weight="2">0.0</datum>
        <datum id="ms_group_4" stddev="0.1" weight="3">0.0</datum>
        <datum id="ms_group_4" stddev="0.1" weight="4">0.0</datum>
        <datum id="ms_group_5" stddev="0.1" weight="0">0.0</datum>
        <datum id="ms_group_5" stddev="0.1" weight="1">0.0</datum>
        <datum id="ms_group_5" stddev="0.1" weight="2">0.0</datum>
        <datum id="ms_group_5" stddev="0.1" weight="3">0.0</datum>
        <datum id="ms_group_5" stddev="0.1" weight="4">0.0</datum>
        <datum id="ms_group_5" stddev="0.1" weight="5">0.0</datum>
        <datum id="ms_group_6" stddev="0.1" weight="0">0.0</datum>
        <datum id="ms_group_6" stddev="0.1" weight="1">0.0</datum>
        <datum id="ms_group_6" stddev="0.1" weight="2">0.0</datum>
        <datum id="ms_group_7" stddev="0.1" weight="0">0.0</datum>
        <datum id="ms_group_7" stddev="0.1" weight="1">0.0</datum>
        <datum id="ms_group_7" stddev="0.1" weight="2">0.0</datum>
        <datum id="ms_group_7" stddev="0.1" weight="3">0.0</datum>
        <datum id="ms_group_7" stddev="0.1" weight="4">0.0</datum>
        <datum id="ms_group_7" stddev="0.1" weight="5">0.0</datum>
        <datum id="ms_group_8" stddev="0.1" weight="0">0.0</datum>
        <datum id="ms_group_8" stddev="0.1" weight="1">0.0</datum>
        <datum id="ms_group_8" stddev="0.1" weight="2">0.0</datum>
        <datum id="ms_group_8" stddev="0.1" weight="3">0.0</datum>
        <datum id="ms_group_8" stddev="0.1" weight="4">0.0</datum>
        <datum id="ms_group_8" stddev="0.1" weight="5">0.0</datum>
        <datum id="ms_group_8" stddev="0.1" weight="6">0.0</datum>
        <datum id="ms_group_9" stddev="0.1" weight="0">0.0</datum>
        <datum id="ms_group_9" stddev="0.1" weight="1">0.0</datum>
        <datum id="ms_group_9" stddev="0.1" weight="2">0.0</datum>
        <datum id="ms_group_9" stddev="0.1" weight="3">0.0</datum>
        <datum id="ms_group_9" stddev="0.1" weight="4">0.0</datum>
        <datum id="ms_group_9" stddev="0.1" weight="5">0.0</datum>
        <datum id="ms_group_10" stddev="0.1" weight="0">0.0</datum>
        <datum id="ms_group_10" stddev="0.1" weight="1">0.0</datum>
        <datum id="ms_group_10" stddev="0.1" weight="2">0.0</datum>
        <datum id="ms_group_10" stddev="0.1" weight="3">0.0</datum>
        <datum id="ms_group_10" stddev="0.1" weight="4">0.0</datum>
        <datum id="ms_group_10" stddev="0.1" weight="5">0.0</datum>
        <datum id="ms_group_10" stddev="0.1" weight="6">0.0</datum>
        <datum id="ms_group_11" stddev="0.1" weight="0">0.0</datum>
        <datum id="ms_group_11" stddev="0.1" weight="1">0.0</datum>
        <datum id="ms_group_11" stddev="0.1" weight="2">0.0</datum>
        <datum id="ms_group_11" stddev="0.1" weight="3">0.0</datum>
        <datum id="ms_group_11" stddev="0.1" weight="4">0.0</datum>
        <datum id="ms_group_12" stddev="0.1" weight="0">0.0</datum>
        <datum id="ms_group_12" stddev="0.1" weight="1">0.0</datum>
        <datum id="ms_group_12" stddev="0.1" weight="2">0.0</datum>
        <datum id="ms_group_12" stddev="0.1" weight="3">0.0</datum>
        <datum id="ms_group_12" stddev="0.1" weight="4">0.0</datum>
        <datum id="ms_group_12" stddev="0.1" weight="5">0.0</datum>
        <datum id="ms_group_13" stddev="0.1" weight="0">0.0</datum>
        <datum id="ms_group_13" stddev="0.1" weight="1">0.0</datum>
        <datum id="ms_group_13" stddev="0.1" weight="2">0.0</datum>
        <datum id="ms_group_14" stddev="0.1" weight="0">0.0</datum>
        <datum id="ms_group_14" stddev="0.1" weight="1">0.0</datum>
        <datum id="ms_group_14" stddev="0.1" weight="2">0.0</datum>
        <datum id="ms_group_14" stddev="0.1" weight="3">0.0</datum>
        <datum id="ms_group_14" stddev="0.1" weight="4">0.0</datum>
        <datum id="ms_group_15" stddev="0.1" weight="0">0.0</datum>
        <datum id="ms_group_15" stddev="0.1" weight="1">0.0</datum>
        <datum id="ms_group_15" stddev="0.1" weight="2">0.0</datum>
        <datum id="ms_group_16" stddev="0.1" weight="0">0.0</datum>
        <datum id="ms_group_16" stddev="0.1" weight="1">0.0</datum>
        <datum id="ms_group_16" stddev="0.1" weight="2">0.0</datum>
        <datum id="ms_group_16" stddev="0.1" weight="3">0.0</datum>
        <datum id="ms_group_16" stddev="0.1" weight="4">0.0</datum>
        <datum id="ms_group_16" stddev="0.1" weight="5">0.0</datum>
        <datum id="ms_group_17" stddev="0.1" weight="0">0.0</datum>
        <datum id="ms_group_17" stddev="0.1" weight="1">0.0</datum>
        <datum id="ms_group_17" stddev="0.1" weight="2">0.0</datum>
        <datum id="ms_group_18" stddev="0.1" weight="0">0.0</datum>
        <datum id="ms_group_18" stddev="0.1" weight="1">0.0</datum>
        <datum id="ms_group_18" stddev="0.1" weight="2">0.0</datum>
        <datum id="ms_group_19" stddev="0.1" weight="0">0.0</datum>
        <datum id="ms_group_19" stddev="0.1" weight="1">0.0</datum>
        <datum id="ms_group_19" stddev="0.1" weight="2">0.0</datum>
        <datum id="ms_group_19" stddev="0.1" weight="3">0.0</datum>
        <datum id="ms_group_20" stddev="0.1" weight="0">0.0</datum>
        <datum id="ms_group_20" stddev="0.1" weight="1">0.0</datum>
        <datum id="ms_group_20" stddev="0.1" weight="2">0.0</datum>
        <datum id="ms_group_20" stddev="0.1" weight="3">0.0</datum>
        <datum id="ms_group_21" stddev="0.1" weight="0">0.0</datum>
        <datum id="ms_group_21" stddev="0.1" weight="1">0.0</datum>
        <datum id="ms_group_21" stddev="0.1" weight="2">0.0</datum>
        <datum id="ms_group_21" stddev="0.1" weight="3">0.0</datum>
        <datum id="ms_group_21" stddev="0.1" weight="4">0.0</datum>
        <datum id="ms_group_22" stddev="0.1" weight="0">0.0</datum>
        <datum id="ms_group_22" stddev="0.1" weight="1">0.0</datum>
        <datum id="ms_group_22" stddev="0.1" weight="2">0.0</datum>
        <datum id="ms_group_23" stddev="0.1" weight="0">0.0</datum>
        <datum id="ms_group_23" stddev="0.1" weight="1">0.0</datum>
        <datum id="ms_group_23" stddev="0.1" weight="2">0.0</datum>
        <datum id="ms_group_23" stddev="0.1" weight="3">0.0</datum>
        <datum id="ms_group_23" stddev="0.1" weight="4">0.0</datum>
        <datum id="ms_group_23" stddev="0.1" weight="5">0.0</datum>
        <datum id="ms_group_23" stddev="0.1" weight="6">0.0</datum>
        <datum id="ms_group_23" stddev="0.1" weight="7">0.0</datum>
        <datum id="ms_group_23" stddev="0.1" weight="8">0.0</datum>
        <datum id="ms_group_24" stddev="0.1" weight="0">0.0</datum>
        <datum id="ms_group_24" stddev="0.1" weight="1">0.0</datum>
        <datum id="ms_group_24" stddev="0.1" weight="2">0.0</datum>
        <datum id="ms_group_24" stddev="0.1" weight="3">0.0</datum>
        <datum id="ms_group_24" stddev="0.1" weight="4">0.0</datum>
        <datum id="ms_group_24" stddev="0.1" weight="5">0.0</datum>
        <datum id="ms_group_24" stddev="0.1" weight="6">0.0</datum>
        <datum id="ms_group_24" stddev="0.1" weight="7">0.0</datum>
        <datum id="ms_group_24" stddev="0.1" weight="8">0.0</datum>
        <datum id="ms_group_24" stddev="0.1" weight="9">0.0</datum>
        <datum id="ms_group_25" stddev="0.1" weight="0">0.0</datum>
        <datum id="ms_group_25" stddev="0.1" weight="1">0.0</datum>
        <datum id="ms_group_25" stddev="0.1" weight="2">0.0</datum>
        <datum id="ms_group_26" stddev="0.1" weight="0">0.0</datum>
        <datum id="ms_group_26" stddev="0.1" weight="1">0.0</datum>
        <datum id="ms_group_26" stddev="0.1" weight="2">0.0</datum>
        <datum id="ms_group_26" stddev="0.1" weight="3">0.0</datum>
        <datum id="ms_group_27" stddev="0.1" weight="0">0.0</datum>
        <datum id="ms_group_27" stddev="0.1" weight="1">0.0</datum>
        <datum id="ms_group_27" stddev="0.1" weight="2">0.0</datum>
        <datum id="ms_group_27" stddev="0.1" weight="3">0.0</datum>
        <datum id="ms_group_27" stddev="0.1" weight="4">0.0</datum>
        <datum id="ms_group_28" stddev="0.1" weight="0">0.0</datum>
        <datum id="ms_group_28" stddev="0.1" weight="1">0.0</datum>
        <datum id="ms_group_28" stddev="0.1" weight="2">0.0</datum>
        <datum id="ms_group_29" stddev="0.1" weight="0">0.0</datum>
        <datum id="ms_group_29" stddev="0.1" weight="1">0.0</datum>
        <datum id="ms_group_29" stddev="0.1" weight="2">0.0</datum>
        <datum id="ms_group_29" stddev="0.1" weight="3">0.0</datum>
        <datum id="ms_group_29" stddev="0.1" weight="4">0.0</datum>
        <datum id="ms_group_30" stddev="0.1" weight="0">0.0</datum>
        <datum id="ms_group_30" stddev="0.1" weight="1">0.0</datum>
        <datum id="ms_group_30" stddev="0.1" weight="2">0.0</datum>
        <datum id="ms_group_30" stddev="0.1" weight="3">0.0</datum>
        <datum id="ms_group_30" stddev="0.1" weight="4">0.0</datum>
        <datum id="ms_group_30" stddev="0.1" weight="5">0.0</datum>
        <datum id="ms_group_31" stddev="0.1" weight="0">0.0</datum>
        <datum id="ms_group_31" stddev="0.1" weight="1">0.0</datum>
        <datum id="ms_group_31" stddev="0.1" weight="2">0.0</datum>
        <datum id="ms_group_32" stddev="0.1" weight="0">0.0</datum>
        <datum id="ms_group_32" stddev="0.1" weight="1">0.0</datum>
        <datum id="ms_group_32" stddev="0.1" weight="2">0.0</datum>
        <datum id="ms_group_32" stddev="0.1" weight="3">0.0</datum>
        <datum id="ms_group_32" stddev="0.1" weight="4">0.0</datum>
        <datum id="ms_group_32" stddev="0.1" weight="5">0.0</datum>
        <datum id="ms_group_33" stddev="0.1" weight="0">0.0</datum>
        <datum id="ms_group_33" stddev="0.1" weight="1">0.0</datum>
        <datum id="ms_group_33" stddev="0.1" weight="2">0.0</datum>
        <datum id="ms_group_33" stddev="0.1" weight="3">0.0</datum>
        <datum id="ms_group_33" stddev="0.1" weight="4">0.0</datum>
        <datum id="ms_group_33" stddev="0.1" weight="5">0.0</datum>
        <datum id="ms_group_33" stddev="0.1" weight="6">0.0</datum>
        <datum id="ms_group_34" stddev="0.1" weight="0">0.0</datum>
        <datum id="ms_group_34" stddev="0.1" weight="1">0.0</datum>
        <datum id="ms_group_34" stddev="0.1" weight="2">0.0</datum>
        <datum id="ms_group_35" stddev="0.1" weight="0">0.0</datum>
        <datum id="ms_group_35" stddev="0.1" weight="1">0.0</datum>
        <datum id="ms_group_35" stddev="0.1" weight="2">0.0</datum>
        <datum id="ms_group_35" stddev="0.1" weight="3">0.0</datum>
        <datum id="ms_group_35" stddev="0.1" weight="4">0.0</datum>
        <datum id="ms_group_35" stddev="0.1" weight="5">0.0</datum>
        <datum id="ms_group_36" stddev="0.1" weight="0">0.0</datum>
        <datum id="ms_group_36" stddev="0.1" weight="1">0.0</datum>
        <datum id="ms_group_36" stddev="0.1" weight="2">0.0</datum>
        <datum id="ms_group_36" stddev="0.1" weight="3">0.0</datum>
        <datum id="ms_group_36" stddev="0.1" weight="4">0.0</datum>
        <datum id="ms_group_36" stddev="0.1" weight="5">0.0</datum>
        <datum id="ms_group_36" stddev="0.1" weight="6">0.0</datum>
        <datum id="ms_group_37" stddev="0.1" weight="0">0.0</datum>
        <datum id="ms_group_37" stddev="0.1" weight="1">0.0</datum>
        <datum id="ms_group_37" stddev="0.1" weight="2">0.0</datum>
        <datum id="ms_group_38" stddev="0.1" weight="0">0.0</datum>
        <datum id="ms_group_38" stddev="0.1" weight="1">0.0</datum>
        <datum id="ms_group_38" stddev="0.1" weight="2">0.0</datum>
        <datum id="ms_group_38" stddev="0.1" weight="3">0.0</datum>
        <datum id="ms_group_38" stddev="0.1" weight="4">0.0</datum>
        <datum id="ms_group_38" stddev="0.1" weight="5">0.0</datum>
        <datum id="ms_group_38" stddev="0.1" weight="6">0.0</datum>
        <datum id="ms_group_38" stddev="0.1" weight="7">0.0</datum>
        <datum id="ms_group_38" stddev="0.1" weight="8">0.0</datum>
        <datum id="ms_group_39" stddev="0.1" weight="0">0.0</datum>
        <datum id="ms_group_39" stddev="0.1" weight="1">0.0</datum>
        <datum id="ms_group_39" stddev="0.1" weight="2">0.0</datum>
        <datum id="ms_group_39" stddev="0.1" weight="3">0.0</datum>
        <datum id="ms_group_39" stddev="0.1" weight="4">0.0</datum>
        <datum id="ms_group_39" stddev="0.1" weight="5">0.0</datum>
        <datum id="ms_group_39" stddev="0.1" weight="6">0.0</datum>
        <datum id="ms_group_39" stddev="0.1" weight="7">0.0</datum>
        <datum id="ms_group_39" stddev="0.1" weight="8">0.0</datum>
        <datum id="ms_group_39" stddev="0.1" weight="9">0.0</datum>
        <datum id="ms_group_40" stddev="0.1" weight="0">0.0</datum>
        <datum id="ms_group_40" stddev="0.1" weight="1">0.0</datum>
        <datum id="ms_group_40" stddev="0.1" weight="2">0.0</datum>
        <datum id="ms_group_40" stddev="0.1" weight="3">0.0</datum>
        <datum id="ms_group_40" stddev="0.1" weight="4">0.0</datum>
        <datum id="ms_group_40" stddev="0.1" weight="5">0.0</datum>
        <datum id="ms_group_40" stddev="0.1" weight="6">0.0</datum>
        <datum id="fp_0" stddev="0.1">0.0</datum>
        <datum id="fp_1" stddev="0.1">0.0</datum>
        <datum id="fp_2" stddev="0.1">0.0</datum>
      </data>
    </measurement>
    <simulation method="auto" type="auto">
      <variables>
        <fluxvalue flux="ana2" type="net">54.44647916554546</fluxvalue>
        <fluxvalue flux="ca_out" type="net">21.57660868241357</fluxvalue>
        <fluxvalue flux="co2_out" type="net">87.50642846497175</fluxvalue>
        <fluxvalue flux="ppp1" type="net">47.544082339053276</fluxvalue>
        <fluxvalue flux="tca8" type="net">10.260981303343625</fluxvalue>
        <fluxvalue flux="urea2" type="net">53.29113532279407</fluxvalue>
        <fluxvalue flux="nit1" type="net">40.0</fluxvalue>
        <fluxvalue flux="ana3" type="xch">100.00000000000085</fluxvalue>
        <fluxvalue flux="emp3" type="xch">100.00000000000085</fluxvalue>
        <fluxvalue flux="emp4" type="xch">100.00000000000085</fluxvalue>
        <fluxvalue flux="emp5" type="xch">100.00000000000085</fluxvalue>
        <fluxvalue flux="emp6" type="xch">100.00000000000085</fluxvalue>
        <fluxvalue flux="nit2" type="xch">100.00000000000085</fluxvalue>
        <fluxvalue flux="nit8" type="xch">100.00000000000085</fluxvalue>
        <fluxvalue flux="ppp4" type="xch">100.00000000000085</fluxvalue>
        <fluxvalue flux="ppp5" type="xch">100.00000000000085</fluxvalue>
        <fluxvalue flux="ppp6" type="xch">100.00000000000085</fluxvalue>
        <fluxvalue flux="tca1" type="xch">100.00000000000085</fluxvalue>
        <fluxvalue flux="tca4___1" type="xch">50.000000000000846</fluxvalue>
        <fluxvalue flux="tca6" type="xch">100.00000000000085</fluxvalue>
        <fluxvalue flux="tca7" type="xch">100.00000000000085</fluxvalue>
        <fluxvalue flux="tca8" type="xch">100.00000000000085</fluxvalue>
      </variables>
    </simulation>
  </configuration>
</fluxml>
