# Supplementary material for: Robustifying Experimental Tracer Design for13C-Metabolic Flux Analysis
Source: Front Bioeng Biotechnol. 2021 Jun 22;9:685323. doi: 10.3389/fbioe.2021.685323 (PMC8258161; doi:10.3389/fbioe.2021.685323)
Supplement: Supplementary file 2 [file Data_Sheet_2.zip › all.mix]

<?xml version="1.0"?>
<mixture xmlns="http://www.13cflux.net/fluxml">

  <input id="[6-13C]-Arg" pool="EX_ARG" type="isotopomer">
      <label cfg="000001" purity="0.99" cost="0">1</label>
  </input>
  <input id="[U-13C]-Arg" pool="EX_ARG" type="isotopomer">
      <label cfg="111111" purity="0.99" cost="0">1</label>
  </input>
  <input id="[NL-13C]-Arg" pool="EX_ARG" type="isotopomer">
      <label cfg="000000" purity="1" cost="0">1</label>
  </input>
  <input id="[U-13C]-GLY" pool="EX_GLYC" type="isotopomer">
      <label cfg="111" purity="0.99" cost="0">1</label>
  </input>
  <input id="[1,3-13C]-GLY" pool="EX_GLYC" type="isotopomer">
      <label cfg="110" purity="0.99" cost="0">1</label>
  </input>
  <input id="[2-13C]-GLY" pool="EX_GLYC" type="isotopomer">
      <label cfg="001" purity="0.99" cost="0">1</label>
  </input>
  <input id="[NL-13C]-GLY" pool="EX_GLYC" type="isotopomer">
      <label cfg="000" purity="1" cost="0">1</label>
  </input>

</mixture>
