# Supplementary material for: Robustifying Experimental Tracer Design for13C-Metabolic Flux Analysis
Source: Front Bioeng Biotechnol. 2021 Jun 22;9:685323. doi: 10.3389/fbioe.2021.685323 (PMC8258161; doi:10.3389/fbioe.2021.685323)
Supplement: Supplementary file 3 [file Data_Sheet_3.zip › Global_Algorithm.py]

#!/usr/bin/env python3

import numpy as np
import h5py
from itertools import combinations
import math
import datetime
from joblib import Parallel, delayed

FLUXES =    [0, 1,       4,  5,          9, 10, 11,     13, 14, 15, 16, 17, 18, 19, 20, 21]
ALWAYS_IN = [      2, 3                                                                   ]
OUT       = [                   6, 7, 8,            12                                    ]
ALWAYS_DOF = len(ALWAYS_IN)
#  0: ana2.n
#  1: ana3.x
#  2: ca_out.n -> measured
#  3: co2_out.n -> measured
#  4: emp3.x
#  5: emp4.x
#  6: emp5.x -> prestudy (out)
#  7: emp6.x -> was constrained (gneo2)
#  8: nit1.n -> was constrained
#  9: nit2.x
# 10: nit8.x
# 11: ppp1.n
# 12: ppp4.x ->  presdtudy (out)
# 13: ppp5.x
# 14: ppp6.x
# 15: tca1.x
# 16: tca4___1.x
# 17: tca6.x
# 18: tca7.x
# 19: tca8.n
# 20: tca8.x
# 21: urea2.n


MAX_DOF = len(FLUXES)
Samples = 512
last_ratio = 286*66
COND_THRESH = 5e5
EIG_THRESH = 1e-3
JOBS = 64
#JOBS = 2

FILE_PATH = './models/edscan/'


# we need a way to store the set of active fluxes.
# we use integeres and interpret their binary representation
# [1 3 4] = 11010 = 2^1 + 2^3 + 2^4 = 2 + 8 + 16 = 26
def combination_to_number(indices):
    accu = 0
    for index in indices:
        accu += 2**index
    return accu


# the backtrafo for reference
def number_to_combination(n):
    return [int(digit) for digit in bin(n)[2:]]


# where the actual work happens
def process_sample(sample):
    # the file from edscanner corresponding to sample
    filename = '{0}/edscan_sample_{1:03d}.hdf5'.format(FILE_PATH, sample + 1)
    # initialize storage variables
    best_D_sample = np.ones((last_ratio, MAX_DOF+2)) * math.inf
    max_dof_sample = np.zeros(last_ratio)
    condition_best_sample = np.ones((last_ratio, MAX_DOF+ALWAYS_DOF)) * math.inf
    single_best_sample = np.ones((last_ratio, MAX_DOF+ALWAYS_DOF)) * math.inf
    comb_best_D_sample = np.zeros((last_ratio, MAX_DOF+ALWAYS_DOF))
    # some status
    print('start with sample {0}'.format(sample))

    with h5py.File(filename, 'r') as hdf:
        # iterate over all mixtures
        for mixture in range(last_ratio):
            # frequent progress reports
            if (mixture % 1000) == 0:
                print("\t{2}: sample {0} mix {1}".format(sample, mixture, datetime.datetime.now().time()))
            ls = list(hdf.keys())
            # path to jacobian and meas. error inside hdf5 (why +2?)
            jac = ''.join(ls[mixture + 2]) + '/J'
            deviation = ''.join(ls[mixture + 2]) + '/stddev'
            jacobian = np.array(hdf.get(jac))
            d = np.array(hdf.get(deviation))
            sd = np.diag((d[0]) ** (-2))

            for dof in range(1, MAX_DOF):
                real_dof = dof + ALWAYS_DOF
                none_found = True
                all_combinations = list(combinations(FLUXES, dof))

                # iterate over all combination with a given dof
                for combination in range(len(all_combinations)):
                    current_combination = np.asarray(all_combinations[combination])
                    # add the fluxes that are always active
                    combination_full = np.concatenate((current_combination, ALWAYS_IN), axis=0)
                    # calculate fisher information  matrix and its sv and condition number
                    jac_try = jacobian
                    jac_try = jac_try[combination_full, :]
                    S = np.dot(jac_try, sd)
                    FIM = np.dot(S, np.transpose(jac_try))
                    single_value = min(np.linalg.eigvals(FIM))
                    condition = np.linalg.cond(FIM)

                    # skip this setting of fluxes if conditions are not met
                    if single_value < EIG_THRESH or condition > COND_THRESH:
                        continue

                    none_found = False

                    # compute D criterion and check if it is better
                    D_criteria = (np.linalg.det(np.linalg.inv(FIM))) ** (1 / (2 * real_dof))
                    if D_criteria < best_D_sample[mixture, real_dof]:
                        # better -> update
                        best_D_sample[mixture, real_dof] = D_criteria
                        comb_best_D_sample[mixture, real_dof] = combination_to_number(combination_full)
                        # flux_intervals[dof][mixture][sample] = np.sqrt((np.linalg.inv(FIM)).diagonal())
                        condition_best_sample[mixture, real_dof] = condition
                        single_best_sample[mixture, real_dof] = single_value

                if none_found:
                    # this is most likely not needed
                    max_dof_sample[mixture] = real_dof - 1
                    break

    return best_D_sample, max_dof_sample, comb_best_D_sample, condition_best_sample, single_best_sample


def main():
    ret_vals = Parallel(n_jobs=JOBS)(map(delayed(process_sample), range(Samples)))

    file_name = r'Results_comb' + '.hdf5'
    with h5py.File(file_name, 'w') as hdf:
        for sample in range(Samples):
            prefix = "Sample_{:03d}".format(sample)
            best_d = ret_vals[sample][0]
            max_dof = ret_vals[sample][1]
            comb_best_d = ret_vals[sample][2]
            condition_best = ret_vals[sample][3]
            single_best = ret_vals[sample][4]

            hdf.create_dataset(prefix + '/best_D', data=best_d)
            hdf.create_dataset(prefix + '/condition_best', data=condition_best)
            hdf.create_dataset(prefix + '/single_best', data=single_best)
            hdf.create_dataset(prefix + '/max_dof', data=max_dof)
            hdf.create_dataset(prefix + '/comb_best', data=comb_best_d)


if __name__ == "__main__":
    main()
