# Supplementary material for: Robustifying Experimental Tracer Design for13C-Metabolic Flux Analysis
Source: Front Bioeng Biotechnol. 2021 Jun 22;9:685323. doi: 10.3389/fbioe.2021.685323 (PMC8258161; doi:10.3389/fbioe.2021.685323)
Supplement: Supplementary file 3 [file Data_Sheet_3.zip › Aggregate_all.m]

%==================================
%    set some variables
%==================================

NUM_SAMPLES = 512;
MAX_NACT = 14; % higher n_act could not be reached
NUM_FLUXES = 22;

D_REF = [NaN NaN NaN 0.227702110379372 0.445973758444188 ...
    0.730317311383665 1.07732816127523 1.49176863409332 1.95572235967919 ...
    2.44025981719682 2.86028608865986 3.03594711763909 3.44110747952731 ...
    3.80174903699474];

%iterate over all mixtures

filename = sprintf('Results_comb.hdf5');

%==================================
%    caclulate substrate cost
%==================================
subs_names = cell(7,1);
subs_names{1} = '6-ARG';
subs_names{2} = 'U-ARG';
subs_names{3} = '0-ARG';
subs_names{4} = 'U-Glyc';
subs_names{5} = '1,3-Glyc';
subs_names{6} = '2-Glyc';
subs_names{7} = '0-Glyc';

A = 0.2613; % amount of Arginine
G = 30; % amount of glycerol
subs_cost = [1446*A 3449*A 0.52*A 526*G 839*G 540*G 0.36*G]'; % order as in subs_names

% take the mixture compostion from one of the edscan_sample_XXX.hdf5 files
matrix_filename = sprintf('edscan_sample_001.hdf5');
matrix = h5read(matrix_filename, '/mix/matrix');
num_mixtures = length(matrix(:,1));

% the mixtures in the edscan hdf5 files are not necessarily in the right 
% order, as their number is printerd with only 4 digit precission
% here we calculate the correct order
mixture_ordering = cell(num_mixtures,1);
for i=1:num_mixtures
    mixture_ordering{i} = sprintf('%04d',i);
end
mixture_ordering = str2double(sort(mixture_ordering));


% reorder mixtures
mixtures = zeros(num_mixtures, 7);
mixtures(:, 1) = matrix(mixture_ordering,  3);
mixtures(:, 2) = matrix(mixture_ordering,  4);
mixtures(:, 3) = matrix(mixture_ordering,  5);
mixtures(:, 4) = matrix(mixture_ordering,  9);
mixtures(:, 5) = matrix(mixture_ordering, 10);
mixtures(:, 6) = matrix(mixture_ordering, 11);
mixtures(:, 7) = matrix(mixture_ordering, 12);

% calculate cost
cost = mixtures*subs_cost;
%% ==================================
%        actual aggregation
%==================================

all_mixes = mixtures;
% some consistency check on the mixtures
for i = 1:length(mixtures)
    if abs(sum(mixtures(i,:))-2) >= 0.001
        fprintf('line %d does not sum up to two: %f\n', i, sum(mixtures(i,:)));
        return;
    end
end
% pepare storage variables for DOFs, D-criterion, and the combination
% of fluxes
dofs = zeros(NUM_SAMPLES,1);
ds = zeros(num_mixtures, MAX_NACT, NUM_SAMPLES);
combs = zeros(num_mixtures, MAX_NACT, NUM_SAMPLES);
% read in D and DOF for each samples
for sample_idx = 0:NUM_SAMPLES-1
    hdf_path = sprintf('/Sample_%03d', sample_idx);
    d = h5read(filename, strcat(hdf_path, '/best_D'));
    d = d(1:MAX_NACT,:);
    comb_best = h5read(filename, strcat(hdf_path,'/comb_best'));
    comb_best = comb_best(1:MAX_NACT,:);
    % a D of infinity means that no calculation was possible, as the fluxes
    % where not identifiable. Here we use NaN to indicate that
    d(isinf(d)) = NaN;
    %correct error introduced in python script
    d(d==0) = 13;
    % transfer data
    ds(:,:,sample_idx+1) = d';
    combs(:,:,sample_idx+1) = comb_best';
end
%calculate the median D
median_ds = quantile(ds,0.5,3);
%for which part of the samples did we succeed
coverage = 1-sum(isnan(ds),3)/NUM_SAMPLES;
%get the fluxes that are active
comb_count= zeros(size(median_ds,1), size(median_ds,2), NUM_FLUXES);
for mix = 1:num_mixtures
    for nact= 2:MAX_NACT
        comb_count(mix, nact,:) = getCombCount(combs(mix,nact,:));
    end
end

% reorder data so that each row contains D, DOF, cost, coverage for one mixture
% after that follow the columns with the mixture and the fluxes
all_results  = zeros((MAX_NACT-3) * num_mixtures, 4+7+NUM_FLUXES);
% 4 criteria (D, DOF, cost, coverage)
% 7 labeled species
% 22 free fluxes of which 2 always in and 2 never in

% iterate over nact and compose final table
for nact = 4:MAX_NACT
    %calculate at what position of the result table we have to put the
    %results
    start_idx = (nact - 4) * num_mixtures + 1;
    end_idx = start_idx + num_mixtures - 1;
    
    % now put everything in the result table
    % first column: D, normalize with reference value
    all_results(start_idx:end_idx,1) = D_REF(nact)./median_ds(:,nact);
    % second column: nact
    all_results(start_idx:end_idx,2) = nact - 1; % is off by one
    % third column: cost
    all_results(start_idx:end_idx,3) = cost;
    % forth column: coverage
    all_results(start_idx:end_idx,4) = coverage(:,nact);
    all_results(start_idx:end_idx,5:11) = mixtures;
    all_results(start_idx:end_idx,12:end) = comb_count(:,nact,:);
end
%% ========================
%    File export
% =========================

% create a matlab table and export to excel
result_table=array2table(all_results,'VariableNames', [{'Φ_D', 'n_act', ...
    'Φ_$', 'Φ_cover'}, subs_names', { 'ana2.n', 'ana3.x', 'ca_out.n', ...
    'co2_out.n','emp3.x', 'emp4.x', 'emp5.x', 'emp6.x', 'nit1.n', ...
    'nit2.x', 'nit8.x', 'ppp1.n', 'ppp4.x', 'ppp5.x', 'ppp6.x', ...
    'tca1.x', 'tca4.x', 'tca6.x', 'tca7.x', 'tca8.n', 'tca8.x', 'urea2.n'}]);

writetable(result_table, 'S3.xlsx', 'WriteMode', 'replacefile')
%% ====================================================
%        collect per flux information
%======================================================
% 1st dim: nact
% 2nd dim: mixture
% 3nd dim: sample
% 4th dim: flux
% if flux is not active stddev is NaN
nacts = [7];
mixes =[671, 13838, 5554]; % just the mixtures of interest to save time
stddevs = NaN(length(nacts), length(mixes), NUM_SAMPLES, NUM_FLUXES);

for nact_idx = 1:length(nacts)
    nact = nacts(nact_idx)+1;
    for sample_idx = 0:NUM_SAMPLES-1
        sample_hdf5 = sprintf('models/edscan/edscan_sample_%03d.hdf5', sample_idx);
        for mix_idx = 1:length(mixes)
            mix = mixes(mix_idx);
            mix_hdf_path = sprintf('/mixture_%05d', mix);
            J = h5read(sample_hdf5, strcat(mix_hdf_path, '/J'));
            stddev = h5read(sample_hdf5, strcat(mix_hdf_path, '/stddev'));
        
            comb = num2idx(combs(mix, nact, sample_idx));
            J_part = J(comb,comb);
            FIM = J_part' * diag(stddev)^-2 * J_part;
            Cov = inv(FIM);
            stddevs(nact_idx, mix_idx, sample_idx+1, comb)
        end
    end
end
