# Supplementary material for: Robustifying Experimental Tracer Design for13C-Metabolic Flux Analysis
Source: Front Bioeng Biotechnol. 2021 Jun 22;9:685323. doi: 10.3389/fbioe.2021.685323 (PMC8258161; doi:10.3389/fbioe.2021.685323)
Supplement: Supplementary file 4 [file Data_Sheet_4.zip › S4.xlsx]

## Sheet: n_act 3
PHIhat_D	n_act	PHI_$	PHI_cover	6-ARG	U-ARG	0-ARG	U-Glyc	1,3-Glyc	2-Glyc	0-Glyc	ana2.n	ana3.x	ca_out.n	co2_out.n	emp3.x	emp4.x	emp5.x	emp6.x	nit1.n	nit2.x	nit8.x	ppp1.n	ppp4.x	ppp5.x	ppp6.x	tca1.x	tca4.x	tca6.x	tca7.x	tca8.n	tca8.x	urea2.n
	3	10.9359	0	0	0	1	0	0	0	1	0	0	0	0	0	0	0	0	0	0	0	0	0	0	0	0	0	0	0	0	0	0
0.346903	3	101.045	0.181641	0	0.1	0.9	0	0	0	1	0	0	93	93	0	0	0	0	0	0	0	0	0	0	0	0	9	0	0	0	0	84
0.366474	3	191.153	0.355469	0	0.2	0.8	0	0	0	1	0	0	182	182	0	0	0	0	0	0	0	0	0	0	0	0	13	1	0	0	0	168
0.371488	3	281.262	0.533203	0	0.3	0.7	0	0	0	1	0	0	273	273	0	0	0	0	0	0	0	0	0	0	0	0	20	1	0	0	0	252
0.37431	3	371.371	0.658203	0	0.4	0.6	0	0	0	1	0	0	337	337	0	0	0	0	0	0	0	5	0	0	0	0	23	2	0	0	0	307
0.384463	3	461.48	0.771484	0	0.5	0.5	0	0	0	1	0	0	395	395	0	0	0	0	0	0	0	8	0	0	0	1	27	4	0	0	0	355
0.396059	3	551.589	0.878906	0	0.6	0.4	0	0	0	1	0	0	450	450	0	0	0	0	0	0	0	11	0	0	0	2	31	4	0	0	0	402
0.412013	3	641.697	0.929688	0	0.7	0.3	0	0	0	1	0	0	476	476	0	0	0	0	0	0	0	12	0	0	0	2	32	5	0	0	0	425
0.429083	3	731.806	0.966797	0	0.8	0.2	0	0	0	1	0	0	495	495	0	0	0	0	0	0	0	14	0	0	0	2	33	6	0	0	0	440
0.448834	3	821.915	0.980469	0	0.9	0.1	0	0	0	1	0	0	502	502	0	0	0	0	0	0	0	14	0	0	0	2	33	6	0	0	0	447
0.468828	3	912.024	0.988281	0	1	0	0	0	0	1	0	0	506	506	0	0	0	0	0	0	0	14	0	0	0	2	33	6	0	0	0	451
0.350077	3	48.7063	0.0820312	0.1	0	0.9	0	0	0	1	0	0	42	42	0	0	0	0	0	0	0	0	0	0	0	0	10	0	0	0	0	32
0.348747	3	138.815	0.21875	0.1	0.1	0.8	0	0	0	1	0	0	112	112	0	0	0	0	0	0	0	0	0	0	0	0	15	1	0	0	0	96
0.368389	3	228.924	0.382812	0.1	0.2	0.7	0	0	0	1	0	0	196	196	0	0	0	0	0	0	0	1	0	0	0	0	22	1	0	0	0	172
0.374013	3	319.033	0.554688	0.1	0.3	0.6	0	0	0	1	0	0	284	284	0	0	0	0	0	0	0	6	0	0	0	0	26	2	0	0	0	250
0.374936	3	409.141	0.6875	0.1	0.4	0.5	0	0	0	1	0	0	352	352	0	0	0	0	0	0	0	10	0	0	0	1	29	5	0	0	0	307
0.386162	3	499.25	0.796875	0.1	0.5	0.4	0	0	0	1	0	0	408	408	0	0	0	0	0	0	0	14	0	0	0	2	33	5	0	0	0	354
0.398748	3	589.359	0.888672	0.1	0.6	0.3	0	0	0	1	0	0	455	455	0	0	0	0	0	0	0	16	0	0	0	2	33	6	0	0	0	398
0.414276	3	679.468	0.935547	0.1	0.7	0.2	0	0	0	1	0	0	479	479	0	0	0	0	0	0	0	20	0	0	0	2	33	6	0	0	0	418
0.433228	3	769.577	0.966797	0.1	0.8	0.1	0	0	0	1	0	0	495	495	0	0	0	0	0	0	0	20	0	0	0	2	34	6	0	0	0	433
0.454196	3	859.685	0.980469	0.1	0.9	0	0	0	0	1	0	0	502	502	0	0	0	0	0	0	0	20	0	0	0	2	34	6	0	0	0	440
0.357348	3	86.4767	0.191406	0.2	0	0.8	0	0	0	1	0	0	98	98	0	0	0	0	0	0	0	0	0	0	0	0	15	1	0	0	0	82
0.361632	3	176.585	0.285156	0.2	0.1	0.7	0	0	0	1	0	0	146	146	0	0	0	0	0	0	0	1	0	0	0	0	26	1	0	0	0	118
0.365324	3	266.694	0.439453	0.2	0.2	0.6	0	0	0	1	0	0	225	225	0	0	0	0	0	0	0	7	0	0	0	0	29	2	0	0	0	187
0.377134	3	356.803	0.589844	0.2	0.3	0.5	0	0	0	1	0	0	302	302	0	0	0	0	0	0	0	11	0	0	0	1	35	5	0	0	0	250
0.377134	3	446.912	0.716797	0.2	0.4	0.4	0	0	0	1	0	0	367	367	0	0	0	0	0	0	0	15	0	0	0	2	37	5	0	0	0	308
0.389078	3	537.021	0.820312	0.2	0.5	0.3	0	0	0	1	0	0	420	420	0	0	0	0	0	0	0	19	0	0	0	2	37	6	0	0	0	356
0.401927	3	627.129	0.904297	0.2	0.6	0.2	0	0	0	1	0	0	463	463	0	0	0	0	0	0	0	23	0	0	0	2	37	6	0	0	0	395
0.41993	3	717.238	0.945312	0.2	0.7	0.1	0	0	0	1	0	0	484	484	0	0	0	0	0	0	0	25	0	0	0	2	35	6	0	0	0	416
0.439958	3	807.347	0.966797	0.2	0.8	0	0	0	0	1	0	0	495	495	0	0	0	0	0	0	0	24	0	0	0	2	35	6	0	0	0	428
0.358272	3	124.247	0.292969	0.3	0	0.7	0	0	0	1	0	0	150	150	0	0	0	0	0	0	0	1	0	0	0	0	25	1	0	0	0	123
0.367918	3	214.356	0.357422	0.3	0.1	0.6	0	0	0	1	0	0	183	183	0	0	0	0	0	0	0	7	0	0	0	1	33	2	0	0	0	140
0.366381	3	304.465	0.519531	0.3	0.2	0.5	0	0	0	1	0	0	266	266	0	0	0	0	0	0	0	11	0	0	0	1	39	5	0	0	0	210
0.379124	3	394.573	0.630859	0.3	0.3	0.4	0	0	0	1	0	0	323	323	0	0	0	0	0	0	0	15	0	0	0	2	41	5	0	0	0	260
0.377583	3	484.682	0.763672	0.3	0.4	0.3	0	0	0	1	0	0	391	391	0	0	0	0	0	0	0	21	0	0	0	2	41	6	0	0	0	321
0.391792	3	574.791	0.859375	0.3	0.5	0.2	0	0	0	1	0	0	440	440	0	0	0	0	0	0	0	30	0	0	0	2	41	6	0	0	0	361
0.40789	3	664.9	0.923828	0.3	0.6	0.1	0	0	0	1	0	0	473	473	0	0	0	0	0	0	0	33	0	0	0	2	42	7	0	0	0	389
0.427172	3	755.009	0.949219	0.3	0.7	0	0	0	0	1	0	0	486	486	0	0	0	0	0	0	0	32	0	0	0	2	41	7	0	0	0	404
0.366666	3	162.017	0.380859	0.4	0	0.6	0	0	0	1	0	0	195	195	0	0	0	0	0	0	0	7	0	0	0	0	33	2	0	0	0	153
0.364277	3	252.126	0.460938	0.4	0.1	0.5	0	0	0	1	0	0	236	236	0	0	0	0	0	0	0	12	0	0	0	2	40	5	0	0	0	177
0.370978	3	342.235	0.578125	0.4	0.2	0.4	0	0	0	1	0	0	296	296	0	0	0	0	0	0	0	15	0	0	0	2	44	5	0	0	0	230
0.374139	3	432.344	0.681641	0.4	0.3	0.3	0	0	0	1	0	0	349	349	0	0	0	0	0	0	0	22	0	0	0	2	43	7	0	0	0	275
0.38336	3	522.453	0.808594	0.4	0.4	0.2	0	0	0	1	0	0	414	414	0	0	0	0	0	0	0	32	0	0	0	2	43	7	0	0	0	330
0.400547	3	612.561	0.882812	0.4	0.5	0.1	0	0	0	1	0	0	452	452	0	0	0	0	0	0	0	35	0	0	0	2	43	7	0	0	0	365
0.417413	3	702.67	0.929688	0.4	0.6	0	0	0	0	1	0	0	476	476	0	0	0	0	0	0	0	34	0	0	0	2	43	7	0	0	0	390
0.363441	3	199.788	0.5	0.5	0	0.5	0	0	0	1	0	0	256	256	0	0	0	0	0	0	0	11	0	0	0	2	40	5	0	0	0	198
0.364439	3	289.897	0.560547	0.5	0.1	0.4	0	0	0	1	0	0	287	287	0	0	0	0	0	0	0	16	0	0	0	3	44	5	0	0	0	219
0.373717	3	380.005	0.634766	0.5	0.2	0.3	0	0	0	1	0	0	325	325	0	0	0	0	0	0	0	25	0	0	0	3	45	7	0	0	0	245
0.378728	3	470.114	0.75	0.5	0.3	0.2	0	0	0	1	0	0	384	384	0	0	0	0	0	0	0	36	0	0	0	2	47	7	0	0	0	292
0.395486	3	560.223	0.841797	0.5	0.4	0.1	0	0	0	1	0	0	431	431	0	0	0	0	0	0	0	39	0	0	0	2	45	8	0	0	0	337
0.410676	3	650.332	0.908203	0.5	0.5	0	0	0	0	1	0	0	465	465	0	0	0	0	0	0	0	38	0	0	0	2	46	8	0	0	0	371
0.36756	3	237.558	0.582031	0.6	0	0.4	0	0	0	1	0	0	298	298	0	0	0	0	0	0	0	15	0	0	0	3	44	5	0	0	0	231
0.370948	3	327.667	0.623047	0.6	0.1	0.3	0	0	0	1	0	0	319	319	0	0	0	0	0	0	0	26	0	0	0	3	46	7	0	0	0	237
0.378051	3	417.776	0.710938	0.6	0.2	0.2	0	0	0	1	0	0	364	364	0	0	0	0	0	0	0	38	0	0	0	3	48	7	0	0	0	268
0.388656	3	507.885	0.798828	0.6	0.3	0.1	0	0	0	1	0	0	409	409	0	0	0	0	0	0	0	43	0	0	0	3	48	8	0	0	0	307
0.405414	3	597.993	0.871094	0.6	0.4	0	0	0	0	1	0	0	446	446	0	0	0	0	0	0	0	43	0	0	0	2	48	8	0	0	0	345
0.373647	3	275.329	0.640625	0.7	0	0.3	0	0	0	1	0	0	328	328	0	0	0	0	0	0	0	25	0	0	0	3	45	7	0	0	0	248
0.375266	3	365.437	0.695312	0.7	0.1	0.2	0	0	0	1	0	0	356	356	0	0	0	0	0	0	0	40	0	0	0	3	48	7	0	0	0	258
0.380926	3	455.546	0.773438	0.7	0.2	0.1	0	0	0	1	0	0	396	396	0	0	0	0	0	0	0	44	0	0	0	3	49	8	0	0	0	292
0.395136	3	545.655	0.847656	0.7	0.3	0	0	0	0	1	0	0	434	434	0	0	0	0	0	0	0	50	0	0	0	3	49	8	0	0	0	324
0.373588	3	313.099	0.732422	0.8	0	0.2	0	0	0	1	0	0	375	375	0	0	0	0	0	0	0	38	0	0	0	3	47	7	0	0	0	280
0.381005	3	403.208	0.767578	0.8	0.1	0.1	0	0	0	1	0	0	393	393	0	0	0	0	0	0	0	46	0	0	0	3	49	8	0	0	0	287
0.390296	3	493.317	0.830078	0.8	0.2	0	0	0	0	1	0	0	425	425	0	0	0	0	0	0	0	53	0	0	0	3	52	8	0	0	0	309
0.380958	3	350.869	0.791016	0.9	0	0.1	0	0	0	1	0	0	405	405	0	0	0	0	0	0	0	45	0	0	0	3	48	8	0	0	0	301
0.38687	3	440.978	0.830078	0.9	0.1	0	0	0	0	1	0	0	425	425	0	0	0	0	0	0	0	54	0	0	0	3	52	8	0	0	0	308
0.388533	3	388.64	0.851562	1	0	0	0	0	0	1	0	0	436	436	0	0	0	0	0	0	0	51	0	0	0	3	50	8	0	0	0	324
0.346197	3	1629.86	0.853516	0	0	1	0	0	0.1	0.9	3	4	437	437	0	0	0	0	0	0	0	98	0	0	7	0	72	29	0	145	12	67
0.351473	3	1719.96	0.851562	0	0.1	0.9	0	0	0.1	0.9	1	4	436	436	0	0	0	0	0	0	0	79	0	0	7	0	64	25	0	106	12	138
0.35803	3	1810.07	0.867188	0	0.2	0.8	0	0	0.1	0.9	1	4	444	444	0	0	0	0	0	0	0	57	0	0	6	0	61	22	0	79	12	202
0.370074	3	1900.18	0.888672	0	0.3	0.7	0	0	0.1	0.9	1	3	455	455	0	0	0	0	0	0	0	42	0	0	6	1	56	16	0	53	12	265
0.376172	3	1990.29	0.931641	0	0.4	0.6	0	0	0.1	0.9	1	2	477	477	0	0	0	0	0	0	0	33	0	0	5	1	49	11	0	36	11	328
0.383288	3	2080.4	0.960938	0	0.5	0.5	0	0	0.1	0.9	1	2	492	492	0	0	0	0	0	0	0	23	0	0	6	1	43	10	0	30	9	367
0.393844	3	2170.51	0.984375	0	0.6	0.4	0	0	0.1	0.9	1	1	504	504	0	0	0	0	0	0	0	14	0	0	4	2	40	8	0	19	8	407
0.408695	3	2260.62	0.992188	0	0.7	0.3	0	0	0.1	0.9	1	1	508	508	0	0	0	0	0	0	0	8	0	0	3	3	35	7	0	13	8	429
0.422188	3	2350.73	0.992188	0	0.8	0.2	0	0	0.1	0.9	1	1	508	508	0	0	0	0	0	0	0	6	0	0	3	3	32	5	0	9	6	442
0.435673	3	2440.83	0.996094	0	0.9	0.1	0	0	0.1	0.9	1	1	510	510	0	0	0	0	0	0	0	4	0	0	1	3	25	4	0	7	5	459
0.449596	3	2530.94	0.996094	0	1	0	0	0	0.1	0.9	1	0	510	510	0	0	0	0	0	0	0	3	0	0	1	3	23	4	0	3	5	467
0.343319	3	1667.63	0.837891	0.1	0	0.9	0	0	0.1	0.9	3	4	429	429	0	0	0	0	0	0	0	84	0	0	7	0	69	26	0	143	12	81
0.350752	3	1757.74	0.835938	0.1	0.1	0.8	0	0	0.1	0.9	1	4	428	428	0	0	0	0	0	0	0	68	0	0	8	0	63	24	0	107	12	141
0.356697	3	1847.84	0.857422	0.1	0.2	0.7	0	0	0.1	0.9	1	4	439	439	0	0	0	0	0	0	0	50	0	0	6	1	58	20	0	82	13	204
0.366914	3	1937.95	0.886719	0.1	0.3	0.6	0	0	0.1	0.9	2	3	454	454	0	0	0	0	0	0	0	39	0	0	6	1	55	14	0	55	12	267
0.376292	3	2028.06	0.921875	0.1	0.4	0.5	0	0	0.1	0.9	1	2	472	472	0	0	0	0	0	0	0	26	0	0	6	1	48	10	0	36	11	331
0.383222	3	2118.17	0.958984	0.1	0.5	0.4	0	0	0.1	0.9	1	2	491	491	0	0	0	0	0	0	0	20	0	0	6	2	42	9	0	30	8	371
0.394049	3	2208.28	0.982422	0.1	0.6	0.3	0	0	0.1	0.9	1	1	503	503	0	0	0	0	0	0	0	11	0	0	4	3	39	7	0	19	8	410
0.408106	3	2298.39	0.992188	0.1	0.7	0.2	0	0	0.1	0.9	1	1	508	508	0	0	0	0	0	0	0	7	0	0	3	3	34	6	0	14	8	431
0.42239	3	2388.5	0.992188	0.1	0.8	0.1	0	0	0.1	0.9	1	1	508	508	0	0	0	0	0	0	0	6	0	0	3	3	30	5	0	9	6	444
0.435538	3	2478.61	0.996094	0.1	0.9	0	0	0	0.1	0.9	1	1	510	510	0	0	0	0	0	0	0	4	0	0	1	3	24	4	0	7	5	460
0.345017	3	1705.4	0.824219	0.2	0	0.8	0	0	0.1	0.9	2	4	422	422	0	0	0	0	0	0	0	71	0	0	8	0	64	25	0	126	12	110
0.349336	3	1795.51	0.830078	0.2	0.1	0.7	0	0	0.1	0.9	1	4	425	425	0	0	0	0	0	0	0	61	0	0	8	1	62	24	0	104	13	147
0.355972	3	1885.61	0.855469	0.2	0.2	0.6	0	0	0.1	0.9	2	4	438	438	0	0	0	0	0	0	0	45	0	0	6	1	58	16	0	81	13	212
0.366731	3	1975.72	0.878906	0.2	0.3	0.5	0	0	0.1	0.9	2	2	450	450	0	1	0	0	0	0	0	31	0	0	7	1	54	12	0	54	12	274
0.375006	3	2065.83	0.917969	0.2	0.4	0.4	0	0	0.1	0.9	1	2	470	470	0	0	0	0	0	0	0	24	0	0	6	2	47	10	0	37	10	331
0.38455	3	2155.94	0.955078	0.2	0.5	0.3	0	0	0.1	0.9	1	2	489	489	0	0	0	0	0	0	0	15	0	0	6	3	41	8	0	30	8	375
0.393738	3	2246.05	0.984375	0.2	0.6	0.2	0	0	0.1	0.9	1	1	504	504	0	0	0	0	0	0	0	8	0	0	4	4	38	7	0	19	8	414
0.409105	3	2336.16	0.992188	0.2	0.7	0.1	0	0	0.1	0.9	1	1	508	508	0	0	0	0	0	0	0	6	0	0	3	3	32	6	0	14	8	434
0.422275	3	2426.27	0.992188	0.2	0.8	0	0	0	0.1	0.9	1	1	508	508	0	0	0	0	0	0	0	6	0	0	3	3	28	5	0	9	5	447
0.34739	3	1743.17	0.820312	0.3	0	0.7	0	0	0.1	0.9	1	4	420	420	0	0	0	0	0	0	0	61	0	0	8	1	63	24	0	112	13	133
0.350449	3	1833.28	0.822266	0.3	0.1	0.6	0	0	0.1	0.9	2	4	421	421	0	0	0	0	0	0	0	52	0	0	7	1	62	20	0	101	13	159
0.356787	3	1923.38	0.84375	0.3	0.2	0.5	0	0	0.1	0.9	2	4	432	432	0	1	0	0	0	0	0	36	0	0	7	1	56	15	0	81	13	216
0.365201	3	2013.49	0.880859	0.3	0.3	0.4	0	0	0.1	0.9	2	2	451	451	0	1	0	0	0	0	0	26	0	0	7	2	49	11	0	51	11	289
0.375658	3	2103.6	0.914062	0.3	0.4	0.3	0	0	0.1	0.9	1	2	468	468	0	0	0	0	0	0	0	19	0	0	6	3	43	10	0	38	10	336
0.38354	3	2193.71	0.955078	0.3	0.5	0.2	0	0	0.1	0.9	1	2	489	489	0	0	0	0	0	0	0	11	0	0	6	4	40	7	0	30	8	380
0.395239	3	2283.82	0.986328	0.3	0.6	0.1	0	0	0.1	0.9	1	1	505	505	0	0	0	0	0	0	0	7	0	0	4	4	34	6	0	19	8	421
0.409878	3	2373.93	0.992188	0.3	0.7	0	0	0	0.1	0.9	1	1	508	508	0	0	0	0	0	0	0	6	0	0	3	4	30	5	0	15	7	436
0.34904	3	1780.94	0.820312	0.4	0	0.6	0	0	0.1	0.9	2	4	420	420	0	0	0	0	0	0	0	54	0	0	8	1	62	21	0	105	13	150
0.352958	3	1871.05	0.814453	0.4	0.1	0.5	0	0	0.1	0.9	2	4	417	417	0	1	0	0	0	0	0	40	0	0	8	1	59	17	0	94	13	178
0.358064	3	1961.16	0.839844	0.4	0.2	0.4	0	0	0.1	0.9	2	4	430	430	0	1	0	0	0	0	0	30	0	0	7	3	55	14	0	74	11	229
0.366482	3	2051.26	0.884766	0.4	0.3	0.3	0	0	0.1	0.9	2	2	453	453	0	1	0	0	0	0	0	21	0	0	6	4	47	10	0	47	11	302
0.376179	3	2141.37	0.916016	0.4	0.4	0.2	0	0	0.1	0.9	1	2	469	469	0	1	0	0	0	0	0	16	0	0	6	4	42	8	0	36	10	343
0.385095	3	2231.48	0.957031	0.4	0.5	0.1	0	0	0.1	0.9	1	2	490	490	0	0	0	0	0	0	0	9	0	0	6	4	39	7	0	30	8	384
0.396465	3	2321.59	0.986328	0.4	0.6	0	0	0	0.1	0.9	1	1	505	505	0	0	0	0	0	0	0	7	0	0	4	4	32	6	0	18	8	424
0.351841	3	1818.71	0.814453	0.5	0	0.5	0	0	0.1	0.9	2	4	417	417	0	1	0	0	0	0	0	41	0	0	8	1	59	18	0	95	13	175
0.35133	3	1908.82	0.824219	0.5	0.1	0.4	0	0	0.1	0.9	2	4	422	422	0	1	0	0	0	0	0	34	0	0	8	3	55	14	0	87	12	202
0.361007	3	1998.93	0.839844	0.5	0.2	0.3	0	0	0.1	0.9	2	4	430	430	0	1	0	0	0	0	0	22	0	0	7	4	51	11	0	70	11	247
0.368711	3	2089.03	0.884766	0.5	0.3	0.2	0	0	0.1	0.9	2	2	453	453	0	1	0	0	0	0	0	18	0	0	6	5	47	9	0	44	10	309
0.377465	3	2179.14	0.916016	0.5	0.4	0.1	0	0	0.1	0.9	1	2	469	469	0	1	0	0	0	0	0	12	0	0	6	4	42	7	0	35	9	350
0.387787	3	2269.25	0.957031	0.5	0.5	0	0	0	0.1	0.9	1	2	490	490	0	0	0	0	0	0	0	7	0	0	5	4	36	7	0	25	8	395
0.350475	3	1856.48	0.828125	0.6	0	0.4	0	0	0.1	0.9	2	4	424	424	0	1	0	0	0	0	0	34	0	0	8	3	55	14	0	87	12	204
0.353593	3	1946.59	0.826172	0.6	0.1	0.3	0	0	0.1	0.9	2	4	423	423	0	1	0	0	0	0	0	25	0	0	7	4	53	13	0	81	12	221
0.366138	3	2036.7	0.839844	0.6	0.2	0.2	0	0	0.1	0.9	2	3	430	430	0	1	0	0	0	0	0	19	0	0	7	5	49	9	0	66	11	258
0.368974	3	2126.8	0.888672	0.6	0.3	0.1	0	0	0.1	0.9	1	2	455	455	0	1	0	0	0	0	0	14	0	0	6	5	45	8	0	40	10	323
0.377686	3	2216.91	0.927734	0.6	0.4	0	0	0	0.1	0.9	1	2	475	475	0	1	0	0	0	0	0	11	0	0	6	5	40	7	0	36	8	358
0.353758	3	1894.25	0.828125	0.7	0	0.3	0	0	0.1	0.9	2	4	424	424	0	1	0	0	0	0	0	25	0	0	7	4	53	12	0	81	11	224
0.358546	3	1984.36	0.828125	0.7	0.1	0.2	0	0	0.1	0.9	2	4	424	424	0	1	0	0	0	0	0	19	0	0	7	5	52	10	0	75	11	238
0.363854	3	2074.47	0.859375	0.7	0.2	0.1	0	0	0.1	0.9	2	2	440	440	0	1	0	0	0	0	0	17	0	0	7	5	47	9	0	59	11	280
0.372368	3	2164.57	0.890625	0.7	0.3	0	0	0	0.1	0.9	1	2	456	456	0	1	0	0	0	0	0	13	0	0	6	5	41	7	0	40	10	330
0.358506	3	1932.02	0.832031	0.8	0	0.2	0	0	0.1	0.9	2	3	426	426	0	1	0	0	0	0	0	19	0	0	7	5	51	10	0	73	11	244
0.363875	3	2022.13	0.835938	0.8	0.1	0.1	0	0	0.1	0.9	2	3	428	428	0	1	0	0	0	0	0	17	0	0	7	5	48	9	0	67	11	258
0.365203	3	2112.24	0.875	0.8	0.2	0	0	0	0.1	0.9	1	2	448	448	0	1	0	0	0	0	0	13	0	0	6	5	45	8	0	48	11	308
0.361024	3	1969.79	0.84375	0.9	0	0.1	0	0	0.1	0.9	2	3	432	432	0	1	0	0	0	0	0	17	0	0	7	5	47	9	0	63	11	267
0.362051	3	2059.9	0.857422	0.9	0.1	0	0	0	0.1	0.9	2	2	439	439	0	1	0	0	0	0	0	14	0	0	7	5	47	8	0	58	11	284
0.360925	3	2007.56	0.871094	1	0	0	0	0	0.1	0.9	2	2	446	446	0	1	0	0	0	0	0	14	0	0	7	5	47	8	0	52	11	297
0.396182	3	3248.78	1	0	0	1	0	0	0.2	0.8	3	6	512	512	0	0	0	0	0	0	0	123	0	0	8	1	76	31	0	163	13	88
0.39814	3	3338.88	1	0	0.1	0.9	0	0	0.2	0.8	2	6	512	512	0	0	0	0	0	0	0	113	0	0	8	1	71	28	0	137	13	133
0.404487	3	3428.99	1	0	0.2	0.8	0	0	0.2	0.8	1	5	512	512	0	0	0	0	0	0	0	101	0	0	9	1	68	27	0	120	13	167
0.409874	3	3519.1	1	0	0.3	0.7	0	0	0.2	0.8	1	5	512	512	0	0	0	0	0	0	0	80	0	0	9	1	64	25	0	102	13	212
0.418886	3	3609.21	1	0	0.4	0.6	0	0	0.2	0.8	1	4	512	512	0	0	0	0	0	0	0	72	0	0	9	1	61	20	0	78	14	252
0.427405	3	3699.32	1	0	0.5	0.5	0	0	0.2	0.8	1	3	512	512	0	0	0	0	0	0	0	60	0	0	8	2	58	18	0	61	12	289
0.435356	3	3789.43	1	0	0.6	0.4	0	0	0.2	0.8	1	2	512	512	0	0	0	0	0	0	0	48	0	0	6	2	53	15	0	43	12	330
0.445904	3	3879.54	1	0	0.7	0.3	0	0	0.2	0.8	0	2	512	512	0	0	0	0	0	0	0	42	0	0	6	2	50	11	0	38	11	350
0.453658	3	3969.65	1	0	0.8	0.2	0	0	0.2	0.8	0	2	512	512	0	0	0	0	0	0	0	35	0	0	6	2	47	10	0	34	11	365
0.463058	3	4059.75	1	0	0.9	0.1	0	0	0.2	0.8	1	2	512	512	0	0	0	0	0	0	0	26	0	0	6	2	44	10	0	31	9	381
0.47247	3	4149.86	1	0	1	0	0	0	0.2	0.8	1	2	512	512	0	0	0	0	0	0	0	19	0	0	6	2	43	9	0	26	9	395
0.393456	3	3286.55	1	0.1	0	0.9	0	0	0.2	0.8	3	6	512	512	0	0	0	0	0	0	0	117	0	0	8	1	76	29	0	166	13	93
0.396027	3	3376.66	1	0.1	0.1	0.8	0	0	0.2	0.8	2	6	512	512	0	0	0	0	0	0	0	109	0	0	9	1	71	28	0	140	13	133
0.401943	3	3466.76	1	0.1	0.2	0.7	0	0	0.2	0.8	1	5	512	512	0	0	0	0	0	0	0	98	0	0	10	1	66	27	0	120	13	171
0.407251	3	3556.87	1	0.1	0.3	0.6	0	0	0.2	0.8	1	5	512	512	0	0	0	0	0	0	0	78	0	0	9	1	64	25	0	102	14	213
0.416808	3	3646.98	1	0.1	0.4	0.5	0	0	0.2	0.8	1	4	512	512	0	0	0	0	0	0	0	68	0	0	9	2	59	18	0	82	14	255
0.424443	3	3737.09	1	0.1	0.5	0.4	0	0	0.2	0.8	1	4	512	512	0	0	0	0	0	0	0	58	0	0	8	2	58	18	0	63	12	288
0.433942	3	3827.2	1	0.1	0.6	0.3	0	0	0.2	0.8	1	2	512	512	0	0	0	0	0	0	0	47	0	0	7	2	53	13	0	45	12	330
0.442784	3	3917.31	1	0.1	0.7	0.2	0	0	0.2	0.8	0	2	512	512	0	0	0	0	0	0	0	39	0	0	6	2	50	11	0	38	11	353
0.451368	3	4007.42	1	0.1	0.8	0.1	0	0	0.2	0.8	1	2	512	512	0	0	0	0	0	0	0	31	0	0	6	2	46	10	0	34	11	369
0.461752	3	4097.53	1	0.1	0.9	0	0	0	0.2	0.8	1	2	512	512	0	0	0	0	0	0	0	25	0	0	6	2	44	10	0	32	9	381
0.39176	3	3324.32	1	0.2	0	0.8	0	0	0.2	0.8	3	6	512	512	0	0	0	0	0	0	0	112	0	0	9	1	74	29	0	160	13	105
0.395479	3	3414.43	1	0.2	0.1	0.7	0	0	0.2	0.8	2	6	512	512	0	0	0	0	0	0	0	106	0	0	10	1	69	28	0	137	13	140
0.399516	3	3504.53	1	0.2	0.2	0.6	0	0	0.2	0.8	1	5	512	512	0	0	0	0	0	0	0	94	0	0	10	1	66	27	0	121	14	173
0.405557	3	3594.64	1	0.2	0.3	0.5	0	0	0.2	0.8	1	5	512	512	0	0	0	0	0	0	0	74	0	0	9	2	61	24	0	106	14	216
0.416353	3	3684.75	1	0.2	0.4	0.4	0	0	0.2	0.8	1	4	512	512	0	0	0	0	0	0	0	67	0	0	9	2	59	18	0	83	14	255
0.423618	3	3774.86	1	0.2	0.5	0.3	0	0	0.2	0.8	1	4	512	512	0	0	0	0	0	0	0	51	0	0	9	2	56	16	0	64	12	297
0.433428	3	3864.97	1	0.2	0.6	0.2	0	0	0.2	0.8	1	2	512	512	0	0	0	0	0	0	0	45	0	0	7	2	51	13	0	45	12	334
0.441512	3	3955.08	1	0.2	0.7	0.1	0	0	0.2	0.8	1	2	512	512	0	0	0	0	0	0	0	36	0	0	6	2	49	11	0	37	11	357
0.451046	3	4045.19	1	0.2	0.8	0	0	0	0.2	0.8	1	2	512	512	0	0	0	0	0	0	0	30	0	0	6	2	47	10	0	34	10	370
0.390973	3	3362.09	1	0.3	0	0.7	0	0	0.2	0.8	3	6	512	512	0	0	0	0	0	0	0	106	0	0	10	1	70	29	0	152	13	122
0.393721	3	3452.2	0.998047	0.3	0.1	0.6	0	0	0.2	0.8	2	6	511	511	0	0	0	0	0	0	0	99	0	0	10	1	67	27	0	136	14	149
0.396781	3	3542.3	1	0.3	0.2	0.5	0	0	0.2	0.8	1	5	512	512	0	0	0	0	0	0	0	89	0	0	10	2	63	26	0	123	14	179
0.403923	3	3632.41	1	0.3	0.3	0.4	0	0	0.2	0.8	1	5	512	512	0	0	0	0	0	0	0	69	0	0	9	2	60	23	0	104	15	224
0.413611	3	3722.52	1	0.3	0.4	0.3	0	0	0.2	0.8	1	4	512	512	0	0	0	0	0	0	0	63	0	0	9	2	58	16	0	82	13	264
0.422122	3	3812.63	1	0.3	0.5	0.2	0	0	0.2	0.8	1	3	512	512	0	0	0	0	0	0	0	50	0	0	9	2	56	14	0	63	12	302
0.433709	3	3902.74	1	0.3	0.6	0.1	0	0	0.2	0.8	2	2	512	512	0	0	0	0	0	0	0	42	0	0	7	2	51	12	0	45	12	337
0.440854	3	3992.85	1	0.3	0.7	0	0	0	0.2	0.8	1	2	512	512	0	0	0	0	0	0	0	33	0	0	6	2	50	10	0	38	11	359
0.390591	3	3399.86	0.998047	0.4	0	0.6	0	0	0.2	0.8	2	6	511	511	0	0	0	0	0	0	0	102	0	0	10	1	67	28	0	143	14	138
0.394031	3	3489.97	0.998047	0.4	0.1	0.5	0	0	0.2	0.8	1	6	511	511	0	0	0	0	0	0	0	92	0	0	10	2	64	27	0	136	14	159
0.397053	3	3580.08	1	0.4	0.2	0.4	0	0	0.2	0.8	1	5	512	512	0	0	0	0	0	0	0	81	0	0	10	2	63	26	0	123	15	186
0.404786	3	3670.18	0.998047	0.4	0.3	0.3	0	0	0.2	0.8	1	4	511	511	0	0	0	0	0	0	0	68	0	0	10	2	59	19	0	103	14	231
0.411922	3	3760.29	1	0.4	0.4	0.2	0	0	0.2	0.8	1	4	512	512	0	0	0	0	0	0	0	57	0	0	9	2	57	16	0	82	13	271
0.420663	3	3850.4	1	0.4	0.5	0.1	0	0	0.2	0.8	2	2	512	512	0	1	0	0	0	0	0	47	0	0	9	2	55	13	0	63	12	306
0.432087	3	3940.51	1	0.4	0.6	0	0	0	0.2	0.8	2	2	512	512	0	1	0	0	0	0	0	38	0	0	7	2	51	12	0	44	12	341
0.390712	3	3437.63	0.998047	0.5	0	0.5	0	0	0.2	0.8	1	6	511	511	0	0	0	0	0	0	0	93	0	0	10	2	64	27	0	136	14	158
0.389386	3	3527.74	0.998047	0.5	0.1	0.4	0	0	0.2	0.8	1	6	511	511	0	0	0	0	0	0	0	88	0	0	10	2	63	26	0	132	15	168
0.397155	3	3617.85	0.998047	0.5	0.2	0.3	0	0	0.2	0.8	1	5	511	511	0	0	0	0	0	0	0	76	0	0	10	2	63	22	0	120	14	198
0.405567	3	3707.95	0.998047	0.5	0.3	0.2	0	0	0.2	0.8	1	4	511	511	0	0	0	0	0	0	0	67	0	0	10	2	59	16	0	101	14	237
0.412613	3	3798.06	1	0.5	0.4	0.1	0	0	0.2	0.8	2	4	512	512	0	1	0	0	0	0	0	52	0	0	9	2	57	16	0	77	13	279
0.421371	3	3888.17	1	0.5	0.5	0	0	0	0.2	0.8	2	2	512	512	0	1	0	0	0	0	0	43	0	0	9	2	54	13	0	60	12	314
0.388784	3	3475.4	0.998047	0.6	0	0.4	0	0	0.2	0.8	1	6	511	511	0	0	0	0	0	0	0	88	0	0	10	2	63	26	0	132	15	168
0.389287	3	3565.51	0.998047	0.6	0.1	0.3	0	0	0.2	0.8	1	5	511	511	0	0	0	0	0	0	0	84	0	0	11	2	63	24	0	131	14	176
0.395959	3	3655.62	0.998047	0.6	0.2	0.2	0	0	0.2	0.8	1	5	511	511	0	0	0	0	0	0	0	71	0	0	10	2	60	20	0	113	14	215
0.403936	3	3745.72	0.998047	0.6	0.3	0.1	0	0	0.2	0.8	2	4	511	511	0	1	0	0	0	0	0	61	0	0	10	2	57	16	0	98	14	246
0.412098	3	3835.83	1	0.6	0.4	0	0	0	0.2	0.8	2	4	512	512	0	1	0	0	0	0	0	49	0	0	9	2	57	15	0	76	12	285
0.388406	3	3513.17	0.998047	0.7	0	0.3	0	0	0.2	0.8	1	5	511	511	0	0	0	0	0	0	0	84	0	0	11	2	63	24	0	130	14	177
0.39151	3	3603.28	0.998047	0.7	0.1	0.2	0	0	0.2	0.8	1	5	511	511	0	0	0	0	0	0	0	78	0	0	11	2	63	21	0	126	14	190
0.39654	3	3693.39	0.998047	0.7	0.2	0.1	0	0	0.2	0.8	2	5	511	511	0	1	0	0	0	0	0	66	0	0	10	2	59	16	0	113	14	223
0.405002	3	3783.49	1	0.7	0.3	0	0	0	0.2	0.8	2	4	512	512	0	1	0	0	0	0	0	56	0	0	10	2	58	16	0	96	14	253
0.39007	3	3550.94	0.998047	0.8	0	0.2	0	0	0.2	0.8	1	5	511	511	0	0	0	0	0	0	0	78	0	0	11	2	63	21	0	126	14	190
0.391844	3	3641.05	0.998047	0.8	0.1	0.1	0	0	0.2	0.8	2	5	511	511	0	1	0	0	0	0	0	68	0	0	10	2	61	20	0	117	14	211
0.397948	3	3731.16	0.998047	0.8	0.2	0	0	0	0.2	0.8	2	5	511	511	0	1	0	0	0	0	0	60	0	0	10	2	59	16	0	104	14	238
0.39143	3	3588.71	0.998047	0.9	0	0.1	0	0	0.2	0.8	2	5	511	511	0	1	0	0	0	0	0	68	0	0	10	2	60	20	0	115	14	214
0.392208	3	3678.82	0.998047	0.9	0.1	0	0	0	0.2	0.8	2	5	511	511	0	1	0	0	0	0	0	66	0	0	10	2	59	16	0	113	14	223
0.392147	3	3626.48	0.998047	1	0	0	0	0	0.2	0.8	2	5	511	511	0	1	0	0	0	0	0	63	0	0	10	2	59	16	0	111	14	228
0.451728	3	4867.7	1	0	0	1	0	0	0.3	0.7	3	6	512	512	0	0	0	0	0	0	0	128	0	0	8	1	79	33	0	165	12	77
0.452923	3	4957.8	1	0	0.1	0.9	0	0	0.3	0.7	2	6	512	512	0	0	0	0	0	0	0	123	0	0	8	1	77	33	0	150	12	100
0.458376	3	5047.91	1	0	0.2	0.8	0	0	0.3	0.7	1	6	512	512	0	0	0	0	0	0	0	118	0	0	9	1	72	30	0	126	12	137
0.460692	3	5138.02	1	0	0.3	0.7	0	0	0.3	0.7	1	5	512	512	0	0	0	0	0	0	0	106	0	0	9	1	69	30	0	115	12	164
0.467137	3	5228.13	1	0	0.4	0.6	0	0	0.3	0.7	1	5	512	512	0	0	0	0	0	0	0	93	0	0	8	1	69	28	0	104	12	191
0.476552	3	5318.24	1	0	0.5	0.5	0	0	0.3	0.7	1	4	512	512	0	0	0	0	0	0	0	76	0	0	9	1	67	27	0	90	13	224
0.480372	3	5408.35	1	0	0.6	0.4	0	0	0.3	0.7	1	4	512	512	0	0	0	0	0	0	0	72	0	0	9	2	64	22	0	77	12	249
0.487377	3	5498.46	1	0	0.7	0.3	0	0	0.3	0.7	1	4	512	512	0	0	0	0	0	0	0	64	0	0	8	2	61	18	0	68	12	274
0.495161	3	5588.57	1	0	0.8	0.2	0	0	0.3	0.7	1	3	512	512	0	0	0	0	0	0	0	57	0	0	8	2	60	18	0	54	12	297
0.501916	3	5678.67	1	0	0.9	0.1	0	0	0.3	0.7	1	2	512	512	0	0	0	0	0	0	0	49	0	0	9	2	57	14	0	45	12	321
0.508552	3	5768.78	1	0	1	0	0	0	0.3	0.7	1	2	512	512	0	0	0	0	0	0	0	45	0	0	7	2	56	14	0	40	11	334
0.447847	3	4905.47	1	0.1	0	0.9	0	0	0.3	0.7	3	6	512	512	0	0	0	0	0	0	0	127	0	0	8	1	78	33	0	167	12	77
0.451396	3	4995.58	1	0.1	0.1	0.8	0	0	0.3	0.7	3	6	512	512	0	0	0	0	0	0	0	123	0	0	9	1	76	32	0	151	12	99
0.455743	3	5085.68	1	0.1	0.2	0.7	0	0	0.3	0.7	1	6	512	512	0	0	0	0	0	0	0	113	0	0	9	1	71	30	0	127	12	142
0.458173	3	5175.79	1	0.1	0.3	0.6	0	0	0.3	0.7	1	5	512	512	0	0	0	0	0	0	0	101	0	0	9	1	69	29	0	115	13	169
0.463772	3	5265.9	1	0.1	0.4	0.5	0	0	0.3	0.7	1	5	512	512	0	0	0	0	0	0	0	92	0	0	9	1	68	27	0	105	13	191
0.474502	3	5356.01	1	0.1	0.5	0.4	0	0	0.3	0.7	1	4	512	512	0	0	0	0	0	0	0	75	0	0	9	2	67	25	0	91	13	225
0.477851	3	5446.12	1	0.1	0.6	0.3	0	0	0.3	0.7	1	4	512	512	0	0	0	0	0	0	0	71	0	0	9	2	64	21	0	78	12	250
0.484588	3	5536.23	1	0.1	0.7	0.2	0	0	0.3	0.7	1	4	512	512	0	0	0	0	0	0	0	62	0	0	8	2	60	18	0	69	12	276
0.493084	3	5626.34	1	0.1	0.8	0.1	0	0	0.3	0.7	1	3	512	512	0	0	0	0	0	0	0	57	0	0	9	2	60	17	0	54	12	297
0.499833	3	5716.45	1	0.1	0.9	0	0	0	0.3	0.7	1	2	512	512	0	0	0	0	0	0	0	47	0	0	9	2	57	14	0	45	12	323
0.44707	3	4943.24	1	0.2	0	0.8	0	0	0.3	0.7	3	6	512	512	0	0	0	0	0	0	0	124	0	0	9	1	78	32	0	163	12	84
0.449125	3	5033.35	1	0.2	0.1	0.7	0	0	0.3	0.7	2	6	512	512	0	0	0	0	0	0	0	119	0	0	9	1	75	32	0	147	12	109
0.452979	3	5123.45	1	0.2	0.2	0.6	0	0	0.3	0.7	1	6	512	512	0	0	0	0	0	0	0	108	0	0	9	1	71	29	0	128	13	146
0.455934	3	5213.56	1	0.2	0.3	0.5	0	0	0.3	0.7	1	5	512	512	0	0	0	0	0	0	0	100	0	0	10	1	68	29	0	114	13	171
0.463173	3	5303.67	1	0.2	0.4	0.4	0	0	0.3	0.7	1	5	512	512	0	0	0	0	0	0	0	85	0	0	9	2	68	26	0	106	13	197
0.472523	3	5393.78	1	0.2	0.5	0.3	0	0	0.3	0.7	1	4	512	512	0	0	0	0	0	0	0	75	0	0	9	2	66	24	0	92	13	226
0.476202	3	5483.89	1	0.2	0.6	0.2	0	0	0.3	0.7	1	4	512	512	0	0	0	0	0	0	0	68	0	0	9	2	63	20	0	79	12	254
0.483894	3	5574	1	0.2	0.7	0.1	0	0	0.3	0.7	1	4	512	512	0	0	0	0	0	0	0	60	0	0	9	2	60	17	0	70	12	277
0.490878	3	5664.11	1	0.2	0.8	0	0	0	0.3	0.7	1	3	512	512	0	0	0	0	0	0	0	56	0	0	9	2	60	17	0	56	12	296
0.446666	3	4981.01	1	0.3	0	0.7	0	0	0.3	0.7	3	6	512	512	0	0	0	0	0	0	0	121	0	0	9	1	76	32	0	157	12	95
0.448293	3	5071.12	1	0.3	0.1	0.6	0	0	0.3	0.7	2	6	512	512	0	0	0	0	0	0	0	115	0	0	9	1	72	31	0	145	13	118
0.450336	3	5161.22	1	0.3	0.2	0.5	0	0	0.3	0.7	1	6	512	512	0	0	0	0	0	0	0	105	0	0	10	1	70	29	0	126	13	151
0.454021	3	5251.33	1	0.3	0.3	0.4	0	0	0.3	0.7	1	5	512	512	0	0	0	0	0	0	0	98	0	0	10	2	68	27	0	114	13	174
0.462209	3	5341.44	1	0.3	0.4	0.3	0	0	0.3	0.7	1	5	512	512	0	0	0	0	0	0	0	82	0	0	9	2	68	26	0	105	13	201
0.47151	3	5431.55	1	0.3	0.5	0.2	0	0	0.3	0.7	1	4	512	512	0	0	0	0	0	0	0	74	0	0	9	2	64	24	0	93	13	228
0.474815	3	5521.66	1	0.3	0.6	0.1	0	0	0.3	0.7	1	4	512	512	0	0	0	0	0	0	0	66	0	0	10	2	63	17	0	80	12	257
0.482868	3	5611.77	1	0.3	0.7	0	0	0	0.3	0.7	1	4	512	512	0	0	0	0	0	0	0	60	0	0	9	2	60	17	0	69	12	278
0.444864	3	5018.78	1	0.4	0	0.6	0	0	0.3	0.7	3	6	512	512	0	0	0	0	0	0	0	115	0	0	9	1	75	31	0	152	13	107
0.445086	3	5108.89	1	0.4	0.1	0.5	0	0	0.3	0.7	2	6	512	512	0	0	0	0	0	0	0	110	0	0	10	1	71	30	0	140	13	129
0.449305	3	5199	1	0.4	0.2	0.4	0	0	0.3	0.7	1	6	512	512	0	0	0	0	0	0	0	102	0	0	10	2	70	27	0	125	13	156
0.451102	3	5289.1	1	0.4	0.3	0.3	0	0	0.3	0.7	1	5	512	512	0	0	0	0	0	0	0	94	0	0	10	2	68	27	0	115	13	177
0.460564	3	5379.21	1	0.4	0.4	0.2	0	0	0.3	0.7	1	5	512	512	0	0	0	0	0	0	0	79	0	0	9	2	68	25	0	104	13	206
0.468976	3	5469.32	1	0.4	0.5	0.1	0	0	0.3	0.7	1	4	512	512	0	0	0	0	0	0	0	70	0	0	10	2	64	21	0	94	13	233
0.473585	3	5559.43	1	0.4	0.6	0	0	0	0.3	0.7	1	4	512	512	0	0	0	0	0	0	0	65	0	0	10	2	62	17	0	79	12	260
0.444648	3	5056.55	1	0.5	0	0.5	0	0	0.3	0.7	2	6	512	512	0	0	0	0	0	0	0	110	0	0	10	1	71	30	0	144	13	125
0.443718	3	5146.66	1	0.5	0.1	0.4	0	0	0.3	0.7	2	6	512	512	0	0	0	0	0	0	0	108	0	0	10	2	70	29	0	136	13	136
0.447042	3	5236.77	1	0.5	0.2	0.3	0	0	0.3	0.7	1	6	512	512	0	0	0	0	0	0	0	100	0	0	10	2	68	27	0	124	13	161
0.451146	3	5326.87	1	0.5	0.3	0.2	0	0	0.3	0.7	1	5	512	512	0	0	0	0	0	0	0	86	0	0	10	2	68	27	0	116	13	184
0.458686	3	5416.98	1	0.5	0.4	0.1	0	0	0.3	0.7	1	5	512	512	0	0	0	0	0	0	0	75	0	0	10	2	66	23	0	102	13	215
0.466268	3	5507.09	1	0.5	0.5	0	0	0	0.3	0.7	1	4	512	512	0	0	0	0	0	0	0	70	0	0	10	2	64	19	0	93	13	236
0.442853	3	5094.32	1	0.6	0	0.4	0	0	0.3	0.7	2	6	512	512	0	0	0	0	0	0	0	110	0	0	10	2	71	28	0	136	13	134
0.443897	3	5184.43	1	0.6	0.1	0.3	0	0	0.3	0.7	2	6	512	512	0	0	0	0	0	0	0	102	0	0	10	2	70	27	0	132	13	148
0.445082	3	5274.54	1	0.6	0.2	0.2	0	0	0.3	0.7	1	6	512	512	0	0	0	0	0	0	0	97	0	0	10	2	68	27	0	122	13	166
0.452375	3	5364.64	1	0.6	0.3	0.1	0	0	0.3	0.7	1	5	512	512	0	0	0	0	0	0	0	81	0	0	10	2	67	25	0	114	13	194
0.460076	3	5454.75	1	0.6	0.4	0	0	0	0.3	0.7	1	5	512	512	0	0	0	0	0	0	0	74	0	0	10	2	65	23	0	100	13	219
0.443289	3	5132.09	1	0.7	0	0.3	0	0	0.3	0.7	2	6	512	512	0	0	0	0	0	0	0	102	0	0	10	2	70	27	0	132	13	148
0.44186	3	5222.2	1	0.7	0.1	0.2	0	0	0.3	0.7	1	6	512	512	0	0	0	0	0	0	0	98	0	0	10	2	69	27	0	128	13	158
0.444461	3	5312.31	1	0.7	0.2	0.1	0	0	0.3	0.7	1	5	512	512	0	0	0	0	0	0	0	90	0	0	11	2	67	26	0	121	13	176
0.451243	3	5402.41	1	0.7	0.3	0	0	0	0.3	0.7	1	5	512	512	0	0	0	0	0	0	0	80	0	0	10	2	67	24	0	111	13	199
0.441295	3	5169.86	1	0.8	0	0.2	0	0	0.3	0.7	1	6	512	512	0	0	0	0	0	0	0	98	0	0	10	2	68	27	0	127	13	160
0.441311	3	5259.97	1	0.8	0.1	0.1	0	0	0.3	0.7	1	6	512	512	0	0	0	0	0	0	0	93	0	0	11	2	67	26	0	126	13	167
0.446055	3	5350.08	1	0.8	0.2	0	0	0	0.3	0.7	1	5	512	512	0	0	0	0	0	0	0	85	0	0	11	2	67	26	0	119	13	183
0.441261	3	5207.63	1	0.9	0	0.1	0	0	0.3	0.7	1	6	512	512	0	0	0	0	0	0	0	93	0	0	11	2	67	26	0	124	13	169
0.442941	3	5297.74	1	0.9	0.1	0	0	0	0.3	0.7	1	5	512	512	0	0	0	0	0	0	0	89	0	0	11	2	67	26	0	121	13	177
0.442815	3	5245.4	1	1	0	0	0	0	0.3	0.7	1	5	512	512	0	0	0	0	0	0	0	87	0	0	11	2	67	26	0	119	13	181
0.506088	3	6486.62	1	0	0	1	0	0	0.4	0.6	3	6	512	512	0	0	0	0	0	0	0	130	0	0	8	1	81	35	0	164	12	72
0.507606	3	6576.72	1	0	0.1	0.9	0	0	0.4	0.6	3	6	512	512	0	0	0	0	0	0	0	129	0	0	8	1	80	35	0	151	12	87
0.509159	3	6666.83	1	0	0.2	0.8	0	0	0.4	0.6	2	6	512	512	0	0	0	0	0	0	0	124	0	0	9	1	76	35	0	130	12	117
0.51555	3	6756.94	1	0	0.3	0.7	0	0	0.4	0.6	1	6	512	512	0	0	0	0	0	0	0	116	0	0	9	2	74	33	0	121	12	138
0.51822	3	6847.05	1	0	0.4	0.6	0	0	0.4	0.6	1	5	512	512	0	0	0	0	0	0	0	106	0	0	9	2	72	33	0	111	12	161
0.524405	3	6937.16	1	0	0.5	0.5	0	0	0.4	0.6	1	5	512	512	0	0	0	0	0	0	0	99	0	0	8	2	71	32	0	106	12	176
0.529771	3	7027.27	1	0	0.6	0.4	0	0	0.4	0.6	1	4	512	512	0	0	0	0	0	0	0	90	0	0	8	2	71	30	0	97	12	197
0.534824	3	7117.38	1	0	0.7	0.3	0	0	0.4	0.6	1	4	512	512	0	0	0	0	0	0	0	78	0	0	8	3	69	30	0	89	12	218
0.541426	3	7207.49	1	0	0.8	0.2	0	0	0.4	0.6	1	4	512	512	0	0	0	0	0	0	0	73	0	0	9	3	67	29	0	82	11	233
0.546669	3	7297.59	1	0	0.9	0.1	0	0	0.4	0.6	1	4	512	512	0	0	0	0	0	0	0	65	0	0	9	3	65	25	0	74	11	255
0.552379	3	7387.7	1	0	1	0	0	0	0.4	0.6	1	4	512	512	0	0	0	0	0	0	0	62	0	0	9	3	65	23	0	68	11	266
0.503128	3	6524.39	1	0.1	0	0.9	0	0	0.4	0.6	3	6	512	512	0	0	0	0	0	0	0	132	0	0	8	1	80	35	0	165	12	70
0.504206	3	6614.5	1	0.1	0.1	0.8	0	0	0.4	0.6	3	6	512	512	0	0	0	0	0	0	0	128	0	0	9	1	80	35	0	151	12	87
0.507352	3	6704.6	1	0.1	0.2	0.7	0	0	0.4	0.6	2	6	512	512	0	0	0	0	0	0	0	120	0	0	9	2	76	34	0	132	12	119
0.513165	3	6794.71	1	0.1	0.3	0.6	0	0	0.4	0.6	1	6	512	512	0	0	0	0	0	0	0	113	0	0	9	2	74	33	0	122	12	140
0.517064	3	6884.82	1	0.1	0.4	0.5	0	0	0.4	0.6	1	5	512	512	0	0	0	0	0	0	0	105	0	0	9	2	72	33	0	111	12	162
0.521041	3	6974.93	1	0.1	0.5	0.4	0	0	0.4	0.6	1	5	512	512	0	0	0	0	0	0	0	97	0	0	8	2	71	32	0	108	12	176
0.52764	3	7065.04	1	0.1	0.6	0.3	0	0	0.4	0.6	1	4	512	512	0	0	0	0	0	0	0	86	0	0	8	3	71	30	0	97	12	200
0.533253	3	7155.15	1	0.1	0.7	0.2	0	0	0.4	0.6	1	4	512	512	0	0	0	0	0	0	0	75	0	0	9	4	68	30	0	89	12	220
0.538822	3	7245.26	1	0.1	0.8	0.1	0	0	0.4	0.6	1	4	512	512	0	0	0	0	0	0	0	72	0	0	9	4	67	29	0	82	11	233
0.544617	3	7335.37	1	0.1	0.9	0	0	0	0.4	0.6	1	4	512	512	0	0	0	0	0	0	0	63	0	0	9	4	65	25	0	75	11	255
0.501224	3	6562.16	1	0.2	0	0.8	0	0	0.4	0.6	3	6	512	512	0	0	0	0	0	0	0	129	0	0	9	1	80	35	0	162	12	75
0.501718	3	6652.27	1	0.2	0.1	0.7	0	0	0.4	0.6	3	6	512	512	0	0	0	0	0	0	0	122	0	0	9	2	80	35	0	152	12	91
0.506151	3	6742.37	1	0.2	0.2	0.6	0	0	0.4	0.6	2	6	512	512	0	0	0	0	0	0	0	118	0	0	9	2	75	34	0	134	12	120
0.51	3	6832.48	1	0.2	0.3	0.5	0	0	0.4	0.6	1	6	512	512	0	0	0	0	0	0	0	109	0	0	9	2	74	33	0	124	12	142
0.514954	3	6922.59	1	0.2	0.4	0.4	0	0	0.4	0.6	1	5	512	512	0	0	0	0	0	0	0	103	0	0	9	2	72	33	0	113	12	162
0.519035	3	7012.7	1	0.2	0.5	0.3	0	0	0.4	0.6	1	5	512	512	0	0	0	0	0	0	0	93	0	0	8	3	71	32	0	108	12	179
0.526102	3	7102.81	1	0.2	0.6	0.2	0	0	0.4	0.6	1	4	512	512	0	0	0	0	0	0	0	83	0	0	9	4	69	30	0	97	12	203
0.531908	3	7192.92	1	0.2	0.7	0.1	0	0	0.4	0.6	1	4	512	512	0	0	0	0	0	0	0	75	0	0	9	4	68	30	0	89	12	220
0.53634	3	7283.03	1	0.2	0.8	0	0	0	0.4	0.6	1	4	512	512	0	0	0	0	0	0	0	71	0	0	9	4	67	28	0	82	11	235
0.499745	3	6599.93	1	0.3	0	0.7	0	0	0.4	0.6	3	6	512	512	0	0	0	0	0	0	0	123	0	0	9	2	80	35	0	159	12	83
0.500472	3	6690.04	1	0.3	0.1	0.6	0	0	0.4	0.6	3	6	512	512	0	0	0	0	0	0	0	120	0	0	9	2	79	35	0	152	12	94
0.503473	3	6780.14	1	0.3	0.2	0.5	0	0	0.4	0.6	2	6	512	512	0	0	0	0	0	0	0	115	0	0	9	2	75	34	0	133	12	124
0.509047	3	6870.25	1	0.3	0.3	0.4	0	0	0.4	0.6	1	6	512	512	0	0	0	0	0	0	0	106	0	0	9	2	73	33	0	124	12	146
0.512946	3	6960.36	1	0.3	0.4	0.3	0	0	0.4	0.6	1	5	512	512	0	0	0	0	0	0	0	100	0	0	9	3	71	33	0	113	12	165
0.516944	3	7050.47	1	0.3	0.5	0.2	0	0	0.4	0.6	1	5	512	512	0	0	0	0	0	0	0	91	0	0	9	4	70	32	0	108	12	180
0.524818	3	7140.58	1	0.3	0.6	0.1	0	0	0.4	0.6	1	4	512	512	0	0	0	0	0	0	0	79	0	0	9	4	69	30	0	96	12	208
0.531458	3	7230.69	1	0.3	0.7	0	0	0	0.4	0.6	1	4	512	512	0	0	0	0	0	0	0	72	0	0	9	4	68	29	0	89	12	224
0.498808	3	6637.7	1	0.4	0	0.6	0	0	0.4	0.6	3	6	512	512	0	0	0	0	0	0	0	122	0	0	9	2	79	35	0	153	12	91
0.499202	3	6727.81	1	0.4	0.1	0.5	0	0	0.4	0.6	2	6	512	512	0	0	0	0	0	0	0	115	0	0	9	2	78	35	0	146	12	107
0.502712	3	6817.92	1	0.4	0.2	0.4	0	0	0.4	0.6	2	6	512	512	0	0	0	0	0	0	0	113	0	0	9	2	75	34	0	131	12	128
0.50667	3	6908.02	1	0.4	0.3	0.3	0	0	0.4	0.6	1	6	512	512	0	0	0	0	0	0	0	104	0	0	9	3	73	33	0	124	12	147
0.511047	3	6998.13	1	0.4	0.4	0.2	0	0	0.4	0.6	1	5	512	512	0	0	0	0	0	0	0	96	0	0	10	4	70	32	0	113	12	169
0.515403	3	7088.24	1	0.4	0.5	0.1	0	0	0.4	0.6	1	5	512	512	0	0	0	0	0	0	0	90	0	0	9	4	69	31	0	107	12	184
0.523716	3	7178.35	1	0.4	0.6	0	0	0	0.4	0.6	1	4	512	512	0	0	0	0	0	0	0	77	0	0	9	4	68	30	0	95	12	212
0.497829	3	6675.47	1	0.5	0	0.5	0	0	0.4	0.6	2	6	512	512	0	0	0	0	0	0	0	115	0	0	9	2	79	35	0	149	12	103
0.498134	3	6765.58	1	0.5	0.1	0.4	0	0	0.4	0.6	2	6	512	512	0	0	0	0	0	0	0	113	0	0	9	3	76	35	0	142	12	114
0.502329	3	6855.69	1	0.5	0.2	0.3	0	0	0.4	0.6	2	6	512	512	0	0	0	0	0	0	0	109	0	0	9	3	73	34	0	131	12	133
0.5039	3	6945.79	1	0.5	0.3	0.2	0	0	0.4	0.6	1	6	512	512	0	0	0	0	0	0	0	104	0	0	10	4	71	32	0	121	12	151
0.50849	3	7035.9	1	0.5	0.4	0.1	0	0	0.4	0.6	1	5	512	512	0	0	0	0	0	0	0	93	0	0	10	4	70	32	0	111	12	174
0.514286	3	7126.01	1	0.5	0.5	0	0	0	0.4	0.6	1	5	512	512	0	0	0	0	0	0	0	87	0	0	9	4	68	30	0	107	12	189
0.497467	3	6713.24	1	0.6	0	0.4	0	0	0.4	0.6	2	6	512	512	0	0	0	0	0	0	0	113	0	0	9	3	76	35	0	142	12	114
0.497171	3	6803.35	1	0.6	0.1	0.3	0	0	0.4	0.6	2	6	512	512	0	0	0	0	0	0	0	112	0	0	9	3	75	34	0	135	12	124
0.500065	3	6893.46	1	0.6	0.2	0.2	0	0	0.4	0.6	2	6	512	512	0	0	0	0	0	0	0	104	0	0	10	4	72	32	0	128	12	142
0.503778	3	6983.56	1	0.6	0.3	0.1	0	0	0.4	0.6	1	6	512	512	0	0	0	0	0	0	0	99	0	0	10	4	71	32	0	118	12	159
0.506739	3	7073.67	1	0.6	0.4	0	0	0	0.4	0.6	1	5	512	512	0	0	0	0	0	0	0	90	0	0	10	4	68	32	0	110	12	180
0.496648	3	6751.01	1	0.7	0	0.3	0	0	0.4	0.6	2	6	512	512	0	0	0	0	0	0	0	112	0	0	9	3	74	34	0	136	12	124
0.4979	3	6841.12	1	0.7	0.1	0.2	0	0	0.4	0.6	2	6	512	512	0	0	0	0	0	0	0	108	0	0	10	4	72	33	0	131	12	134
0.498668	3	6931.23	1	0.7	0.2	0.1	0	0	0.4	0.6	1	6	512	512	0	0	0	0	0	0	0	104	0	0	10	4	72	32	0	124	12	147
0.50228	3	7021.33	1	0.7	0.3	0	0	0	0.4	0.6	1	5	512	512	0	0	0	0	0	0	0	99	0	0	10	4	68	32	0	115	12	166
0.49767	3	6788.78	1	0.8	0	0.2	0	0	0.4	0.6	2	6	512	512	0	0	0	0	0	0	0	108	0	0	10	4	72	32	0	131	12	135
0.497096	3	6878.89	1	0.8	0.1	0.1	0	0	0.4	0.6	2	6	512	512	0	0	0	0	0	0	0	104	0	0	10	4	72	32	0	126	12	144
0.497397	3	6969	1	0.8	0.2	0	0	0	0.4	0.6	1	6	512	512	0	0	0	0	0	0	0	100	0	0	10	4	69	32	0	123	13	154
0.496584	3	6826.55	1	0.9	0	0.1	0	0	0.4	0.6	2	6	512	512	0	0	0	0	0	0	0	104	0	0	10	4	72	32	0	124	12	146
0.495206	3	6916.66	1	0.9	0.1	0	0	0	0.4	0.6	1	6	512	512	0	0	0	0	0	0	0	101	0	0	10	4	69	32	0	124	13	152
0.49468	3	6864.32	1	1	0	0	0	0	0.4	0.6	1	6	512	512	0	0	0	0	0	0	0	100	0	0	10	4	69	32	0	124	13	153
0.564091	3	8105.54	1	0	0	1	0	0	0.5	0.5	3	6	512	512	0	0	0	0	0	0	0	130	0	0	8	3	81	35	0	164	10	72
0.563676	3	8195.64	1	0	0.1	0.9	0	0	0.5	0.5	3	6	512	512	0	0	0	0	0	0	0	128	0	0	8	3	81	35	0	152	10	86
0.567311	3	8285.75	1	0	0.2	0.8	0	0	0.5	0.5	2	6	512	512	0	0	0	0	0	0	0	126	0	0	8	3	79	35	0	141	10	102
0.57203	3	8375.86	1	0	0.3	0.7	0	0	0.5	0.5	2	6	512	512	0	0	0	0	0	0	0	119	0	0	9	3	77	34	0	128	10	124
0.575124	3	8465.97	1	0	0.4	0.6	0	0	0.5	0.5	1	6	512	512	0	0	0	0	0	0	0	113	0	0	9	4	75	33	0	118	12	141
0.578389	3	8556.08	1	0	0.5	0.5	0	0	0.5	0.5	1	6	512	512	0	0	0	0	0	0	0	105	0	0	9	4	75	33	0	115	12	152
0.583537	3	8646.19	1	0	0.6	0.4	0	0	0.5	0.5	1	5	512	512	0	0	0	0	0	0	0	97	0	0	9	4	72	33	0	109	12	170
0.587135	3	8736.3	1	0	0.7	0.3	0	0	0.5	0.5	1	5	512	512	0	0	0	0	0	0	0	94	0	0	8	4	72	33	0	106	12	177
0.594319	3	8826.41	1	0	0.8	0.2	0	0	0.5	0.5	1	4	512	512	0	0	0	0	0	0	0	89	0	0	8	5	72	30	0	91	12	200
0.600334	3	8916.51	1	0	0.9	0.1	0	0	0.5	0.5	1	4	512	512	0	0	0	0	0	0	0	81	0	0	8	5	72	30	0	89	12	210
0.605144	3	9006.62	1	0	1	0	0	0	0.5	0.5	1	4	512	512	0	0	0	0	0	0	0	76	0	0	8	5	71	30	0	84	12	221
0.561645	3	8143.31	1	0.1	0	0.9	0	0	0.5	0.5	3	6	512	512	0	0	0	0	0	0	0	130	0	0	8	3	81	35	0	166	10	70
0.561506	3	8233.42	1	0.1	0.1	0.8	0	0	0.5	0.5	3	6	512	512	0	0	0	0	0	0	0	127	0	0	8	3	81	35	0	153	10	86
0.563767	3	8323.52	1	0.1	0.2	0.7	0	0	0.5	0.5	2	6	512	512	0	0	0	0	0	0	0	122	0	0	9	3	79	35	0	142	10	104
0.570086	3	8413.63	1	0.1	0.3	0.6	0	0	0.5	0.5	2	6	512	512	0	0	0	0	0	0	0	115	0	0	9	4	76	34	0	129	12	125
0.573849	3	8503.74	1	0.1	0.4	0.5	0	0	0.5	0.5	1	6	512	512	0	0	0	0	0	0	0	109	0	0	9	4	75	33	0	121	12	142
0.575582	3	8593.85	1	0.1	0.5	0.4	0	0	0.5	0.5	1	6	512	512	0	0	0	0	0	0	0	104	0	0	9	4	75	33	0	115	12	153
0.580023	3	8683.96	1	0.1	0.6	0.3	0	0	0.5	0.5	1	5	512	512	0	0	0	0	0	0	0	96	0	0	9	4	72	33	0	109	12	171
0.585316	3	8774.07	1	0.1	0.7	0.2	0	0	0.5	0.5	1	5	512	512	0	0	0	0	0	0	0	94	0	0	8	5	72	32	0	105	12	178
0.593096	3	8864.18	1	0.1	0.8	0.1	0	0	0.5	0.5	1	4	512	512	0	0	0	0	0	0	0	87	0	0	8	5	72	30	0	91	12	202
0.598257	3	8954.29	1	0.1	0.9	0	0	0	0.5	0.5	1	4	512	512	0	0	0	0	0	0	0	80	0	0	8	5	72	30	0	89	12	211
0.55898	3	8181.08	1	0.2	0	0.8	0	0	0.5	0.5	3	6	512	512	0	0	0	0	0	0	0	130	0	0	8	3	81	35	0	165	10	71
0.559034	3	8271.19	1	0.2	0.1	0.7	0	0	0.5	0.5	3	6	512	512	0	0	0	0	0	0	0	125	0	0	9	3	81	35	0	153	10	87
0.560888	3	8361.29	1	0.2	0.2	0.6	0	0	0.5	0.5	2	6	512	512	0	0	0	0	0	0	0	117	0	0	9	4	79	35	0	142	12	106
0.567879	3	8451.4	1	0.2	0.3	0.5	0	0	0.5	0.5	2	6	512	512	0	0	0	0	0	0	0	112	0	0	9	4	76	34	0	130	12	127
0.571426	3	8541.51	1	0.2	0.4	0.4	0	0	0.5	0.5	2	6	512	512	0	0	0	0	0	0	0	108	0	0	9	4	75	33	0	121	12	142
0.574611	3	8631.62	1	0.2	0.5	0.3	0	0	0.5	0.5	1	6	512	512	0	0	0	0	0	0	0	101	0	0	9	4	75	33	0	115	12	156
0.577674	3	8721.73	1	0.2	0.6	0.2	0	0	0.5	0.5	1	5	512	512	0	0	0	0	0	0	0	95	0	0	9	5	72	33	0	108	12	172
0.583282	3	8811.84	1	0.2	0.7	0.1	0	0	0.5	0.5	1	5	512	512	0	0	0	0	0	0	0	93	0	0	8	5	72	32	0	105	12	179
0.591502	3	8901.95	1	0.2	0.8	0	0	0	0.5	0.5	1	4	512	512	0	0	0	0	0	0	0	86	0	0	8	5	72	30	0	92	12	202
0.557684	3	8218.85	1	0.3	0	0.7	0	0	0.5	0.5	3	6	512	512	0	0	0	0	0	0	0	125	0	0	9	3	81	35	0	160	10	80
0.557645	3	8308.96	1	0.3	0.1	0.6	0	0	0.5	0.5	3	6	512	512	0	0	0	0	0	0	0	121	0	0	9	4	81	35	0	152	12	89
0.557915	3	8399.06	1	0.3	0.2	0.5	0	0	0.5	0.5	2	7	512	512	0	0	0	0	0	0	0	113	0	0	9	4	77	35	0	143	12	110
0.566772	3	8489.17	1	0.3	0.3	0.4	0	0	0.5	0.5	2	6	512	512	0	0	0	0	0	0	0	112	0	0	9	4	76	34	0	130	12	127
0.569387	3	8579.28	1	0.3	0.4	0.3	0	0	0.5	0.5	1	6	512	512	0	0	0	0	0	0	0	105	0	0	9	4	75	33	0	121	12	146
0.572537	3	8669.39	1	0.3	0.5	0.2	0	0	0.5	0.5	1	6	512	512	0	0	0	0	0	0	0	100	0	0	9	5	73	33	0	113	12	160
0.576382	3	8759.5	1	0.3	0.6	0.1	0	0	0.5	0.5	1	5	512	512	0	0	0	0	0	0	0	95	0	0	9	5	72	33	0	108	12	172
0.582294	3	8849.61	1	0.3	0.7	0	0	0	0.5	0.5	1	5	512	512	0	0	0	0	0	0	0	91	0	0	8	5	72	32	0	105	12	181
0.556319	3	8256.62	1	0.4	0	0.6	0	0	0.5	0.5	3	6	512	512	0	0	0	0	0	0	0	121	0	0	9	4	81	35	0	156	12	85
0.555617	3	8346.73	1	0.4	0.1	0.5	0	0	0.5	0.5	3	7	512	512	0	0	0	0	0	0	0	115	0	0	9	4	80	35	0	152	12	95
0.557814	3	8436.84	1	0.4	0.2	0.4	0	0	0.5	0.5	2	7	512	512	0	0	0	0	0	0	0	112	0	0	9	4	77	35	0	140	12	114
0.564943	3	8526.94	1	0.4	0.3	0.3	0	0	0.5	0.5	2	6	512	512	0	0	0	0	0	0	0	110	0	0	9	4	76	34	0	130	12	129
0.568058	3	8617.05	1	0.4	0.4	0.2	0	0	0.5	0.5	1	6	512	512	0	0	0	0	0	0	0	104	0	0	9	5	75	33	0	120	12	147
0.570421	3	8707.16	1	0.4	0.5	0.1	0	0	0.5	0.5	1	5	512	512	0	0	0	0	0	0	0	97	0	0	9	5	73	33	0	113	12	164
0.575797	3	8797.27	1	0.4	0.6	0	0	0	0.5	0.5	1	5	512	512	0	0	0	0	0	0	0	94	0	0	9	5	72	32	0	107	12	175
0.555355	3	8294.39	1	0.5	0	0.5	0	0	0.5	0.5	3	6	512	512	0	0	0	0	0	0	0	116	0	0	9	4	80	35	0	152	12	95
0.553593	3	8384.5	1	0.5	0.1	0.4	0	0	0.5	0.5	2	7	512	512	0	0	0	0	0	0	0	113	0	0	9	4	79	35	0	143	12	108
0.557564	3	8474.61	1	0.5	0.2	0.3	0	0	0.5	0.5	2	7	512	512	0	0	0	0	0	0	0	112	0	0	9	4	76	34	0	135	12	121
0.564697	3	8564.71	1	0.5	0.3	0.2	0	0	0.5	0.5	2	6	512	512	0	0	0	0	0	0	0	108	0	0	9	5	75	34	0	127	12	134
0.566698	3	8654.82	1	0.5	0.4	0.1	0	0	0.5	0.5	1	6	512	512	0	0	0	0	0	0	0	103	0	0	9	5	74	33	0	119	12	150
0.567471	3	8744.93	1	0.5	0.5	0	0	0	0.5	0.5	1	5	512	512	0	0	0	0	0	0	0	97	0	0	9	5	72	33	0	110	12	168
0.553602	3	8332.16	1	0.6	0	0.4	0	0	0.5	0.5	2	7	512	512	0	0	0	0	0	0	0	112	0	0	9	4	79	35	0	143	12	109
0.554064	3	8422.27	1	0.6	0.1	0.3	0	0	0.5	0.5	2	7	512	512	0	0	0	0	0	0	0	112	0	0	9	4	77	35	0	140	12	114
0.558852	3	8512.38	1	0.6	0.2	0.2	0	0	0.5	0.5	2	6	512	512	0	0	0	0	0	0	0	111	0	0	9	5	76	34	0	129	12	128
0.561832	3	8602.48	1	0.6	0.3	0.1	0	0	0.5	0.5	2	6	512	512	0	0	0	0	0	0	0	104	0	0	9	5	75	33	0	121	12	145
0.564028	3	8692.59	1	0.6	0.4	0	0	0	0.5	0.5	1	6	512	512	0	0	0	0	0	0	0	101	0	0	9	5	73	33	0	116	12	156
0.554458	3	8369.93	1	0.7	0	0.3	0	0	0.5	0.5	2	7	512	512	0	0	0	0	0	0	0	112	0	0	9	4	77	35	0	139	12	115
0.55563	3	8460.04	1	0.7	0.1	0.2	0	0	0.5	0.5	2	7	512	512	0	0	0	0	0	0	0	111	0	0	9	5	76	34	0	132	12	124
0.560472	3	8550.15	1	0.7	0.2	0.1	0	0	0.5	0.5	2	6	512	512	0	0	0	0	0	0	0	108	0	0	9	5	75	34	0	129	12	132
0.560729	3	8640.25	1	0.7	0.3	0	0	0	0.5	0.5	1	5	512	512	0	0	0	0	0	0	0	102	0	0	9	6	74	33	0	121	12	149
0.55677	3	8407.7	1	0.8	0	0.2	0	0	0.5	0.5	2	6	512	512	0	0	0	0	0	0	0	111	0	0	9	5	76	34	0	131	12	126
0.55863	3	8497.81	1	0.8	0.1	0.1	0	0	0.5	0.5	2	6	512	512	0	0	0	0	0	0	0	108	0	0	9	5	76	34	0	129	12	131
0.557191	3	8587.92	1	0.8	0.2	0	0	0	0.5	0.5	2	5	512	512	0	0	0	0	0	0	0	103	0	0	9	6	75	33	0	123	12	144
0.559156	3	8445.47	1	0.9	0	0.1	0	0	0.5	0.5	2	6	512	512	0	0	0	0	0	0	0	108	0	0	9	5	75	33	0	129	12	133
0.556285	3	8535.58	1	0.9	0.1	0	0	0	0.5	0.5	2	5	512	512	0	0	0	0	0	0	0	104	0	0	9	6	75	33	0	123	12	143
0.555863	3	8483.24	1	1	0	0	0	0	0.5	0.5	2	5	512	512	0	0	0	0	0	0	0	103	0	0	9	6	75	33	0	123	12	144
0.628912	3	9724.46	1	0	0	1	0	0	0.6	0.4	3	7	512	512	0	0	0	0	0	0	0	118	0	0	9	7	84	37	0	158	10	79
0.626354	3	9814.56	1	0	0.1	0.9	0	0	0.6	0.4	3	7	512	512	0	0	0	0	0	0	0	115	0	0	9	7	84	37	0	151	10	89
0.626202	3	9904.67	1	0	0.2	0.8	0	0	0.6	0.4	2	6	512	512	0	0	0	0	0	0	0	113	0	0	9	7	84	37	0	142	10	102
0.630554	3	9994.78	1	0	0.3	0.7	0	0	0.6	0.4	2	6	512	512	0	0	0	0	0	0	0	109	0	0	9	7	80	37	0	135	10	117
0.634931	3	10084.9	1	0	0.4	0.6	0	0	0.6	0.4	2	5	512	512	0	0	0	0	0	0	0	109	0	0	9	7	78	36	0	127	10	129
0.638104	3	10175	1	0	0.5	0.5	0	0	0.6	0.4	2	5	512	512	0	0	0	0	0	0	0	105	0	0	9	7	77	35	0	122	10	140
0.641468	3	10265.1	1	0	0.6	0.4	0	0	0.6	0.4	1	5	512	512	0	0	0	0	0	0	0	99	0	0	9	7	77	35	0	116	10	153
0.648258	3	10355.2	1	0	0.7	0.3	0	0	0.6	0.4	1	5	512	512	0	0	0	0	0	0	0	92	0	0	9	7	76	35	0	112	11	164
0.652904	3	10445.3	1	0	0.8	0.2	0	0	0.6	0.4	1	5	512	512	0	0	0	0	0	0	0	89	0	0	9	7	73	35	0	108	12	173
0.655784	3	10535.4	1	0	0.9	0.1	0	0	0.6	0.4	1	5	512	512	0	0	0	0	0	0	0	87	0	0	9	8	73	35	0	103	11	180
0.661931	3	10625.5	1	0	1	0	0	0	0.6	0.4	1	5	512	512	0	0	0	0	0	0	0	79	0	0	10	8	73	34	0	98	10	194
0.625393	3	9762.23	1	0.1	0	0.9	0	0	0.6	0.4	3	7	512	512	0	0	0	0	0	0	0	117	0	0	9	7	85	37	0	162	10	75
0.622924	3	9852.34	1	0.1	0.1	0.8	0	0	0.6	0.4	3	7	512	512	0	0	0	0	0	0	0	114	0	0	9	8	84	37	0	154	10	86
0.624794	3	9942.44	1	0.1	0.2	0.7	0	0	0.6	0.4	3	6	512	512	0	0	0	0	0	0	0	113	0	0	9	8	84	37	0	146	10	96
0.627498	3	10032.6	1	0.1	0.3	0.6	0	0	0.6	0.4	2	6	512	512	0	0	0	0	0	0	0	109	0	0	9	8	79	37	0	136	10	116
0.632753	3	10122.7	1	0.1	0.4	0.5	0	0	0.6	0.4	2	5	512	512	0	0	0	0	0	0	0	109	0	0	9	7	78	36	0	127	10	129
0.636008	3	10212.8	1	0.1	0.5	0.4	0	0	0.6	0.4	2	5	512	512	0	0	0	0	0	0	0	103	0	0	9	7	77	35	0	122	10	142
0.639515	3	10302.9	1	0.1	0.6	0.3	0	0	0.6	0.4	1	5	512	512	0	0	0	0	0	0	0	97	0	0	9	7	77	35	0	118	11	152
0.646712	3	10393	1	0.1	0.7	0.2	0	0	0.6	0.4	1	5	512	512	0	0	0	0	0	0	0	90	0	0	9	7	75	35	0	112	12	166
0.65171	3	10483.1	1	0.1	0.8	0.1	0	0	0.6	0.4	1	5	512	512	0	0	0	0	0	0	0	88	0	0	9	8	73	35	0	108	11	174
0.652851	3	10573.2	1	0.1	0.9	0	0	0	0.6	0.4	1	5	512	512	0	0	0	0	0	0	0	85	0	0	10	8	73	34	0	103	11	182
0.622441	3	9800	1	0.2	0	0.8	0	0	0.6	0.4	3	7	512	512	0	0	0	0	0	0	0	115	0	0	9	8	85	37	0	162	10	76
0.621523	3	9890.11	1	0.2	0.1	0.7	0	0	0.6	0.4	3	7	512	512	0	0	0	0	0	0	0	113	0	0	9	8	84	37	0	155	10	86
0.622248	3	9980.21	1	0.2	0.2	0.6	0	0	0.6	0.4	3	6	512	512	0	0	0	0	0	0	0	112	0	0	9	8	83	37	0	148	10	96
0.624432	3	10070.3	1	0.2	0.3	0.5	0	0	0.6	0.4	2	6	512	512	0	0	0	0	0	0	0	109	0	0	9	8	79	36	0	136	10	117
0.632458	3	10160.4	1	0.2	0.4	0.4	0	0	0.6	0.4	2	5	512	512	0	0	0	0	0	0	0	108	0	0	9	8	78	36	0	127	10	129
0.632827	3	10250.5	1	0.2	0.5	0.3	0	0	0.6	0.4	2	5	512	512	0	0	0	0	0	0	0	99	0	0	9	8	77	35	0	123	11	143
0.637525	3	10340.6	1	0.2	0.6	0.2	0	0	0.6	0.4	1	5	512	512	0	0	0	0	0	0	0	94	0	0	9	7	77	35	0	117	12	155
0.642656	3	10430.8	1	0.2	0.7	0.1	0	0	0.6	0.4	1	5	512	512	0	0	0	0	0	0	0	90	0	0	9	8	74	35	0	112	11	167
0.649032	3	10520.9	1	0.2	0.8	0	0	0	0.6	0.4	1	5	512	512	0	0	0	0	0	0	0	86	0	0	10	8	73	35	0	107	11	176
0.62105	3	9837.77	1	0.3	0	0.7	0	0	0.6	0.4	3	7	512	512	0	0	0	0	0	0	0	113	0	0	9	8	83	37	0	161	10	81
0.619556	3	9927.88	1	0.3	0.1	0.6	0	0	0.6	0.4	3	7	512	512	0	0	0	0	0	0	0	113	0	0	9	8	83	37	0	154	10	88
0.619802	3	10018	1	0.3	0.2	0.5	0	0	0.6	0.4	2	6	512	512	0	0	0	0	0	0	0	111	0	0	9	8	82	37	0	145	10	102
0.623096	3	10108.1	1	0.3	0.3	0.4	0	0	0.6	0.4	2	6	512	512	0	0	0	0	0	0	0	108	0	0	9	8	79	36	0	134	10	120
0.629845	3	10198.2	1	0.3	0.4	0.3	0	0	0.6	0.4	2	5	512	512	0	0	0	0	0	0	0	103	0	0	9	8	78	36	0	128	11	132
0.631492	3	10288.3	1	0.3	0.5	0.2	0	0	0.6	0.4	2	5	512	512	0	0	0	0	0	0	0	97	0	0	9	8	77	35	0	121	12	146
0.636234	3	10378.4	1	0.3	0.6	0.1	0	0	0.6	0.4	1	5	512	512	0	0	0	0	0	0	0	91	0	0	9	9	76	35	0	117	11	158
0.641395	3	10468.5	1	0.3	0.7	0	0	0	0.6	0.4	1	5	512	512	0	0	0	0	0	0	0	87	0	0	10	8	74	35	0	112	11	169
0.619327	3	9875.54	1	0.4	0	0.6	0	0	0.6	0.4	3	7	512	512	0	0	0	0	0	0	0	113	0	0	9	8	83	37	0	156	10	86
0.617962	3	9965.65	1	0.4	0.1	0.5	0	0	0.6	0.4	3	7	512	512	0	0	0	0	0	0	0	111	0	0	9	8	83	37	0	152	10	92
0.617117	3	10055.8	1	0.4	0.2	0.4	0	0	0.6	0.4	2	6	512	512	0	0	0	0	0	0	0	109	0	0	9	8	80	37	0	141	10	110
0.624524	3	10145.9	1	0.4	0.3	0.3	0	0	0.6	0.4	2	6	512	512	0	0	0	0	0	0	0	105	0	0	9	8	79	36	0	133	11	123
0.626943	3	10236	1	0.4	0.4	0.2	0	0	0.6	0.4	2	5	512	512	0	0	0	0	0	0	0	101	0	0	9	8	78	36	0	128	12	133
0.630004	3	10326.1	1	0.4	0.5	0.1	0	0	0.6	0.4	2	5	512	512	0	0	0	0	0	0	0	95	0	0	9	9	77	35	0	121	11	148
0.63601	3	10416.2	1	0.4	0.6	0	0	0	0.6	0.4	1	5	512	512	0	0	0	0	0	0	0	89	0	0	10	9	76	35	0	116	11	160
0.617898	3	9913.31	1	0.5	0	0.5	0	0	0.6	0.4	3	7	512	512	0	0	0	0	0	0	0	111	0	0	9	8	83	37	0	152	10	92
0.615876	3	10003.4	1	0.5	0.1	0.4	0	0	0.6	0.4	3	7	512	512	0	0	0	0	0	0	0	111	0	0	9	8	82	37	0	148	10	97
0.616616	3	10093.5	1	0.5	0.2	0.3	0	0	0.6	0.4	2	6	512	512	0	0	0	0	0	0	0	105	0	0	9	8	79	37	0	140	11	115
0.624091	3	10183.6	1	0.5	0.3	0.2	0	0	0.6	0.4	2	6	512	512	0	0	0	0	0	0	0	103	0	0	9	8	78	36	0	129	12	129
0.624558	3	10273.7	1	0.5	0.4	0.1	0	0	0.6	0.4	2	5	512	512	0	0	0	0	0	0	0	98	0	0	9	9	77	36	0	124	11	141
0.629578	3	10363.9	1	0.5	0.5	0	0	0	0.6	0.4	1	5	512	512	0	0	0	0	0	0	0	93	0	0	10	9	76	35	0	121	11	151
0.616018	3	9951.08	1	0.6	0	0.4	0	0	0.6	0.4	2	6	512	512	0	0	0	0	0	0	0	110	0	0	9	8	82	37	0	146	10	102
0.614942	3	10041.2	1	0.6	0.1	0.3	0	0	0.6	0.4	2	6	512	512	0	0	0	0	0	0	0	105	0	0	9	8	80	37	0	142	11	112
0.617996	3	10131.3	1	0.6	0.2	0.2	0	0	0.6	0.4	2	6	512	512	0	0	0	0	0	0	0	103	0	0	9	8	79	36	0	135	12	122
0.622436	3	10221.4	1	0.6	0.3	0.1	0	0	0.6	0.4	2	5	512	512	0	0	0	0	0	0	0	101	0	0	9	9	78	36	0	128	11	133
0.625521	3	10311.5	1	0.6	0.4	0	0	0	0.6	0.4	2	5	512	512	0	0	0	0	0	0	0	93	0	0	10	9	77	35	0	122	11	148
0.615675	3	9988.85	1	0.7	0	0.3	0	0	0.6	0.4	2	6	512	512	0	0	0	0	0	0	0	105	0	0	9	8	79	37	0	142	11	113
0.615849	3	10079	1	0.7	0.1	0.2	0	0	0.6	0.4	2	6	512	512	0	0	0	0	0	0	0	103	0	0	9	8	79	36	0	137	12	120
0.620174	3	10169.1	1	0.7	0.2	0.1	0	0	0.6	0.4	2	6	512	512	0	0	0	0	0	0	0	103	0	0	9	9	78	36	0	130	11	128
0.62087	3	10259.2	1	0.7	0.3	0	0	0	0.6	0.4	2	5	512	512	0	0	0	0	0	0	0	96	0	0	10	9	77	35	0	126	11	141
0.617799	3	10026.6	1	0.8	0	0.2	0	0	0.6	0.4	2	6	512	512	0	0	0	0	0	0	0	103	0	0	9	8	79	36	0	135	12	122
0.617601	3	10116.7	1	0.8	0.1	0.1	0	0	0.6	0.4	2	6	512	512	0	0	0	0	0	0	0	103	0	0	9	9	78	36	0	130	11	128
0.618979	3	10206.8	1	0.8	0.2	0	0	0	0.6	0.4	2	5	512	512	0	0	0	0	0	0	0	96	0	0	10	9	77	35	0	130	11	137
0.619366	3	10064.4	1	0.9	0	0.1	0	0	0.6	0.4	2	5	512	512	0	0	0	0	0	0	0	102	0	0	9	9	78	36	0	130	11	130
0.617677	3	10154.5	1	0.9	0.1	0	0	0	0.6	0.4	2	5	512	512	0	0	0	0	0	0	0	96	0	0	10	9	77	35	0	130	11	137
0.617848	3	10102.2	1	1	0	0	0	0	0.6	0.4	2	5	512	512	0	0	0	0	0	0	0	96	0	0	10	9	77	35	0	127	11	140
0.701926	3	11343.4	1	0	0	1	0	0	0.7	0.3	3	6	512	512	0	0	0	0	0	0	0	112	0	0	10	8	85	37	0	151	10	90
0.699203	3	11433.5	1	0	0.1	0.9	0	0	0.7	0.3	3	6	512	512	0	0	0	0	0	0	0	111	0	0	10	8	85	37	0	147	10	95
0.697573	3	11523.6	1	0	0.2	0.8	0	0	0.7	0.3	3	6	512	512	0	0	0	0	0	0	0	108	0	0	10	8	85	37	0	143	10	102
0.699128	3	11613.7	1	0	0.3	0.7	0	0	0.7	0.3	2	6	512	512	0	0	0	0	0	0	0	106	0	0	10	8	82	37	0	137	10	114
0.700743	3	11703.8	1	0	0.4	0.6	0	0	0.7	0.3	2	6	512	512	0	0	0	0	0	0	0	101	0	0	10	8	81	36	0	128	10	130
0.702474	3	11793.9	1	0	0.5	0.5	0	0	0.7	0.3	2	6	512	512	0	0	0	0	0	0	0	101	0	0	10	8	80	36	0	125	10	134
0.705244	3	11884	1	0	0.6	0.4	0	0	0.7	0.3	2	5	512	512	0	0	0	0	0	0	0	95	0	0	11	8	79	36	0	123	11	142
0.707806	3	11974.1	1	0	0.7	0.3	0	0	0.7	0.3	2	5	512	512	0	0	0	0	0	0	0	90	0	0	11	9	78	35	0	119	10	153
0.712845	3	12064.2	1	0	0.8	0.2	0	0	0.7	0.3	1	5	512	512	0	0	0	0	0	0	0	85	0	0	11	10	77	35	0	117	10	161
0.71948	3	12154.4	1	0	0.9	0.1	0	0	0.7	0.3	1	5	512	512	0	0	0	0	0	0	0	84	0	0	11	10	77	35	0	115	9	165
0.725685	3	12244.5	1	0	1	0	0	0	0.7	0.3	1	5	512	512	0	0	0	0	0	0	0	78	0	0	11	11	74	35	0	111	10	176
0.698567	3	11381.1	1	0.1	0	0.9	0	0	0.7	0.3	3	7	512	512	0	0	0	0	0	0	0	112	0	0	10	8	86	37	0	154	10	85
0.694317	3	11471.3	1	0.1	0.1	0.8	0	0	0.7	0.3	3	7	512	512	0	0	0	0	0	0	0	110	0	0	10	8	85	37	0	152	10	90
0.693701	3	11561.4	1	0.1	0.2	0.7	0	0	0.7	0.3	3	6	512	512	0	0	0	0	0	0	0	108	0	0	10	8	85	37	0	145	10	100
0.695346	3	11651.5	1	0.1	0.3	0.6	0	0	0.7	0.3	2	6	512	512	0	0	0	0	0	0	0	106	0	0	10	8	82	37	0	137	10	114
0.696628	3	11741.6	1	0.1	0.4	0.5	0	0	0.7	0.3	2	6	512	512	0	0	0	0	0	0	0	101	0	0	10	8	81	36	0	132	10	126
0.699894	3	11831.7	1	0.1	0.5	0.4	0	0	0.7	0.3	2	6	512	512	0	0	0	0	0	0	0	98	0	0	12	8	80	36	0	124	11	135
0.702976	3	11921.8	1	0.1	0.6	0.3	0	0	0.7	0.3	2	5	512	512	0	0	0	0	0	0	0	94	0	0	11	9	79	36	0	124	10	142
0.70475	3	12011.9	1	0.1	0.7	0.2	0	0	0.7	0.3	2	5	512	512	0	0	0	0	0	0	0	86	0	0	11	10	77	35	0	121	10	155
0.712715	3	12102	1	0.1	0.8	0.1	0	0	0.7	0.3	1	5	512	512	0	0	0	0	0	0	0	85	0	0	11	10	77	35	0	117	10	161
0.718622	3	12192.1	1	0.1	0.9	0	0	0	0.7	0.3	1	5	512	512	0	0	0	0	0	0	0	80	0	0	11	11	75	35	0	116	10	168
0.693966	3	11418.9	1	0.2	0	0.8	0	0	0.7	0.3	3	7	512	512	0	0	0	0	0	0	0	111	0	0	10	8	86	37	0	156	10	84
0.690731	3	11509	1	0.2	0.1	0.7	0	0	0.7	0.3	3	7	512	512	0	0	0	0	0	0	0	109	0	0	10	8	85	37	0	153	10	90
0.691773	3	11599.1	1	0.2	0.2	0.6	0	0	0.7	0.3	3	6	512	512	0	0	0	0	0	0	0	108	0	0	10	8	85	37	0	145	10	100
0.692934	3	11689.2	1	0.2	0.3	0.5	0	0	0.7	0.3	2	6	512	512	0	0	0	0	0	0	0	101	0	0	11	8	82	37	0	136	10	119
0.693429	3	11779.4	1	0.2	0.4	0.4	0	0	0.7	0.3	2	6	512	512	0	0	0	0	0	0	0	99	0	0	12	8	81	36	0	129	11	128
0.698196	3	11869.5	1	0.2	0.5	0.3	0	0	0.7	0.3	2	6	512	512	0	0	0	0	0	0	0	95	0	0	12	9	80	36	0	125	10	137
0.700749	3	11959.6	1	0.2	0.6	0.2	0	0	0.7	0.3	2	5	512	512	0	0	0	0	0	0	0	91	0	0	11	10	78	36	0	122	10	147
0.704135	3	12049.7	1	0.2	0.7	0.1	0	0	0.7	0.3	2	5	512	512	0	0	0	0	0	0	0	86	0	0	11	10	77	35	0	120	10	156
0.711352	3	12139.8	1	0.2	0.8	0	0	0	0.7	0.3	1	5	512	512	0	0	0	0	0	0	0	81	0	0	11	11	76	35	0	118	11	163
0.691356	3	11456.7	1	0.3	0	0.7	0	0	0.7	0.3	3	7	512	512	0	0	0	0	0	0	0	109	0	0	10	8	85	37	0	156	10	87
0.689038	3	11546.8	1	0.3	0.1	0.6	0	0	0.7	0.3	3	7	512	512	0	0	0	0	0	0	0	108	0	0	10	8	85	37	0	151	10	93
0.689236	3	11636.9	1	0.3	0.2	0.5	0	0	0.7	0.3	3	6	512	512	0	0	0	0	0	0	0	106	0	0	11	8	85	37	0	144	10	102
0.68938	3	11727	1	0.3	0.3	0.4	0	0	0.7	0.3	2	6	512	512	0	0	0	0	0	0	0	99	0	0	12	8	82	36	0	136	11	120
0.691933	3	11817.1	1	0.3	0.4	0.3	0	0	0.7	0.3	2	6	512	512	0	0	0	0	0	0	0	96	0	0	12	9	81	36	0	129	10	131
0.695446	3	11907.2	1	0.3	0.5	0.2	0	0	0.7	0.3	2	5	512	512	0	0	0	0	0	0	0	92	0	0	12	10	79	36	0	125	10	141
0.699267	3	11997.3	1	0.3	0.6	0.1	0	0	0.7	0.3	2	5	512	512	0	0	0	0	0	0	0	88	0	0	11	11	77	35	0	123	10	150
0.704292	3	12087.4	1	0.3	0.7	0	0	0	0.7	0.3	2	5	512	512	0	0	0	0	0	0	0	83	0	0	11	11	76	35	0	120	11	158
0.689663	3	11494.5	1	0.4	0	0.6	0	0	0.7	0.3	3	7	512	512	0	0	0	0	0	0	0	108	0	0	10	8	85	37	0	152	10	92
0.687434	3	11584.6	1	0.4	0.1	0.5	0	0	0.7	0.3	3	7	512	512	0	0	0	0	0	0	0	106	0	0	11	8	85	37	0	148	10	97
0.686587	3	11674.7	1	0.4	0.2	0.4	0	0	0.7	0.3	3	6	512	512	0	0	0	0	0	0	0	100	0	0	12	8	84	37	0	142	11	109
0.688346	3	11764.8	1	0.4	0.3	0.3	0	0	0.7	0.3	2	6	512	512	0	0	0	0	0	0	0	97	0	0	12	9	81	36	0	137	10	122
0.69039	3	11854.9	1	0.4	0.4	0.2	0	0	0.7	0.3	2	6	512	512	0	0	0	0	0	0	0	95	0	0	12	10	81	36	0	127	10	133
0.695073	3	11945	1	0.4	0.5	0.1	0	0	0.7	0.3	2	5	512	512	0	0	0	0	0	0	0	91	0	0	11	11	78	36	0	125	10	143
0.697741	3	12035.1	1	0.4	0.6	0	0	0	0.7	0.3	2	5	512	512	0	0	0	0	0	0	0	85	0	0	11	11	76	35	0	122	11	154
0.687583	3	11532.2	1	0.5	0	0.5	0	0	0.7	0.3	3	7	512	512	0	0	0	0	0	0	0	105	0	0	12	8	85	37	0	148	10	97
0.685064	3	11622.3	1	0.5	0.1	0.4	0	0	0.7	0.3	3	6	512	512	0	0	0	0	0	0	0	101	0	0	12	8	85	37	0	145	11	104
0.684779	3	11712.4	1	0.5	0.2	0.3	0	0	0.7	0.3	2	6	512	512	0	0	0	0	0	0	0	97	0	0	12	9	82	37	0	137	10	120
0.685876	3	11802.6	1	0.5	0.3	0.2	0	0	0.7	0.3	2	6	512	512	0	0	0	0	0	0	0	95	0	0	12	10	81	36	0	133	10	127
0.690337	3	11892.7	1	0.5	0.4	0.1	0	0	0.7	0.3	2	6	512	512	0	0	0	0	0	0	0	91	0	0	12	11	78	36	0	126	10	140
0.694162	3	11982.8	1	0.5	0.5	0	0	0	0.7	0.3	2	5	512	512	0	0	0	0	0	0	0	88	0	0	11	11	76	36	0	124	11	148
0.685428	3	11570	1	0.6	0	0.4	0	0	0.7	0.3	3	6	512	512	0	0	0	0	0	0	0	102	0	0	12	8	84	37	0	145	11	104
0.683073	3	11660.1	1	0.6	0.1	0.3	0	0	0.7	0.3	2	6	512	512	0	0	0	0	0	0	0	97	0	0	12	9	82	37	0	141	10	116
0.683706	3	11750.2	1	0.6	0.2	0.2	0	0	0.7	0.3	2	6	512	512	0	0	0	0	0	0	0	96	0	0	12	10	81	36	0	135	10	124
0.686417	3	11840.3	1	0.6	0.3	0.1	0	0	0.7	0.3	2	6	512	512	0	0	0	0	0	0	0	92	0	0	12	11	78	36	0	128	10	137
0.690249	3	11930.4	1	0.6	0.4	0	0	0	0.7	0.3	2	5	512	512	0	0	0	0	0	0	0	89	0	0	12	11	77	36	0	126	11	143
0.684083	3	11607.8	1	0.7	0	0.3	0	0	0.7	0.3	2	6	512	512	0	0	0	0	0	0	0	97	0	0	12	9	82	37	0	137	10	120
0.682782	3	11697.9	1	0.7	0.1	0.2	0	0	0.7	0.3	2	6	512	512	0	0	0	0	0	0	0	96	0	0	12	10	80	36	0	136	10	124
0.683751	3	11788	1	0.7	0.2	0.1	0	0	0.7	0.3	2	6	512	512	0	0	0	0	0	0	0	93	0	0	12	11	79	36	0	131	10	132
0.686366	3	11878.1	1	0.7	0.3	0	0	0	0.7	0.3	2	6	512	512	0	0	0	0	0	0	0	90	0	0	12	11	77	36	0	128	11	139
0.683489	3	11645.5	1	0.8	0	0.2	0	0	0.7	0.3	2	6	512	512	0	0	0	0	0	0	0	96	0	0	12	10	80	36	0	136	10	124
0.682983	3	11735.6	1	0.8	0.1	0.1	0	0	0.7	0.3	2	6	512	512	0	0	0	0	0	0	0	93	0	0	12	11	79	36	0	132	10	131
0.683768	3	11825.8	1	0.8	0.2	0	0	0	0.7	0.3	2	6	512	512	0	0	0	0	0	0	0	90	0	0	12	11	77	36	0	128	11	139
0.683773	3	11683.3	1	0.9	0	0.1	0	0	0.7	0.3	2	6	512	512	0	0	0	0	0	0	0	93	0	0	12	11	78	36	0	129	10	135
0.68364	3	11773.4	1	0.9	0.1	0	0	0	0.7	0.3	2	6	512	512	0	0	0	0	0	0	0	90	0	0	12	11	77	36	0	128	11	139
0.684634	3	11721.1	1	1	0	0	0	0	0.7	0.3	2	6	512	512	0	0	0	0	0	0	0	89	0	0	12	11	77	35	0	128	11	141
0.779061	3	12962.3	1	0	0	1	0	0	0.8	0.2	3	6	512	512	0	0	0	0	0	0	0	105	0	0	12	8	85	37	0	149	10	97
0.77762	3	13052.4	1	0	0.1	0.9	0	0	0.8	0.2	3	6	512	512	0	0	0	0	0	0	0	103	0	0	12	8	85	37	0	146	10	102
0.775853	3	13142.5	1	0	0.2	0.8	0	0	0.8	0.2	3	6	512	512	0	0	0	0	0	0	0	100	0	0	12	8	85	37	0	142	10	109
0.777375	3	13232.6	1	0	0.3	0.7	0	0	0.8	0.2	2	6	512	512	0	0	0	0	0	0	0	99	0	0	12	9	83	36	0	136	10	119
0.778385	3	13322.7	1	0	0.4	0.6	0	0	0.8	0.2	2	6	512	512	0	0	0	0	0	0	0	95	0	0	12	10	81	36	0	131	11	128
0.779746	3	13412.8	1	0	0.5	0.5	0	0	0.8	0.2	2	6	512	512	0	0	0	0	0	0	0	93	0	0	12	10	79	36	0	130	11	133
0.781562	3	13502.9	1	0	0.6	0.4	0	0	0.8	0.2	2	6	512	512	0	0	0	0	0	0	0	90	0	0	12	10	78	36	0	126	12	140
0.783185	3	13593.1	1	0	0.7	0.3	0	0	0.8	0.2	2	6	512	512	0	0	0	0	0	0	0	89	0	0	12	11	78	36	0	125	11	142
0.78405	3	13683.2	1	0	0.8	0.2	0	0	0.8	0.2	2	5	512	512	0	0	0	0	0	0	0	82	0	0	12	11	78	37	0	122	11	152
0.785531	3	13773.3	1	0	0.9	0.1	0	0	0.8	0.2	2	5	512	512	0	0	0	0	0	0	0	80	0	0	11	11	78	36	0	119	11	159
0.788726	3	13863.4	1	0	1	0	0	0	0.8	0.2	2	5	512	512	0	0	0	0	0	0	0	78	0	0	11	11	78	36	0	117	11	163
0.777265	3	13000.1	1	0.1	0	0.9	0	0	0.8	0.2	3	6	512	512	0	0	0	0	0	0	0	103	0	0	12	8	86	37	0	151	10	96
0.773525	3	13090.2	1	0.1	0.1	0.8	0	0	0.8	0.2	3	6	512	512	0	0	0	0	0	0	0	102	0	0	12	8	85	37	0	150	10	99
0.772851	3	13180.3	1	0.1	0.2	0.7	0	0	0.8	0.2	3	6	512	512	0	0	0	0	0	0	0	99	0	0	12	9	85	37	0	145	10	106
0.774573	3	13270.4	1	0.1	0.3	0.6	0	0	0.8	0.2	2	6	512	512	0	0	0	0	0	0	0	96	0	0	12	10	83	36	0	137	11	119
0.77586	3	13360.5	1	0.1	0.4	0.5	0	0	0.8	0.2	2	6	512	512	0	0	0	0	0	0	0	93	0	0	12	10	80	36	0	134	11	128
0.776529	3	13450.6	1	0.1	0.5	0.4	0	0	0.8	0.2	2	6	512	512	0	0	0	0	0	0	0	91	0	0	12	10	79	36	0	130	12	134
0.77787	3	13540.7	1	0.1	0.6	0.3	0	0	0.8	0.2	2	6	512	512	0	0	0	0	0	0	0	90	0	0	12	11	78	36	0	126	11	140
0.780872	3	13630.8	1	0.1	0.7	0.2	0	0	0.8	0.2	2	6	512	512	0	0	0	0	0	0	0	86	0	0	12	11	79	37	0	125	11	143
0.781116	3	13720.9	1	0.1	0.8	0.1	0	0	0.8	0.2	2	5	512	512	0	0	0	0	0	0	0	81	0	0	12	11	78	37	0	123	11	152
0.783491	3	13811	1	0.1	0.9	0	0	0	0.8	0.2	2	5	512	512	0	0	0	0	0	0	0	80	0	0	11	11	78	36	0	119	11	159
0.773723	3	13037.8	1	0.2	0	0.8	0	0	0.8	0.2	3	6	512	512	0	0	0	0	0	0	0	102	0	0	12	8	86	37	0	153	10	95
0.770715	3	13127.9	1	0.2	0.1	0.7	0	0	0.8	0.2	3	6	512	512	0	0	0	0	0	0	0	100	0	0	12	9	85	37	0	151	10	99
0.770539	3	13218.1	1	0.2	0.2	0.6	0	0	0.8	0.2	3	6	512	512	0	0	0	0	0	0	0	97	0	0	12	11	85	36	0	146	11	105
0.772649	3	13308.2	1	0.2	0.3	0.5	0	0	0.8	0.2	2	6	512	512	0	0	0	0	0	0	0	95	0	0	12	11	82	36	0	142	11	115
0.773016	3	13398.3	1	0.2	0.4	0.4	0	0	0.8	0.2	2	6	512	512	0	0	0	0	0	0	0	91	0	0	12	10	80	36	0	134	12	129
0.773181	3	13488.4	1	0.2	0.5	0.3	0	0	0.8	0.2	2	6	512	512	0	0	0	0	0	0	0	90	0	0	12	11	79	36	0	130	11	135
0.775306	3	13578.5	1	0.2	0.6	0.2	0	0	0.8	0.2	2	6	512	512	0	0	0	0	0	0	0	88	0	0	12	11	79	37	0	126	11	140
0.777731	3	13668.6	1	0.2	0.7	0.1	0	0	0.8	0.2	2	6	512	512	0	0	0	0	0	0	0	83	0	0	12	11	80	37	0	125	11	145
0.778937	3	13758.7	1	0.2	0.8	0	0	0	0.8	0.2	2	5	512	512	0	0	0	0	0	0	0	80	0	0	11	11	78	37	0	121	11	156
0.770873	3	13075.6	1	0.3	0	0.7	0	0	0.8	0.2	3	6	512	512	0	0	0	0	0	0	0	100	0	0	12	9	85	37	0	154	10	96
0.767755	3	13165.7	1	0.3	0.1	0.6	0	0	0.8	0.2	3	6	512	512	0	0	0	0	0	0	0	98	0	0	12	11	85	36	0	152	11	98
0.767275	3	13255.8	1	0.3	0.2	0.5	0	0	0.8	0.2	3	6	512	512	0	0	0	0	0	0	0	95	0	0	12	11	83	36	0	148	11	107
0.770145	3	13345.9	1	0.3	0.3	0.4	0	0	0.8	0.2	2	6	512	512	0	0	0	0	0	0	0	91	0	0	12	11	80	36	0	142	12	120
0.770377	3	13436	1	0.3	0.4	0.3	0	0	0.8	0.2	2	6	512	512	0	0	0	0	0	0	0	90	0	0	12	11	79	36	0	134	11	131
0.770429	3	13526.2	1	0.3	0.5	0.2	0	0	0.8	0.2	2	6	512	512	0	0	0	0	0	0	0	88	0	0	12	11	80	37	0	129	11	136
0.773918	3	13616.3	1	0.3	0.6	0.1	0	0	0.8	0.2	2	6	512	512	0	0	0	0	0	0	0	85	0	0	12	11	79	37	0	126	11	143
0.774773	3	13706.4	1	0.3	0.7	0	0	0	0.8	0.2	2	5	512	512	0	0	0	0	0	0	0	81	0	0	12	12	79	37	0	124	11	149
0.767988	3	13113.4	1	0.4	0	0.6	0	0	0.8	0.2	3	6	512	512	0	0	0	0	0	0	0	98	0	0	12	11	85	36	0	153	11	97
0.765753	3	13203.5	1	0.4	0.1	0.5	0	0	0.8	0.2	3	6	512	512	0	0	0	0	0	0	0	95	0	0	12	12	83	36	0	151	11	103
0.765815	3	13293.6	1	0.4	0.2	0.4	0	0	0.8	0.2	3	6	512	512	0	0	0	0	0	0	0	92	0	0	12	12	83	36	0	148	12	108
0.767284	3	13383.7	1	0.4	0.3	0.3	0	0	0.8	0.2	2	6	512	512	0	0	0	0	0	0	0	90	0	0	12	13	80	36	0	139	11	123
0.767816	3	13473.8	1	0.4	0.4	0.2	0	0	0.8	0.2	2	6	512	512	0	0	0	0	0	0	0	88	0	0	12	12	80	37	0	132	11	132
0.76838	3	13563.9	1	0.4	0.5	0.1	0	0	0.8	0.2	2	6	512	512	0	0	0	0	0	0	0	87	0	0	12	12	79	37	0	126	11	140
0.771514	3	13654	1	0.4	0.6	0	0	0	0.8	0.2	2	6	512	512	0	0	0	0	0	0	0	84	0	0	12	12	80	37	0	125	11	143
0.766175	3	13151.1	1	0.5	0	0.5	0	0	0.8	0.2	3	6	512	512	0	0	0	0	0	0	0	95	0	0	12	12	83	36	0	150	11	104
0.764002	3	13241.3	1	0.5	0.1	0.4	0	0	0.8	0.2	3	6	512	512	0	0	0	0	0	0	0	93	0	0	12	12	83	36	0	148	12	107
0.765012	3	13331.4	1	0.5	0.2	0.3	0	0	0.8	0.2	2	6	512	512	0	0	0	0	0	0	0	90	0	0	12	14	80	36	0	143	11	118
0.765056	3	13421.5	1	0.5	0.3	0.2	0	0	0.8	0.2	2	6	512	512	0	0	0	0	0	0	0	88	0	0	12	14	80	37	0	136	11	126
0.764724	3	13511.6	1	0.5	0.4	0.1	0	0	0.8	0.2	2	6	512	512	0	0	0	0	0	0	0	87	0	0	12	12	80	37	0	130	11	135
0.768302	3	13601.7	1	0.5	0.5	0	0	0	0.8	0.2	2	6	512	512	0	0	0	0	0	0	0	84	0	0	12	12	80	37	0	126	11	142
0.766444	3	13188.9	1	0.6	0	0.4	0	0	0.8	0.2	3	6	512	512	0	0	0	0	0	0	0	93	0	0	12	12	83	36	0	148	12	107
0.764635	3	13279	1	0.6	0.1	0.3	0	0	0.8	0.2	2	6	512	512	0	0	0	0	0	0	0	91	0	0	12	14	80	36	0	144	11	116
0.763646	3	13369.1	1	0.6	0.2	0.2	0	0	0.8	0.2	2	6	512	512	0	0	0	0	0	0	0	88	0	0	12	14	81	37	0	138	11	123
0.762938	3	13459.2	1	0.6	0.3	0.1	0	0	0.8	0.2	2	6	512	512	0	0	0	0	0	0	0	87	0	0	12	13	80	37	0	132	11	132
0.765602	3	13549.4	1	0.6	0.4	0	0	0	0.8	0.2	2	6	512	512	0	0	0	0	0	0	0	85	0	0	12	12	80	37	0	126	11	141
0.766239	3	13226.7	1	0.7	0	0.3	0	0	0.8	0.2	2	6	512	512	0	0	0	0	0	0	0	90	0	0	12	14	80	36	0	143	11	118
0.763259	3	13316.8	1	0.7	0.1	0.2	0	0	0.8	0.2	2	6	512	512	0	0	0	0	0	0	0	88	0	0	12	14	81	37	0	138	11	123
0.762027	3	13406.9	1	0.7	0.2	0.1	0	0	0.8	0.2	2	6	512	512	0	0	0	0	0	0	0	87	0	0	12	14	80	37	0	134	11	129
0.763295	3	13497	1	0.7	0.3	0	0	0	0.8	0.2	2	6	512	512	0	0	0	0	0	0	0	86	0	0	12	12	80	37	0	127	11	139
0.764269	3	13264.5	1	0.8	0	0.2	0	0	0.8	0.2	2	6	512	512	0	0	0	0	0	0	0	88	0	0	12	14	80	37	0	136	11	126
0.761442	3	13354.6	1	0.8	0.1	0.1	0	0	0.8	0.2	2	6	512	512	0	0	0	0	0	0	0	87	0	0	12	14	80	37	0	134	11	129
0.762281	3	13444.7	1	0.8	0.2	0	0	0	0.8	0.2	2	6	512	512	0	0	0	0	0	0	0	86	0	0	12	13	80	37	0	129	11	136
0.761814	3	13302.2	1	0.9	0	0.1	0	0	0.8	0.2	2	6	512	512	0	0	0	0	0	0	0	87	0	0	12	12	80	37	0	133	11	132
0.76272	3	13392.3	1	0.9	0.1	0	0	0	0.8	0.2	2	6	512	512	0	0	0	0	0	0	0	86	0	0	12	12	80	37	0	129	11	137
0.76405	3	13340	1	1	0	0	0	0	0.8	0.2	2	6	512	512	0	0	0	0	0	0	0	84	0	0	12	12	80	37	0	127	11	141
0.879501	3	14581.2	1	0	0	1	0	0	0.9	0.1	3	7	512	512	0	0	0	0	0	0	0	95	0	0	11	9	87	40	0	141	13	106
0.875239	3	14671.3	1	0	0.1	0.9	0	0	0.9	0.1	3	8	512	512	0	0	0	0	0	0	0	92	0	0	11	9	87	39	0	142	13	108
0.872566	3	14761.4	1	0	0.2	0.8	0	0	0.9	0.1	3	8	512	512	0	0	0	0	0	0	0	91	0	0	11	9	86	39	0	139	13	113
0.869161	3	14851.5	1	0	0.3	0.7	0	0	0.9	0.1	3	8	512	512	0	0	0	0	0	0	0	89	0	0	11	10	86	39	0	136	13	117
0.873915	3	14941.7	1	0	0.4	0.6	0	0	0.9	0.1	2	8	512	512	0	0	0	0	0	0	0	87	0	0	11	10	85	38	0	134	13	124
0.873393	3	15031.8	1	0	0.5	0.5	0	0	0.9	0.1	2	8	512	512	0	0	0	0	0	0	0	84	0	0	11	10	84	38	0	132	13	130
0.874413	3	15121.9	1	0	0.6	0.4	0	0	0.9	0.1	2	8	512	512	0	0	0	0	0	0	0	84	0	0	11	10	82	38	0	129	13	135
0.875822	3	15212	1	0	0.7	0.3	0	0	0.9	0.1	2	8	512	512	0	0	0	0	0	0	0	83	0	0	11	10	82	38	0	124	13	141
0.877732	3	15302.1	1	0	0.8	0.2	0	0	0.9	0.1	2	8	512	512	0	0	0	0	0	0	0	79	0	0	11	10	81	38	0	123	12	148
0.881909	3	15392.2	1	0	0.9	0.1	0	0	0.9	0.1	2	8	512	512	0	0	0	0	0	0	0	79	0	0	11	10	81	38	0	122	12	149
0.883547	3	15482.3	1	0	1	0	0	0	0.9	0.1	2	8	512	512	0	0	0	0	0	0	0	78	0	0	11	11	80	38	0	122	11	151
0.875132	3	14619	1	0.1	0	0.9	0	0	0.9	0.1	3	8	512	512	0	0	0	0	0	0	0	92	0	0	11	9	87	39	0	146	14	103
0.870849	3	14709.1	1	0.1	0.1	0.8	0	0	0.9	0.1	3	8	512	512	0	0	0	0	0	0	0	91	0	0	11	9	87	39	0	144	14	106
0.867231	3	14799.2	1	0.1	0.2	0.7	0	0	0.9	0.1	3	8	512	512	0	0	0	0	0	0	0	89	0	0	11	10	86	39	0	140	13	113
0.866024	3	14889.3	1	0.1	0.3	0.6	0	0	0.9	0.1	3	8	512	512	0	0	0	0	0	0	0	88	0	0	11	10	87	39	0	138	13	115
0.870916	3	14979.4	1	0.1	0.4	0.5	0	0	0.9	0.1	2	8	512	512	0	0	0	0	0	0	0	84	0	0	11	10	86	38	0	136	13	124
0.870981	3	15069.5	1	0.1	0.5	0.4	0	0	0.9	0.1	2	8	512	512	0	0	0	0	0	0	0	84	0	0	11	10	84	38	0	132	13	130
0.873071	3	15159.6	1	0.1	0.6	0.3	0	0	0.9	0.1	2	8	512	512	0	0	0	0	0	0	0	83	0	0	11	10	82	38	0	130	13	135
0.873095	3	15249.7	1	0.1	0.7	0.2	0	0	0.9	0.1	2	8	512	512	0	0	0	0	0	0	0	82	0	0	11	10	82	38	0	127	13	139
0.8759	3	15339.9	1	0.1	0.8	0.1	0	0	0.9	0.1	2	8	512	512	0	0	0	0	0	0	0	79	0	0	11	10	81	38	0	123	12	148
0.879493	3	15430	1	0.1	0.9	0	0	0	0.9	0.1	2	8	512	512	0	0	0	0	0	0	0	79	0	0	11	11	81	38	0	122	11	149
0.872015	3	14656.8	1	0.2	0	0.8	0	0	0.9	0.1	3	8	512	512	0	0	0	0	0	0	0	91	0	0	11	9	88	39	0	147	14	102
0.866198	3	14746.9	1	0.2	0.1	0.7	0	0	0.9	0.1	3	8	512	512	0	0	0	0	0	0	0	90	0	0	11	10	86	39	0	147	14	104
0.86261	3	14837	1	0.2	0.2	0.6	0	0	0.9	0.1	3	8	512	512	0	0	0	0	0	0	0	88	0	0	11	10	87	39	0	141	14	111
0.862054	3	14927.1	1	0.2	0.3	0.5	0	0	0.9	0.1	3	8	512	512	0	0	0	0	0	0	0	85	0	0	11	10	87	39	0	140	13	116
0.866804	3	15017.2	1	0.2	0.4	0.4	0	0	0.9	0.1	2	8	512	512	0	0	0	0	0	0	0	84	0	0	11	10	86	38	0	136	13	124
0.869339	3	15107.3	1	0.2	0.5	0.3	0	0	0.9	0.1	2	8	512	512	0	0	0	0	0	0	0	83	0	0	11	10	84	38	0	132	13	131
0.870755	3	15197.4	1	0.2	0.6	0.2	0	0	0.9	0.1	2	8	512	512	0	0	0	0	0	0	0	83	0	0	11	10	82	38	0	130	13	135
0.870949	3	15287.5	1	0.2	0.7	0.1	0	0	0.9	0.1	2	8	512	512	0	0	0	0	0	0	0	82	0	0	11	10	82	38	0	126	13	140
0.874345	3	15377.6	1	0.2	0.8	0	0	0	0.9	0.1	2	8	512	512	0	0	0	0	0	0	0	78	0	0	11	11	81	38	0	124	11	148
0.866866	3	14694.5	1	0.3	0	0.7	0	0	0.9	0.1	3	8	512	512	0	0	0	0	0	0	0	90	0	0	11	10	87	39	0	149	14	101
0.861426	3	14784.6	1	0.3	0.1	0.6	0	0	0.9	0.1	3	8	512	512	0	0	0	0	0	0	0	88	0	0	11	10	87	39	0	147	14	105
0.859026	3	14874.7	1	0.3	0.2	0.5	0	0	0.9	0.1	3	8	512	512	0	0	0	0	0	0	0	85	0	0	11	10	87	39	0	143	14	112
0.858606	3	14964.9	1	0.3	0.3	0.4	0	0	0.9	0.1	3	8	512	512	0	0	0	0	0	0	0	85	0	0	11	10	87	39	0	140	13	116
0.866458	3	15055	1	0.3	0.4	0.3	0	0	0.9	0.1	2	8	512	512	0	0	0	0	0	0	0	83	0	0	11	10	86	38	0	136	13	125
0.868088	3	15145.1	1	0.3	0.5	0.2	0	0	0.9	0.1	2	8	512	512	0	0	0	0	0	0	0	83	0	0	11	10	83	38	0	132	13	132
0.867842	3	15235.2	1	0.3	0.6	0.1	0	0	0.9	0.1	2	8	512	512	0	0	0	0	0	0	0	82	0	0	11	10	82	38	0	129	13	137
0.86881	3	15325.3	1	0.3	0.7	0	0	0	0.9	0.1	2	8	512	512	0	0	0	0	0	0	0	78	0	0	11	11	82	37	0	128	11	144
0.862134	3	14732.3	1	0.4	0	0.6	0	0	0.9	0.1	3	8	512	512	0	0	0	0	0	0	0	88	0	0	11	10	87	39	0	150	14	102
0.858355	3	14822.4	1	0.4	0.1	0.5	0	0	0.9	0.1	3	8	512	512	0	0	0	0	0	0	0	85	0	0	11	10	87	39	0	148	14	107
0.855626	3	14912.5	1	0.4	0.2	0.4	0	0	0.9	0.1	3	8	512	512	0	0	0	0	0	0	0	85	0	0	11	10	87	39	0	141	14	114
0.856533	3	15002.6	1	0.4	0.3	0.3	0	0	0.9	0.1	2	8	512	512	0	0	0	0	0	0	0	83	0	0	11	11	86	38	0	138	13	122
0.864857	3	15092.7	1	0.4	0.4	0.2	0	0	0.9	0.1	2	8	512	512	0	0	0	0	0	0	0	83	0	0	11	10	84	38	0	134	13	129
0.865522	3	15182.8	1	0.4	0.5	0.1	0	0	0.9	0.1	2	8	512	512	0	0	0	0	0	0	0	82	0	0	11	10	82	38	0	130	13	136
0.86596	3	15273	1	0.4	0.6	0	0	0	0.9	0.1	2	8	512	512	0	0	0	0	0	0	0	81	0	0	11	11	82	37	0	131	12	137
0.859507	3	14770.1	1	0.5	0	0.5	0	0	0.9	0.1	3	8	512	512	0	0	0	0	0	0	0	85	0	0	11	10	87	39	0	148	14	107
0.855588	3	14860.2	1	0.5	0.1	0.4	0	0	0.9	0.1	3	8	512	512	0	0	0	0	0	0	0	85	0	0	11	11	87	38	0	146	14	109
0.854278	3	14950.3	1	0.5	0.2	0.3	0	0	0.9	0.1	3	8	512	512	0	0	0	0	0	0	0	83	0	0	11	11	87	38	0	140	13	118
0.861199	3	15040.4	1	0.5	0.3	0.2	0	0	0.9	0.1	2	8	512	512	0	0	0	0	0	0	0	83	0	0	11	11	84	38	0	136	13	126
0.86297	3	15130.5	1	0.5	0.4	0.1	0	0	0.9	0.1	2	8	512	512	0	0	0	0	0	0	0	83	0	0	11	10	83	38	0	132	13	132
0.863458	3	15220.6	1	0.5	0.5	0	0	0	0.9	0.1	2	8	512	512	0	0	0	0	0	0	0	81	0	0	11	11	82	37	0	131	12	137
0.856905	3	14807.8	1	0.6	0	0.4	0	0	0.9	0.1	3	8	512	512	0	0	0	0	0	0	0	85	0	0	11	11	87	38	0	146	14	109
0.854565	3	14897.9	1	0.6	0.1	0.3	0	0	0.9	0.1	3	8	512	512	0	0	0	0	0	0	0	83	0	0	11	11	87	38	0	144	13	114
0.85861	3	14988.1	1	0.6	0.2	0.2	0	0	0.9	0.1	2	8	512	512	0	0	0	0	0	0	0	83	0	0	11	11	86	38	0	137	13	123
0.861539	3	15078.2	1	0.6	0.3	0.1	0	0	0.9	0.1	2	8	512	512	0	0	0	0	0	0	0	83	0	0	11	10	83	37	0	133	13	132
0.861743	3	15168.3	1	0.6	0.4	0	0	0	0.9	0.1	2	8	512	512	0	0	0	0	0	0	0	81	0	0	11	11	82	37	0	131	12	137
0.856103	3	14845.6	1	0.7	0	0.3	0	0	0.9	0.1	2	8	512	512	0	0	0	0	0	0	0	83	0	0	11	11	87	37	0	142	13	118
0.859551	3	14935.7	1	0.7	0.1	0.2	0	0	0.9	0.1	2	8	512	512	0	0	0	0	0	0	0	83	0	0	11	11	85	37	0	140	13	122
0.860744	3	15025.8	1	0.7	0.2	0.1	0	0	0.9	0.1	2	8	512	512	0	0	0	0	0	0	0	83	0	0	11	10	83	37	0	133	13	132
0.860083	3	15115.9	1	0.7	0.3	0	0	0	0.9	0.1	2	8	512	512	0	0	0	0	0	0	0	81	0	0	11	11	82	37	0	132	12	136
0.86223	3	14883.4	1	0.8	0	0.2	0	0	0.9	0.1	2	8	512	512	0	0	0	0	0	0	0	83	0	0	11	11	83	37	0	137	13	127
0.860679	3	14973.5	1	0.8	0.1	0.1	0	0	0.9	0.1	2	8	512	512	0	0	0	0	0	0	0	83	0	0	11	10	83	37	0	134	13	131
0.858787	3	15063.6	1	0.8	0.2	0	0	0	0.9	0.1	2	8	512	512	0	0	0	0	0	0	0	81	0	0	11	11	82	37	0	132	12	136
0.862242	3	14921.1	1	0.9	0	0.1	0	0	0.9	0.1	2	8	512	512	0	0	0	0	0	0	0	83	0	0	11	10	82	37	0	133	13	133
0.858747	3	15011.3	1	0.9	0.1	0	0	0	0.9	0.1	2	8	512	512	0	0	0	0	0	0	0	81	0	0	11	11	82	37	0	131	12	137
0.860389	3	14958.9	1	1	0	0	0	0	0.9	0.1	2	8	512	512	0	0	0	0	0	0	0	81	0	0	11	11	82	37	0	131	11	138
1.02353	3	16200.1	1	0	0	1	0	0	1	0	3	8	512	512	0	0	0	0	0	0	0	86	0	0	11	8	96	43	0	134	14	109
1.01889	3	16290.2	1	0	0.1	0.9	0	0	1	0	3	8	512	512	0	0	0	0	0	0	0	86	0	0	11	8	96	43	0	133	14	110
1.01485	3	16380.4	1	0	0.2	0.8	0	0	1	0	3	8	512	512	0	0	0	0	0	0	0	86	0	0	11	8	96	42	0	132	14	112
1.01127	3	16470.5	1	0	0.3	0.7	0	0	1	0	3	8	512	512	0	0	0	0	0	0	0	86	0	0	11	8	96	42	0	131	14	113
1.00913	3	16560.6	1	0	0.4	0.6	0	0	1	0	2	8	512	512	0	0	0	0	0	0	0	84	0	0	11	8	96	42	0	128	13	120
1.00881	3	16650.7	1	0	0.5	0.5	0	0	1	0	2	8	512	512	0	0	0	0	0	0	0	81	0	0	11	9	95	42	0	127	13	124
1.01238	3	16740.8	1	0	0.6	0.4	0	0	1	0	2	8	512	512	0	0	0	0	0	0	0	79	0	0	11	9	95	43	0	126	13	126
1.01178	3	16830.9	1	0	0.7	0.3	0	0	1	0	2	8	512	512	0	0	0	0	0	0	0	76	0	0	11	9	95	43	0	123	13	132
1.01465	3	16921	1	0	0.8	0.2	0	0	1	0	2	8	512	512	0	0	0	0	0	0	0	76	0	0	11	9	94	43	0	122	13	134
1.01925	3	17011.1	1	0	0.9	0.1	0	0	1	0	2	8	512	512	0	0	0	0	0	0	0	75	0	0	11	9	92	43	0	121	13	138
1.02255	3	17101.2	1	0	1	0	0	0	1	0	2	8	512	512	0	0	0	0	0	0	0	72	0	0	11	10	91	43	0	121	14	140
1.01982	3	16237.9	1	0.1	0	0.9	0	0	1	0	3	8	512	512	0	0	0	0	0	0	0	86	0	0	11	8	96	43	0	138	14	105
1.01515	3	16328	1	0.1	0.1	0.8	0	0	1	0	3	8	512	512	0	0	0	0	0	0	0	86	0	0	11	8	96	42	0	138	14	106
1.00992	3	16418.1	1	0.1	0.2	0.7	0	0	1	0	3	8	512	512	0	0	0	0	0	0	0	86	0	0	11	8	96	42	0	135	14	109
1.00739	3	16508.2	1	0.1	0.3	0.6	0	0	1	0	3	8	512	512	0	0	0	0	0	0	0	85	0	0	11	8	96	42	0	133	14	112
1.00535	3	16598.3	1	0.1	0.4	0.5	0	0	1	0	3	8	512	512	0	0	0	0	0	0	0	81	0	0	11	9	96	42	0	131	14	117
1.00536	3	16688.5	1	0.1	0.5	0.4	0	0	1	0	2	8	512	512	0	0	0	0	0	0	0	79	0	0	11	9	95	43	0	128	13	124
1.00756	3	16778.6	1	0.1	0.6	0.3	0	0	1	0	2	8	512	512	0	0	0	0	0	0	0	77	0	0	11	9	95	43	0	127	13	127
1.00948	3	16868.7	1	0.1	0.7	0.2	0	0	1	0	2	8	512	512	0	0	0	0	0	0	0	76	0	0	11	9	94	43	0	124	13	132
1.01214	3	16958.8	1	0.1	0.8	0.1	0	0	1	0	2	8	512	512	0	0	0	0	0	0	0	76	0	0	11	10	93	43	0	123	13	133
1.01656	3	17048.9	1	0.1	0.9	0	0	0	1	0	2	8	512	512	0	0	0	0	0	0	0	72	0	0	11	10	92	43	0	124	14	136
1.01613	3	16275.7	1	0.2	0	0.8	0	0	1	0	3	8	512	512	0	0	0	0	0	0	0	86	0	0	11	8	97	43	0	141	14	101
1.0103	3	16365.8	1	0.2	0.1	0.7	0	0	1	0	3	8	512	512	0	0	0	0	0	0	0	86	0	0	11	8	96	42	0	141	14	103
1.0058	3	16455.9	1	0.2	0.2	0.6	0	0	1	0	3	8	512	512	0	0	0	0	0	0	0	85	0	0	11	8	96	42	0	137	14	108
1.00425	3	16546	1	0.2	0.3	0.5	0	0	1	0	3	8	512	512	0	0	0	0	0	0	0	83	0	0	11	9	96	42	0	134	14	112
1.00227	3	16636.1	1	0.2	0.4	0.4	0	0	1	0	3	8	512	512	0	0	0	0	0	0	0	79	0	0	11	9	95	43	0	134	14	116
1.00266	3	16726.2	1	0.2	0.5	0.3	0	0	1	0	2	8	512	512	0	0	0	0	0	0	0	78	0	0	11	10	94	43	0	130	13	123
1.00402	3	16816.3	1	0.2	0.6	0.2	0	0	1	0	2	8	512	512	0	0	0	0	0	0	0	77	0	0	11	10	94	43	0	128	13	126
1.00675	3	16906.4	1	0.2	0.7	0.1	0	0	1	0	2	8	512	512	0	0	0	0	0	0	0	76	0	0	11	10	94	43	0	124	13	131
1.00998	3	16996.5	1	0.2	0.8	0	0	0	1	0	2	8	512	512	0	0	0	0	0	0	0	74	0	0	11	10	92	43	0	125	14	133
1.01036	3	16313.4	1	0.3	0	0.7	0	0	1	0	3	8	512	512	0	0	0	0	0	0	0	86	0	0	11	8	97	42	0	142	14	101
1.00544	3	16403.6	1	0.3	0.1	0.6	0	0	1	0	3	8	512	512	0	0	0	0	0	0	0	85	0	0	11	8	96	42	0	142	14	103
1.00305	3	16493.7	1	0.3	0.2	0.5	0	0	1	0	3	8	512	512	0	0	0	0	0	0	0	84	0	0	11	9	95	42	0	140	14	106
1.00108	3	16583.8	1	0.3	0.3	0.4	0	0	1	0	3	8	512	512	0	0	0	0	0	0	0	80	0	0	11	10	95	42	0	135	14	114
0.999363	3	16673.9	1	0.3	0.4	0.3	0	0	1	0	3	8	512	512	0	0	0	0	0	0	0	78	0	0	11	10	95	43	0	134	14	116
0.999481	3	16764	1	0.3	0.5	0.2	0	0	1	0	2	8	512	512	0	0	0	0	0	0	0	77	0	0	11	10	94	43	0	131	13	123
1.00243	3	16854.1	1	0.3	0.6	0.1	0	0	1	0	2	8	512	512	0	0	0	0	0	0	0	76	0	0	11	10	93	43	0	128	13	128
1.00482	3	16944.2	1	0.3	0.7	0	0	0	1	0	2	8	512	512	0	0	0	0	0	0	0	74	0	0	11	10	92	43	0	126	14	132
1.00829	3	16351.2	1	0.4	0	0.6	0	0	1	0	3	8	512	512	0	0	0	0	0	0	0	85	0	0	11	8	95	42	0	143	14	103
1.00331	3	16441.3	1	0.4	0.1	0.5	0	0	1	0	3	8	512	512	0	0	0	0	0	0	0	84	0	0	11	9	95	42	0	142	14	104
1.00045	3	16531.4	1	0.4	0.2	0.4	0	0	1	0	3	8	512	512	0	0	0	0	0	0	0	81	0	0	11	10	95	42	0	139	14	109
0.998344	3	16621.5	1	0.4	0.3	0.3	0	0	1	0	3	8	512	512	0	0	0	0	0	0	0	78	0	0	11	10	95	43	0	136	14	114
0.996833	3	16711.7	1	0.4	0.4	0.2	0	0	1	0	2	8	512	512	0	0	0	0	0	0	0	77	0	0	11	10	95	43	0	132	14	120
0.997796	3	16801.8	1	0.4	0.5	0.1	0	0	1	0	2	8	512	512	0	0	0	0	0	0	0	77	0	0	11	10	93	43	0	131	13	124
1.00119	3	16891.9	1	0.4	0.6	0	0	0	1	0	2	8	512	512	0	0	0	0	0	0	0	74	0	0	11	10	93	43	0	128	14	129
1.00539	3	16389	1	0.5	0	0.5	0	0	1	0	3	8	512	512	0	0	0	0	0	0	0	84	0	0	11	10	95	42	0	142	14	103
1.00056	3	16479.1	1	0.5	0.1	0.4	0	0	1	0	3	8	512	512	0	0	0	0	0	0	0	81	0	0	11	10	95	42	0	139	14	109
0.997661	3	16569.2	1	0.5	0.2	0.3	0	0	1	0	3	8	512	512	0	0	0	0	0	0	0	78	0	0	11	10	95	43	0	137	14	113
0.995328	3	16659.3	1	0.5	0.3	0.2	0	0	1	0	2	8	512	512	0	0	0	0	0	0	0	77	0	0	11	10	94	43	0	136	14	117
0.995604	3	16749.4	1	0.5	0.4	0.1	0	0	1	0	2	8	512	512	0	0	0	0	0	0	0	77	0	0	11	10	93	43	0	132	13	123
0.997953	3	16839.5	1	0.5	0.5	0	0	0	1	0	2	8	512	512	0	0	0	0	0	0	0	74	0	0	11	10	93	43	0	130	14	127
1.00252	3	16426.8	1	0.6	0	0.4	0	0	1	0	3	8	512	512	0	0	0	0	0	0	0	81	0	0	11	10	95	42	0	139	14	109
0.998168	3	16516.9	1	0.6	0.1	0.3	0	0	1	0	3	8	512	512	0	0	0	0	0	0	0	79	0	0	11	10	94	42	0	139	14	112
0.995044	3	16607	1	0.6	0.2	0.2	0	0	1	0	2	8	512	512	0	0	0	0	0	0	0	77	0	0	11	10	94	43	0	136	14	117
0.993589	3	16697.1	1	0.6	0.3	0.1	0	0	1	0	2	8	512	512	0	0	0	0	0	0	0	77	0	0	11	10	93	43	0	133	13	122
0.995487	3	16787.2	1	0.6	0.4	0	0	0	1	0	2	8	512	512	0	0	0	0	0	0	0	74	0	0	11	10	93	43	0	130	14	127
0.999619	3	16464.5	1	0.7	0	0.3	0	0	1	0	3	8	512	512	0	0	0	0	0	0	0	79	0	0	11	10	94	42	0	138	14	113
0.996156	3	16554.6	1	0.7	0.1	0.2	0	0	1	0	2	8	512	512	0	0	0	0	0	0	0	77	0	0	11	10	94	43	0	136	14	117
0.994147	3	16644.7	1	0.7	0.2	0.1	0	0	1	0	2	8	512	512	0	0	0	0	0	0	0	77	0	0	11	10	93	43	0	133	13	122
0.994643	3	16734.9	1	0.7	0.3	0	0	0	1	0	2	8	512	512	0	0	0	0	0	0	0	74	0	0	11	10	93	43	0	131	14	126
0.997681	3	16502.3	1	0.8	0	0.2	0	0	1	0	2	8	512	512	0	0	0	0	0	0	0	77	0	0	11	10	93	43	0	134	14	120
0.996686	3	16592.4	1	0.8	0.1	0.1	0	0	1	0	2	8	512	512	0	0	0	0	0	0	0	77	0	0	11	10	93	43	0	132	13	123
0.994247	3	16682.5	1	0.8	0.2	0	0	0	1	0	2	8	512	512	0	0	0	0	0	0	0	74	0	0	11	10	92	43	0	132	14	126
0.999663	3	16540.1	1	0.9	0	0.1	0	0	1	0	2	8	512	512	0	0	0	0	0	0	0	77	0	0	11	10	93	43	0	132	13	123
0.995897	3	16630.2	1	0.9	0.1	0	0	0	1	0	2	8	512	512	0	0	0	0	0	0	0	74	0	0	11	10	92	43	0	131	14	127
1	3	16577.8	1	1	0	0	0	0	1	0	2	8	512	512	0	0	0	0	0	0	0	74	0	0	11	10	92	43	0	130	14	128
0.385719	3	2526.86	0.980469	0	0	1	0	0.1	0	0.9	44	11	502	502	0	17	0	0	0	0	0	50	0	0	5	94	57	24	0	126	11	63
0.392003	3	2616.96	0.980469	0	0.1	0.9	0	0.1	0	0.9	39	9	502	502	0	17	0	0	0	0	0	53	0	0	4	89	55	22	0	95	11	108
0.398192	3	2707.07	0.988281	0	0.2	0.8	0	0.1	0	0.9	36	8	506	506	0	14	0	0	0	0	0	51	0	0	4	83	53	20	0	68	11	158
0.40956	3	2797.18	0.990234	0	0.3	0.7	0	0.1	0	0.9	32	6	507	507	0	13	0	0	0	0	0	43	0	0	3	79	50	20	0	50	11	200
0.420912	3	2887.29	0.996094	0	0.4	0.6	0	0.1	0	0.9	31	6	510	510	0	12	0	0	0	0	0	36	0	0	3	73	51	17	0	37	11	233
0.429426	3	2977.4	0.996094	0	0.5	0.5	0	0.1	0	0.9	25	5	510	510	0	12	0	0	0	0	0	30	0	0	2	67	52	16	0	27	11	263
0.442547	3	3067.51	0.996094	0	0.6	0.4	0	0.1	0	0.9	23	5	510	510	0	10	0	0	0	0	0	25	0	0	1	60	50	13	0	21	9	293
0.452393	3	3157.62	0.998047	0	0.7	0.3	0	0.1	0	0.9	20	5	511	511	0	10	0	0	0	0	0	24	0	0	1	55	47	11	0	15	8	315
0.463787	3	3247.73	0.998047	0	0.8	0.2	0	0.1	0	0.9	19	4	511	511	0	8	0	0	0	0	0	21	0	0	1	51	47	11	0	12	7	330
0.475728	3	3337.83	0.998047	0	0.9	0.1	0	0.1	0	0.9	18	4	511	511	0	8	0	0	0	0	0	20	0	0	1	48	46	10	0	12	7	337
0.488339	3	3427.94	0.998047	0	1	0	0	0.1	0	0.9	16	4	511	511	0	7	0	0	0	0	0	20	0	0	0	46	44	10	0	11	6	347
0.385896	3	2564.63	0.980469	0.1	0	0.9	0	0.1	0	0.9	44	10	502	502	0	17	0	0	0	0	0	54	0	0	4	93	58	24	0	126	11	61
0.392576	3	2654.74	0.982422	0.1	0.1	0.8	0	0.1	0	0.9	39	9	503	503	0	14	0	0	0	0	0	57	0	0	4	88	55	22	0	94	11	110
0.399536	3	2744.84	0.988281	0.1	0.2	0.7	0	0.1	0	0.9	36	7	506	506	0	14	0	0	0	0	0	52	0	0	4	83	53	20	0	65	11	161
0.40994	3	2834.95	0.990234	0.1	0.3	0.6	0	0.1	0	0.9	32	6	507	507	0	13	0	0	0	0	0	47	0	0	3	77	52	20	0	51	11	195
0.42143	3	2925.06	0.996094	0.1	0.4	0.5	0	0.1	0	0.9	30	6	510	510	0	12	0	0	0	0	0	36	0	0	3	73	53	17	0	37	11	232
0.430806	3	3015.17	0.996094	0.1	0.5	0.4	0	0.1	0	0.9	25	5	510	510	0	12	0	0	0	0	0	31	0	0	2	67	52	17	0	26	11	262
0.44452	3	3105.28	0.996094	0.1	0.6	0.3	0	0.1	0	0.9	23	5	510	510	0	10	0	0	0	0	0	26	0	0	1	59	50	13	0	21	9	293
0.454904	3	3195.39	0.998047	0.1	0.7	0.2	0	0.1	0	0.9	19	5	511	511	0	10	0	0	0	0	0	25	0	0	1	55	47	11	0	15	8	315
0.465823	3	3285.5	0.998047	0.1	0.8	0.1	0	0.1	0	0.9	19	4	511	511	0	8	0	0	0	0	0	21	0	0	1	51	47	11	0	12	7	330
0.476799	3	3375.61	0.998047	0.1	0.9	0	0	0.1	0	0.9	18	4	511	511	0	8	0	0	0	0	0	21	0	0	1	48	46	10	0	12	6	337
0.388278	3	2602.4	0.980469	0.2	0	0.8	0	0.1	0	0.9	43	9	502	502	0	15	0	0	0	0	0	60	0	0	4	92	58	23	0	110	11	77
0.393603	3	2692.51	0.984375	0.2	0.1	0.7	0	0.1	0	0.9	39	9	504	504	0	14	0	0	0	0	0	60	0	0	4	87	55	22	0	94	11	109
0.401208	3	2782.61	0.990234	0.2	0.2	0.6	0	0.1	0	0.9	35	7	507	507	0	14	0	0	0	0	0	53	0	0	4	82	54	20	0	65	11	162
0.410266	3	2872.72	0.990234	0.2	0.3	0.5	0	0.1	0	0.9	31	6	507	507	0	13	0	0	0	0	0	48	0	0	3	77	54	20	0	50	11	194
0.422322	3	2962.83	0.996094	0.2	0.4	0.4	0	0.1	0	0.9	28	6	510	510	0	12	0	0	0	0	0	38	0	0	3	71	54	19	0	37	11	231
0.432701	3	3052.94	0.996094	0.2	0.5	0.3	0	0.1	0	0.9	25	5	510	510	0	12	0	0	0	0	0	31	0	0	2	67	52	17	0	25	11	263
0.446028	3	3143.05	0.996094	0.2	0.6	0.2	0	0.1	0	0.9	20	5	510	510	0	10	0	0	0	0	0	27	0	0	1	59	51	13	0	21	9	294
0.458193	3	3233.16	0.998047	0.2	0.7	0.1	0	0.1	0	0.9	19	5	511	511	0	10	0	0	0	0	0	27	0	0	1	55	49	11	0	15	8	311
0.468729	3	3323.27	0.998047	0.2	0.8	0	0	0.1	0	0.9	19	4	511	511	0	8	0	0	0	0	0	23	0	0	1	51	47	11	0	12	6	329
0.390161	3	2640.17	0.982422	0.3	0	0.7	0	0.1	0	0.9	39	9	503	503	0	15	0	0	0	0	0	61	0	0	4	88	55	23	0	98	11	100
0.395728	3	2730.28	0.984375	0.3	0.1	0.6	0	0.1	0	0.9	38	9	504	504	0	14	0	0	0	0	0	61	0	0	4	84	56	22	0	87	11	118
0.403316	3	2820.38	0.990234	0.3	0.2	0.5	0	0.1	0	0.9	34	7	507	507	0	14	0	0	0	0	0	54	0	0	4	81	57	20	0	65	11	160
0.414229	3	2910.49	0.990234	0.3	0.3	0.4	0	0.1	0	0.9	30	6	507	507	0	13	0	0	0	0	0	50	0	0	3	75	54	20	0	47	11	198
0.423727	3	3000.6	0.996094	0.3	0.4	0.3	0	0.1	0	0.9	28	5	510	510	0	12	0	0	0	0	0	41	0	0	3	71	54	19	0	37	11	229
0.4347	3	3090.71	0.996094	0.3	0.5	0.2	0	0.1	0	0.9	22	5	510	510	0	12	0	0	0	0	0	33	0	0	2	65	53	17	0	24	11	266
0.448888	3	3180.82	0.996094	0.3	0.6	0.1	0	0.1	0	0.9	20	5	510	510	0	10	0	0	0	0	0	30	0	0	1	59	51	14	0	21	9	290
0.461001	3	3270.93	0.998047	0.3	0.7	0	0	0.1	0	0.9	19	5	511	511	0	10	0	0	0	0	0	28	0	0	1	54	50	12	0	15	7	310
0.394118	3	2677.94	0.984375	0.4	0	0.6	0	0.1	0	0.9	39	9	504	504	0	14	0	0	0	0	0	61	0	0	4	86	56	22	0	91	11	111
0.397663	3	2768.05	0.984375	0.4	0.1	0.5	0	0.1	0	0.9	37	8	504	504	0	14	0	0	0	0	0	57	0	0	4	82	57	21	0	80	11	133
0.407422	3	2858.16	0.990234	0.4	0.2	0.4	0	0.1	0	0.9	33	7	507	507	0	14	0	0	0	0	0	54	0	0	3	80	57	20	0	61	11	167
0.417072	3	2948.26	0.992188	0.4	0.3	0.3	0	0.1	0	0.9	30	6	508	508	0	13	0	0	0	0	0	50	0	0	3	75	54	21	0	45	11	200
0.427234	3	3038.37	0.996094	0.4	0.4	0.2	0	0.1	0	0.9	25	5	510	510	0	12	0	0	0	0	0	43	0	0	3	69	55	19	0	33	11	235
0.437457	3	3128.48	0.996094	0.4	0.5	0.1	0	0.1	0	0.9	22	5	510	510	0	12	0	0	0	0	0	34	0	0	2	64	53	16	0	24	11	267
0.450988	3	3218.59	0.996094	0.4	0.6	0	0	0.1	0	0.9	19	5	510	510	0	10	0	0	0	0	0	31	0	0	1	57	51	13	0	20	8	295
0.396409	3	2715.71	0.984375	0.5	0	0.5	0	0.1	0	0.9	37	9	504	504	0	14	0	0	0	0	0	57	0	0	4	84	57	22	0	82	11	127
0.400654	3	2805.82	0.986328	0.5	0.1	0.4	0	0.1	0	0.9	34	7	505	505	0	14	0	0	0	0	0	56	0	0	4	80	57	21	0	71	11	150
0.409485	3	2895.93	0.990234	0.5	0.2	0.3	0	0.1	0	0.9	31	7	507	507	0	14	0	0	0	0	0	54	0	0	3	80	55	21	0	55	11	176
0.420702	3	2986.03	0.994141	0.5	0.3	0.2	0	0.1	0	0.9	27	6	509	509	0	13	0	0	0	0	0	52	0	0	3	72	55	21	0	43	11	206
0.431144	3	3076.14	0.996094	0.5	0.4	0.1	0	0.1	0	0.9	23	5	510	510	0	12	0	0	0	0	0	44	0	0	2	67	55	19	0	33	11	239
0.440987	3	3166.25	0.996094	0.5	0.5	0	0	0.1	0	0.9	21	5	510	510	0	12	0	0	0	0	0	37	0	0	2	62	53	16	0	24	10	268
0.399333	3	2753.48	0.986328	0.6	0	0.4	0	0.1	0	0.9	34	7	505	505	0	14	0	0	0	0	0	58	0	0	4	80	57	21	0	72	11	147
0.405146	3	2843.59	0.990234	0.6	0.1	0.3	0	0.1	0	0.9	33	7	507	507	0	14	0	0	0	0	0	55	0	0	4	80	57	21	0	63	11	162
0.411769	3	2933.7	0.990234	0.6	0.2	0.2	0	0.1	0	0.9	28	6	507	507	0	14	0	0	0	0	0	56	0	0	3	75	56	21	0	52	11	185
0.42424	3	3023.8	0.994141	0.6	0.3	0.1	0	0.1	0	0.9	26	6	509	509	0	13	0	0	0	0	0	52	0	0	3	71	55	20	0	41	11	211
0.433686	3	3113.91	0.996094	0.6	0.4	0	0	0.1	0	0.9	23	5	510	510	0	12	0	0	0	0	0	45	0	0	2	67	55	19	0	28	10	244
0.404293	3	2791.25	0.990234	0.7	0	0.3	0	0.1	0	0.9	33	7	507	507	0	14	0	0	0	0	0	54	0	0	4	80	57	21	0	63	11	163
0.409299	3	2881.36	0.990234	0.7	0.1	0.2	0	0.1	0	0.9	29	7	507	507	0	14	0	0	0	0	0	56	0	0	3	79	57	21	0	56	11	174
0.414879	3	2971.47	0.992188	0.7	0.2	0.1	0	0.1	0	0.9	28	6	508	508	0	13	0	0	0	0	0	55	0	0	3	73	55	21	0	50	11	193
0.428836	3	3061.57	0.996094	0.7	0.3	0	0	0.1	0	0.9	25	5	510	510	0	12	0	0	0	0	0	54	0	0	3	70	55	19	0	39	10	218
0.408592	3	2829.02	0.990234	0.8	0	0.2	0	0.1	0	0.9	29	7	507	507	0	14	0	0	0	0	0	56	0	0	3	78	56	21	0	54	12	177
0.412384	3	2919.13	0.992188	0.8	0.1	0.1	0	0.1	0	0.9	28	6	508	508	0	14	0	0	0	0	0	57	0	0	3	75	56	21	0	53	11	184
0.420013	3	3009.24	0.994141	0.8	0.2	0	0	0.1	0	0.9	27	5	509	509	0	13	0	0	0	0	0	56	0	0	3	72	55	21	0	46	10	201
0.411729	3	2866.79	0.992188	0.9	0	0.1	0	0.1	0	0.9	28	6	508	508	0	14	0	0	0	0	0	57	0	0	3	75	56	21	0	52	11	185
0.415054	3	2956.9	0.992188	0.9	0.1	0	0	0.1	0	0.9	27	5	508	508	0	14	0	0	0	0	0	59	0	0	3	73	55	21	0	49	10	192
0.415744	3	2904.56	0.992188	1	0	0	0	0.1	0	0.9	27	5	508	508	0	13	0	0	0	0	0	59	0	0	3	72	55	21	0	49	10	194
0.349775	3	4145.78	0.78125	0	0	1	0	0.1	0.1	0.8	43	6	400	400	0	10	0	0	0	0	0	64	0	0	0	89	69	30	0	42	6	41
0.355938	3	4235.88	0.833984	0	0.1	0.9	0	0.1	0.1	0.8	38	6	427	427	0	10	0	0	0	0	0	60	0	0	0	84	63	30	0	33	6	97
0.36138	3	4325.99	0.880859	0	0.2	0.8	0	0.1	0.1	0.8	34	5	451	451	0	9	0	0	0	0	0	52	0	0	0	78	62	26	0	24	6	155
0.371686	3	4416.1	0.902344	0	0.3	0.7	0	0.1	0.1	0.8	31	4	462	462	0	8	0	0	0	0	0	43	0	0	0	71	59	25	0	15	5	201
0.37904	3	4506.21	0.929688	0	0.4	0.6	0	0.1	0.1	0.8	29	4	476	476	0	7	0	0	0	0	0	38	0	0	0	63	58	19	0	12	3	243
0.386339	3	4596.32	0.962891	0	0.5	0.5	0	0.1	0.1	0.8	27	4	493	493	0	7	0	0	0	0	0	32	0	0	0	55	51	13	0	9	3	292
0.397163	3	4686.43	0.986328	0	0.6	0.4	0	0.1	0.1	0.8	23	2	505	505	0	7	0	0	0	0	0	23	0	0	0	51	49	12	0	8	1	329
0.410073	3	4776.54	0.990234	0	0.7	0.3	0	0.1	0.1	0.8	16	2	507	507	0	7	0	0	0	0	0	22	0	0	0	48	48	11	0	5	1	347
0.423975	3	4866.65	0.994141	0	0.8	0.2	0	0.1	0.1	0.8	15	2	509	509	0	7	0	0	0	0	0	19	0	0	0	45	44	9	0	4	1	363
0.438033	3	4956.75	0.994141	0	0.9	0.1	0	0.1	0.1	0.8	14	2	509	509	0	3	0	0	0	0	0	16	0	0	0	38	42	8	0	2	1	383
0.449453	3	5046.86	0.994141	0	1	0	0	0.1	0.1	0.8	14	2	509	509	0	2	0	0	0	0	0	11	0	0	0	35	40	8	0	2	1	394
0.349724	3	4183.55	0.763672	0.1	0	0.9	0	0.1	0.1	0.8	46	6	391	391	0	10	0	0	0	0	0	62	0	0	0	90	70	30	0	44	6	27
0.355263	3	4273.66	0.832031	0.1	0.1	0.8	0	0.1	0.1	0.8	38	6	426	426	0	10	0	0	0	0	0	60	0	0	0	84	63	29	0	33	6	97
0.361139	3	4363.76	0.880859	0.1	0.2	0.7	0	0.1	0.1	0.8	34	5	451	451	0	9	0	0	0	0	0	52	0	0	0	78	62	26	0	24	6	155
0.371421	3	4453.87	0.902344	0.1	0.3	0.6	0	0.1	0.1	0.8	31	4	462	462	0	8	0	0	0	0	0	43	0	0	0	71	59	25	0	16	5	200
0.378917	3	4543.98	0.931641	0.1	0.4	0.5	0	0.1	0.1	0.8	29	4	477	477	0	8	0	0	0	0	0	38	0	0	0	63	58	19	0	12	3	243
0.388928	3	4634.09	0.960938	0.1	0.5	0.4	0	0.1	0.1	0.8	26	4	492	492	0	7	0	0	0	0	0	32	0	0	0	55	51	13	0	9	3	292
0.397426	3	4724.2	0.986328	0.1	0.6	0.3	0	0.1	0.1	0.8	23	2	505	505	0	7	0	0	0	0	0	23	0	0	0	51	49	12	0	8	1	329
0.410218	3	4814.31	0.990234	0.1	0.7	0.2	0	0.1	0.1	0.8	16	2	507	507	0	7	0	0	0	0	0	22	0	0	0	48	48	11	0	5	1	347
0.424779	3	4904.42	0.994141	0.1	0.8	0.1	0	0.1	0.1	0.8	15	2	509	509	0	7	0	0	0	0	0	19	0	0	0	45	44	9	0	4	1	363
0.439813	3	4994.53	0.994141	0.1	0.9	0	0	0.1	0.1	0.8	14	2	509	509	0	4	0	0	0	0	0	16	0	0	0	38	42	8	0	2	1	382
0.349896	3	4221.32	0.779297	0.2	0	0.8	0	0.1	0.1	0.8	41	6	399	399	0	10	0	0	0	0	0	62	0	0	0	89	68	29	0	41	6	47
0.355807	3	4311.43	0.830078	0.2	0.1	0.7	0	0.1	0.1	0.8	36	6	425	425	0	10	0	0	0	0	0	60	0	0	0	84	63	29	0	31	6	100
0.361915	3	4401.53	0.880859	0.2	0.2	0.6	0	0.1	0.1	0.8	34	5	451	451	0	9	0	0	0	0	0	52	0	0	0	78	62	26	0	23	6	156
0.371419	3	4491.64	0.904297	0.2	0.3	0.5	0	0.1	0.1	0.8	31	4	463	463	0	9	0	0	0	0	0	42	0	0	0	71	59	25	0	15	5	202
0.379776	3	4581.75	0.933594	0.2	0.4	0.4	0	0.1	0.1	0.8	29	4	478	478	0	8	0	0	0	0	0	37	0	0	0	61	56	18	0	12	3	250
0.38964	3	4671.86	0.962891	0.2	0.5	0.3	0	0.1	0.1	0.8	26	4	493	493	0	7	0	0	0	0	0	32	0	0	0	55	51	13	0	9	3	293
0.398305	3	4761.97	0.986328	0.2	0.6	0.2	0	0.1	0.1	0.8	23	2	505	505	0	7	0	0	0	0	0	23	0	0	0	51	49	11	0	8	1	330
0.411035	3	4852.08	0.990234	0.2	0.7	0.1	0	0.1	0.1	0.8	15	2	507	507	0	7	0	0	0	0	0	22	0	0	0	48	48	11	0	5	1	348
0.426433	3	4942.19	0.994141	0.2	0.8	0	0	0.1	0.1	0.8	15	2	509	509	0	7	0	0	0	0	0	19	0	0	0	45	45	9	0	3	1	363
0.35285	3	4259.09	0.800781	0.3	0	0.7	0	0.1	0.1	0.8	38	6	410	410	0	10	0	0	0	0	0	62	0	0	0	88	64	29	0	39	6	68
0.357287	3	4349.2	0.835938	0.3	0.1	0.6	0	0.1	0.1	0.8	36	6	428	428	0	10	0	0	0	0	0	60	0	0	0	83	63	29	0	31	6	104
0.361957	3	4439.3	0.882812	0.3	0.2	0.5	0	0.1	0.1	0.8	33	5	452	452	0	10	0	0	0	0	0	51	0	0	0	77	60	26	0	21	5	164
0.372702	3	4529.41	0.904297	0.3	0.3	0.4	0	0.1	0.1	0.8	31	4	463	463	0	9	0	0	0	0	0	42	0	0	0	71	59	25	0	14	5	203
0.381297	3	4619.52	0.935547	0.3	0.4	0.3	0	0.1	0.1	0.8	29	4	479	479	0	8	0	0	0	0	0	36	0	0	0	61	55	16	0	12	3	255
0.388729	3	4709.63	0.964844	0.3	0.5	0.2	0	0.1	0.1	0.8	25	4	494	494	0	7	0	0	0	0	0	32	0	0	0	55	51	13	0	9	3	295
0.39938	3	4799.74	0.986328	0.3	0.6	0.1	0	0.1	0.1	0.8	21	2	505	505	0	7	0	0	0	0	0	23	0	0	0	51	49	11	0	8	1	332
0.412471	3	4889.85	0.990234	0.3	0.7	0	0	0.1	0.1	0.8	15	2	507	507	0	7	0	0	0	0	0	22	0	0	0	48	48	11	0	5	1	348
0.354057	3	4296.86	0.828125	0.4	0	0.6	0	0.1	0.1	0.8	36	6	424	424	0	10	0	0	0	0	0	61	0	0	0	85	63	29	0	31	6	97
0.357397	3	4386.97	0.84375	0.4	0.1	0.5	0	0.1	0.1	0.8	36	5	432	432	0	11	0	0	0	0	0	59	0	0	0	82	62	28	0	30	6	113
0.364138	3	4477.08	0.888672	0.4	0.2	0.4	0	0.1	0.1	0.8	33	4	455	455	0	10	0	0	0	0	0	51	0	0	0	76	59	26	0	21	5	170
0.374288	3	4567.18	0.904297	0.4	0.3	0.3	0	0.1	0.1	0.8	31	4	463	463	0	9	0	0	0	0	0	42	0	0	0	71	59	24	0	14	5	204
0.383178	3	4657.29	0.941406	0.4	0.4	0.2	0	0.1	0.1	0.8	29	4	482	482	0	8	0	0	0	0	0	36	0	0	0	60	54	16	0	12	3	260
0.390006	3	4747.4	0.966797	0.4	0.5	0.1	0	0.1	0.1	0.8	25	3	495	495	0	7	0	0	0	0	0	32	0	0	0	54	51	13	0	9	3	298
0.401366	3	4837.51	0.986328	0.4	0.6	0	0	0.1	0.1	0.8	19	2	505	505	0	7	0	0	0	0	0	23	0	0	0	51	49	11	0	8	1	334
0.356443	3	4334.63	0.835938	0.5	0	0.5	0	0.1	0.1	0.8	36	5	428	428	0	11	0	0	0	0	0	60	0	0	0	83	63	28	0	30	6	106
0.359477	3	4424.74	0.863281	0.5	0.1	0.4	0	0.1	0.1	0.8	34	4	442	442	0	11	0	0	0	0	0	57	0	0	0	79	62	26	0	25	6	138
0.365289	3	4514.85	0.890625	0.5	0.2	0.3	0	0.1	0.1	0.8	31	4	456	456	0	9	0	0	0	0	0	49	0	0	0	76	59	26	0	20	5	177
0.376852	3	4604.95	0.908203	0.5	0.3	0.2	0	0.1	0.1	0.8	30	4	465	465	0	9	0	0	0	0	0	42	0	0	0	68	58	23	0	14	5	212
0.384765	3	4695.06	0.947266	0.5	0.4	0.1	0	0.1	0.1	0.8	28	4	485	485	0	8	0	0	0	0	0	36	0	0	0	60	54	15	0	11	3	266
0.390648	3	4785.17	0.970703	0.5	0.5	0	0	0.1	0.1	0.8	23	3	497	497	0	7	0	0	0	0	0	32	0	0	0	54	52	13	0	9	3	301
0.359262	3	4372.4	0.859375	0.6	0	0.4	0	0.1	0.1	0.8	34	4	440	440	0	11	0	0	0	0	0	57	0	0	0	80	62	27	0	25	6	134
0.360766	3	4462.51	0.880859	0.6	0.1	0.3	0	0.1	0.1	0.8	33	4	451	451	0	10	0	0	0	0	0	53	0	0	0	77	61	26	0	24	6	157
0.367946	3	4552.62	0.896484	0.6	0.2	0.2	0	0.1	0.1	0.8	31	4	459	459	0	9	0	0	0	0	0	46	0	0	0	75	59	25	0	18	5	187
0.377768	3	4642.72	0.914062	0.6	0.3	0.1	0	0.1	0.1	0.8	29	4	468	468	0	9	0	0	0	0	0	42	0	0	0	66	57	21	0	12	4	224
0.386404	3	4732.83	0.953125	0.6	0.4	0	0	0.1	0.1	0.8	26	4	488	488	0	7	0	0	0	0	0	36	0	0	0	60	52	15	0	11	3	274
0.359697	3	4410.17	0.880859	0.7	0	0.3	0	0.1	0.1	0.8	33	4	451	451	0	10	0	0	0	0	0	53	0	0	0	77	61	26	0	25	6	156
0.362592	3	4500.28	0.890625	0.7	0.1	0.2	0	0.1	0.1	0.8	32	4	456	456	0	10	0	0	0	0	0	52	0	0	0	76	59	26	0	21	5	171
0.371328	3	4590.39	0.898438	0.7	0.2	0.1	0	0.1	0.1	0.8	31	4	460	460	0	9	0	0	0	0	0	44	0	0	0	72	59	24	0	15	5	197
0.378748	3	4680.49	0.923828	0.7	0.3	0	0	0.1	0.1	0.8	27	4	473	473	0	9	0	0	0	0	0	41	0	0	0	64	57	18	0	11	3	239
0.362285	3	4447.94	0.890625	0.8	0	0.2	0	0.1	0.1	0.8	32	4	456	456	0	9	0	0	0	0	0	52	0	0	0	76	59	26	0	21	5	172
0.367254	3	4538.05	0.888672	0.8	0.1	0.1	0	0.1	0.1	0.8	31	4	455	455	0	9	0	0	0	0	0	49	0	0	0	75	59	25	0	17	5	181
0.376934	3	4628.16	0.908203	0.8	0.2	0	0	0.1	0.1	0.8	28	4	465	465	0	9	0	0	0	0	0	44	0	0	0	70	59	24	0	13	5	209
0.367253	3	4485.71	0.898438	0.9	0	0.1	0	0.1	0.1	0.8	31	4	460	460	0	9	0	0	0	0	0	49	0	0	0	75	59	26	0	17	5	185
0.371393	3	4575.82	0.898438	0.9	0.1	0	0	0.1	0.1	0.8	29	4	460	460	0	9	0	0	0	0	0	46	0	0	0	73	60	24	0	15	5	195
0.371726	3	4523.48	0.902344	1	0	0	0	0.1	0.1	0.8	29	4	462	462	0	9	0	0	0	0	0	45	0	0	0	71	60	24	0	14	5	201
0.348604	3	5764.7	0.912109	0	0	1	0	0.1	0.2	0.7	10	5	467	467	0	1	0	0	0	0	0	126	0	0	5	52	78	35	0	88	8	59
0.351682	3	5854.8	0.921875	0	0.1	0.9	0	0.1	0.2	0.7	9	5	472	472	0	1	0	0	0	0	0	117	0	0	4	51	71	34	0	70	8	102
0.360964	3	5944.91	0.935547	0	0.2	0.8	0	0.1	0.2	0.7	9	4	479	479	0	1	0	0	0	0	0	101	0	0	4	49	67	31	0	47	8	158
0.369538	3	6035.02	0.958984	0	0.3	0.7	0	0.1	0.2	0.7	8	4	491	491	0	1	0	0	0	0	0	83	0	0	4	42	64	29	0	30	9	217
0.376724	3	6125.13	0.972656	0	0.4	0.6	0	0.1	0.2	0.7	7	4	498	498	0	1	0	0	0	0	0	70	0	0	2	38	61	24	0	23	6	262
0.385117	3	6215.24	0.980469	0	0.5	0.5	0	0.1	0.2	0.7	5	3	502	502	0	3	0	0	0	0	0	57	0	0	1	34	58	18	0	16	5	302
0.395379	3	6305.35	0.996094	0	0.6	0.4	0	0.1	0.2	0.7	4	3	510	510	0	2	0	0	0	0	0	48	0	0	1	31	52	15	0	11	5	338
0.410443	3	6395.46	0.996094	0	0.7	0.3	0	0.1	0.2	0.7	4	2	510	510	0	2	0	0	0	0	0	32	0	0	1	25	49	13	0	6	5	371
0.424487	3	6485.57	0.996094	0	0.8	0.2	0	0.1	0.2	0.7	3	2	510	510	0	0	0	0	0	0	0	28	0	0	1	23	47	12	0	5	4	385
0.433708	3	6575.67	0.996094	0	0.9	0.1	0	0.1	0.2	0.7	3	2	510	510	0	0	0	0	0	0	0	22	0	0	1	22	45	12	0	5	4	394
0.443511	3	6665.78	0.998047	0	1	0	0	0.1	0.2	0.7	3	2	511	511	0	0	0	0	0	0	0	18	0	0	0	21	43	10	0	4	3	407
0.346195	3	5802.47	0.900391	0.1	0	0.9	0	0.1	0.2	0.7	12	6	461	461	0	1	0	0	0	0	0	123	0	0	5	53	78	34	0	98	8	43
0.350308	3	5892.58	0.917969	0.1	0.1	0.8	0	0.1	0.2	0.7	9	5	470	470	0	2	0	0	0	0	0	115	0	0	4	51	69	34	0	69	8	104
0.359023	3	5982.68	0.935547	0.1	0.2	0.7	0	0.1	0.2	0.7	9	4	479	479	0	1	0	0	0	0	0	99	0	0	5	50	67	30	0	48	9	157
0.368687	3	6072.79	0.958984	0.1	0.3	0.6	0	0.1	0.2	0.7	8	4	491	491	0	1	0	0	0	0	0	83	0	0	4	42	64	29	0	30	9	217
0.375892	3	6162.9	0.972656	0.1	0.4	0.5	0	0.1	0.2	0.7	7	4	498	498	0	3	0	0	0	0	0	68	0	0	2	39	60	24	0	23	6	262
0.384281	3	6253.01	0.980469	0.1	0.5	0.4	0	0.1	0.2	0.7	5	3	502	502	0	3	0	0	0	0	0	56	0	0	1	36	57	18	0	16	5	302
0.395209	3	6343.12	0.994141	0.1	0.6	0.3	0	0.1	0.2	0.7	4	3	509	509	0	2	0	0	0	0	0	45	0	0	1	31	52	15	0	11	5	340
0.409727	3	6433.23	0.996094	0.1	0.7	0.2	0	0.1	0.2	0.7	4	2	510	510	0	2	0	0	0	0	0	32	0	0	1	26	49	13	0	6	5	370
0.424168	3	6523.34	0.996094	0.1	0.8	0.1	0	0.1	0.2	0.7	3	2	510	510	0	0	0	0	0	0	0	28	0	0	1	23	47	12	0	5	4	385
0.43411	3	6613.45	0.996094	0.1	0.9	0	0	0.1	0.2	0.7	3	2	510	510	0	0	0	0	0	0	0	22	0	0	1	22	45	12	0	5	4	394
0.346029	3	5840.24	0.90625	0.2	0	0.8	0	0.1	0.2	0.7	11	5	464	464	0	2	0	0	0	0	0	121	0	0	5	53	76	34	0	92	8	57
0.349884	3	5930.35	0.917969	0.2	0.1	0.7	0	0.1	0.2	0.7	9	5	470	470	0	2	0	0	0	0	0	112	0	0	5	50	68	34	0	69	9	107
0.358234	3	6020.45	0.9375	0.2	0.2	0.6	0	0.1	0.2	0.7	9	4	480	480	0	1	0	0	0	0	0	97	0	0	5	50	67	30	0	47	9	161
0.367883	3	6110.56	0.958984	0.2	0.3	0.5	0	0.1	0.2	0.7	8	4	491	491	0	3	0	0	0	0	0	79	0	0	4	42	62	29	0	29	9	222
0.374832	3	6200.67	0.972656	0.2	0.4	0.4	0	0.1	0.2	0.7	7	4	498	498	0	3	0	0	0	0	0	64	0	0	2	39	59	22	0	23	6	269
0.384618	3	6290.78	0.978516	0.2	0.5	0.3	0	0.1	0.2	0.7	5	3	501	501	0	3	0	0	0	0	0	54	0	0	1	36	56	17	0	16	5	305
0.395693	3	6380.89	0.994141	0.2	0.6	0.2	0	0.1	0.2	0.7	4	3	509	509	0	2	0	0	0	0	0	43	0	0	1	31	52	15	0	11	5	342
0.410177	3	6471	0.996094	0.2	0.7	0.1	0	0.1	0.2	0.7	4	2	510	510	0	2	0	0	0	0	0	31	0	0	1	25	49	13	0	6	5	372
0.424833	3	6561.11	0.996094	0.2	0.8	0	0	0.1	0.2	0.7	3	2	510	510	0	0	0	0	0	0	0	28	0	0	1	23	47	12	0	5	4	385
0.345771	3	5878.01	0.914062	0.3	0	0.7	0	0.1	0.2	0.7	9	5	468	468	0	2	0	0	0	0	0	115	0	0	6	52	72	34	0	82	9	82
0.349349	3	5968.12	0.917969	0.3	0.1	0.6	0	0.1	0.2	0.7	9	5	470	470	0	2	0	0	0	0	0	108	0	0	5	50	68	34	0	65	9	115
0.358553	3	6058.22	0.935547	0.3	0.2	0.5	0	0.1	0.2	0.7	9	4	479	479	0	3	0	0	0	0	0	89	0	0	5	48	66	30	0	46	9	170
0.368237	3	6148.33	0.958984	0.3	0.3	0.4	0	0.1	0.2	0.7	8	4	491	491	0	3	0	0	0	0	0	77	0	0	4	43	62	29	0	30	9	222
0.375079	3	6238.44	0.96875	0.3	0.4	0.3	0	0.1	0.2	0.7	7	3	496	496	0	3	0	0	0	0	0	61	0	0	2	40	59	21	0	20	6	274
0.384343	3	6328.55	0.984375	0.3	0.5	0.2	0	0.1	0.2	0.7	5	3	504	504	0	3	0	0	0	0	0	51	0	0	1	36	55	17	0	16	5	312
0.396977	3	6418.66	0.994141	0.3	0.6	0.1	0	0.1	0.2	0.7	4	3	509	509	0	2	0	0	0	0	0	42	0	0	1	31	52	15	0	11	5	343
0.411474	3	6508.77	0.996094	0.3	0.7	0	0	0.1	0.2	0.7	4	2	510	510	0	2	0	0	0	0	0	29	0	0	1	25	48	12	0	6	5	376
0.348739	3	5915.78	0.914062	0.4	0	0.6	0	0.1	0.2	0.7	9	5	468	468	0	2	0	0	0	0	0	113	0	0	5	50	68	34	0	67	9	106
0.351209	3	6005.89	0.919922	0.4	0.1	0.5	0	0.1	0.2	0.7	9	4	471	471	0	4	0	0	0	0	0	100	0	0	5	50	66	31	0	59	9	134
0.360298	3	6096	0.939453	0.4	0.2	0.4	0	0.1	0.2	0.7	9	4	481	481	0	3	0	0	0	0	0	84	0	0	4	48	64	30	0	43	9	183
0.367951	3	6186.1	0.953125	0.4	0.3	0.3	0	0.1	0.2	0.7	7	4	488	488	0	3	0	0	0	0	0	73	0	0	4	44	60	28	0	29	9	227
0.375111	3	6276.21	0.96875	0.4	0.4	0.2	0	0.1	0.2	0.7	7	3	496	496	0	3	0	0	0	0	0	60	0	0	1	39	59	19	0	19	6	280
0.385155	3	6366.32	0.986328	0.4	0.5	0.1	0	0.1	0.2	0.7	5	3	505	505	0	3	0	0	0	0	0	49	0	0	1	36	55	17	0	15	5	316
0.398471	3	6456.43	0.992188	0.4	0.6	0	0	0.1	0.2	0.7	4	3	508	508	0	2	0	0	0	0	0	39	0	0	1	30	52	14	0	11	5	347
0.348311	3	5953.55	0.917969	0.5	0	0.5	0	0.1	0.2	0.7	9	4	470	470	0	4	0	0	0	0	0	101	0	0	5	50	67	33	0	61	9	127
0.353322	3	6043.66	0.923828	0.5	0.1	0.4	0	0.1	0.2	0.7	9	4	473	473	0	4	0	0	0	0	0	96	0	0	5	51	65	31	0	54	9	145
0.361094	3	6133.77	0.941406	0.5	0.2	0.3	0	0.1	0.2	0.7	8	4	482	482	0	3	0	0	0	0	0	81	0	0	4	45	61	29	0	40	9	198
0.367936	3	6223.87	0.951172	0.5	0.3	0.2	0	0.1	0.2	0.7	7	4	487	487	0	3	0	0	0	0	0	66	0	0	4	43	59	25	0	28	9	239
0.375081	3	6313.98	0.970703	0.5	0.4	0.1	0	0.1	0.2	0.7	7	3	497	497	0	3	0	0	0	0	0	59	0	0	1	39	58	18	0	18	5	286
0.385648	3	6404.09	0.992188	0.5	0.5	0	0	0.1	0.2	0.7	5	3	508	508	0	3	0	0	0	0	0	47	0	0	1	35	53	17	0	13	5	326
0.352704	3	5991.32	0.921875	0.6	0	0.4	0	0.1	0.2	0.7	9	4	472	472	0	4	0	0	0	0	0	97	0	0	5	51	65	31	0	55	9	142
0.356582	3	6081.43	0.925781	0.6	0.1	0.3	0	0.1	0.2	0.7	9	4	474	474	0	4	0	0	0	0	0	87	0	0	5	52	64	29	0	48	9	163
0.362111	3	6171.54	0.945312	0.6	0.2	0.2	0	0.1	0.2	0.7	8	4	484	484	0	3	0	0	0	0	0	76	0	0	4	45	61	28	0	34	9	212
0.369296	3	6261.64	0.958984	0.6	0.3	0.1	0	0.1	0.2	0.7	7	4	491	491	0	3	0	0	0	0	0	62	0	0	3	41	59	21	0	26	6	259
0.377145	3	6351.75	0.972656	0.6	0.4	0	0	0.1	0.2	0.7	6	3	498	498	0	3	0	0	0	0	0	54	0	0	1	39	57	17	0	17	5	296
0.355597	3	6029.09	0.925781	0.7	0	0.3	0	0.1	0.2	0.7	9	4	474	474	0	4	0	0	0	0	0	87	0	0	5	52	64	29	0	47	9	164
0.358019	3	6119.2	0.933594	0.7	0.1	0.2	0	0.1	0.2	0.7	9	4	478	478	0	3	0	0	0	0	0	80	0	0	4	48	61	29	0	40	9	191
0.36482	3	6209.31	0.947266	0.7	0.2	0.1	0	0.1	0.2	0.7	7	4	485	485	0	3	0	0	0	0	0	71	0	0	4	44	60	28	0	29	9	226
0.372407	3	6299.41	0.958984	0.7	0.3	0	0	0.1	0.2	0.7	7	4	491	491	0	3	0	0	0	0	0	58	0	0	2	40	59	21	0	25	6	266
0.357463	3	6066.86	0.933594	0.8	0	0.2	0	0.1	0.2	0.7	8	4	478	478	0	3	0	0	0	0	0	79	0	0	4	47	61	29	0	40	9	194
0.359815	3	6156.97	0.943359	0.8	0.1	0.1	0	0.1	0.2	0.7	8	4	483	483	0	3	0	0	0	0	0	75	0	0	4	45	61	28	0	33	9	213
0.366286	3	6247.08	0.947266	0.8	0.2	0	0	0.1	0.2	0.7	7	4	485	485	0	3	0	0	0	0	0	64	0	0	4	43	59	24	0	27	7	243
0.360761	3	6104.63	0.945312	0.9	0	0.1	0	0.1	0.2	0.7	8	4	484	484	0	3	0	0	0	0	0	75	0	0	4	45	61	28	0	33	9	214
0.364038	3	6194.74	0.945312	0.9	0.1	0	0	0.1	0.2	0.7	7	4	484	484	0	3	0	0	0	0	0	66	0	0	4	45	59	26	0	28	9	233
0.364363	3	6142.4	0.945312	1	0	0	0	0.1	0.2	0.7	7	4	484	484	0	3	0	0	0	0	0	65	0	0	4	44	59	25	0	28	9	236
0.393529	3	7383.62	0.994141	0	0	1	0	0.1	0.3	0.6	3	5	509	509	0	0	0	0	0	0	0	159	0	0	8	23	83	35	0	112	9	72
0.396115	3	7473.72	0.996094	0	0.1	0.9	0	0.1	0.3	0.6	1	5	510	510	0	0	0	0	0	0	0	151	0	0	8	24	78	35	0	102	8	98
0.403293	3	7563.83	0.996094	0	0.2	0.8	0	0.1	0.3	0.6	1	4	510	510	0	0	0	0	0	0	0	139	0	0	7	23	73	33	0	82	8	140
0.407961	3	7653.94	0.996094	0	0.3	0.7	0	0.1	0.3	0.6	1	3	510	510	0	0	0	0	0	0	0	121	0	0	6	24	70	33	0	71	8	173
0.417292	3	7744.05	0.996094	0	0.4	0.6	0	0.1	0.3	0.6	1	4	510	510	0	0	0	0	0	0	0	107	0	0	6	23	68	32	0	55	8	206
0.422406	3	7834.16	0.996094	0	0.5	0.5	0	0.1	0.3	0.6	1	4	510	510	0	0	0	0	0	0	0	97	0	0	5	23	65	29	0	42	9	235
0.428384	3	7924.27	0.998047	0	0.6	0.4	0	0.1	0.3	0.6	1	3	511	511	0	0	0	0	0	0	0	86	0	0	5	21	61	24	0	35	9	266
0.436728	3	8014.38	0.998047	0	0.7	0.3	0	0.1	0.3	0.6	0	3	511	511	0	0	0	0	0	0	0	73	0	0	4	19	61	19	0	31	6	295
0.444854	3	8104.49	0.998047	0	0.8	0.2	0	0.1	0.3	0.6	0	3	511	511	0	0	0	0	0	0	0	64	0	0	4	18	56	18	0	28	6	314
0.454644	3	8194.59	0.998047	0	0.9	0.1	0	0.1	0.3	0.6	0	3	511	511	0	0	0	0	0	0	0	55	0	0	2	17	54	17	0	24	6	333
0.46557	3	8284.7	0.998047	0	1	0	0	0.1	0.3	0.6	0	3	511	511	0	0	0	0	0	0	0	44	0	0	2	17	52	16	0	15	6	356
0.390111	3	7421.39	0.994141	0.1	0	0.9	0	0.1	0.3	0.6	3	6	509	509	0	0	0	0	0	0	0	157	0	0	8	25	84	35	0	122	9	60
0.393855	3	7511.5	0.996094	0.1	0.1	0.8	0	0.1	0.3	0.6	1	5	510	510	0	0	0	0	0	0	0	149	0	0	8	25	78	35	0	103	8	98
0.400289	3	7601.6	0.996094	0.1	0.2	0.7	0	0.1	0.3	0.6	1	4	510	510	0	0	0	0	0	0	0	137	0	0	7	24	73	33	0	83	8	140
0.40581	3	7691.71	0.996094	0.1	0.3	0.6	0	0.1	0.3	0.6	1	4	510	510	0	0	0	0	0	0	0	120	0	0	6	24	70	32	0	72	8	173
0.415119	3	7781.82	0.996094	0.1	0.4	0.5	0	0.1	0.3	0.6	1	4	510	510	0	0	0	0	0	0	0	104	0	0	6	24	67	31	0	56	9	208
0.421703	3	7871.93	0.996094	0.1	0.5	0.4	0	0.1	0.3	0.6	1	4	510	510	0	0	0	0	0	0	0	97	0	0	5	24	64	29	0	44	9	233
0.4271	3	7962.04	0.998047	0.1	0.6	0.3	0	0.1	0.3	0.6	1	3	511	511	0	0	0	0	0	0	0	85	0	0	5	21	61	24	0	35	9	267
0.436048	3	8052.15	0.998047	0.1	0.7	0.2	0	0.1	0.3	0.6	0	3	511	511	0	0	0	0	0	0	0	71	0	0	4	19	59	19	0	31	6	299
0.444649	3	8142.26	0.998047	0.1	0.8	0.1	0	0.1	0.3	0.6	0	3	511	511	0	0	0	0	0	0	0	63	0	0	4	18	56	18	0	28	6	315
0.454746	3	8232.37	0.998047	0.1	0.9	0	0	0.1	0.3	0.6	0	3	511	511	0	0	0	0	0	0	0	53	0	0	2	17	54	17	0	24	6	335
0.389866	3	7459.16	0.994141	0.2	0	0.8	0	0.1	0.3	0.6	3	6	509	509	0	0	0	0	0	0	0	154	0	0	8	26	83	35	0	123	9	62
0.393314	3	7549.27	0.996094	0.2	0.1	0.7	0	0.1	0.3	0.6	1	5	510	510	0	0	0	0	0	0	0	146	0	0	8	26	76	35	0	104	8	101
0.398316	3	7639.37	0.996094	0.2	0.2	0.6	0	0.1	0.3	0.6	1	4	510	510	0	0	0	0	0	0	0	134	0	0	7	24	73	32	0	85	8	142
0.405129	3	7729.48	0.996094	0.2	0.3	0.5	0	0.1	0.3	0.6	1	4	510	510	0	0	0	0	0	0	0	119	0	0	6	25	69	32	0	72	9	173
0.414051	3	7819.59	0.996094	0.2	0.4	0.4	0	0.1	0.3	0.6	1	4	510	510	0	0	0	0	0	0	0	104	0	0	6	24	66	31	0	55	9	210
0.421509	3	7909.7	0.998047	0.2	0.5	0.3	0	0.1	0.3	0.6	1	4	511	511	0	0	0	0	0	0	0	96	0	0	5	24	63	29	0	43	9	237
0.426813	3	7999.81	0.998047	0.2	0.6	0.2	0	0.1	0.3	0.6	1	3	511	511	0	0	0	0	0	0	0	84	0	0	5	22	61	24	0	34	9	268
0.434768	3	8089.92	0.998047	0.2	0.7	0.1	0	0.1	0.3	0.6	0	3	511	511	0	0	0	0	0	0	0	69	0	0	4	19	59	19	0	31	6	301
0.445222	3	8180.03	0.998047	0.2	0.8	0	0	0.1	0.3	0.6	0	3	511	511	0	0	0	0	0	0	0	62	0	0	4	18	56	17	0	28	6	317
0.389252	3	7496.93	0.996094	0.3	0	0.7	0	0.1	0.3	0.6	3	5	510	510	0	0	0	0	0	0	0	149	0	0	8	26	82	35	0	115	8	79
0.393638	3	7587.04	0.996094	0.3	0.1	0.6	0	0.1	0.3	0.6	1	6	510	510	0	0	0	0	0	0	0	144	0	0	8	26	76	33	0	102	8	106
0.396807	3	7677.14	0.996094	0.3	0.2	0.5	0	0.1	0.3	0.6	1	4	510	510	0	0	0	0	0	0	0	131	0	0	7	25	71	32	0	84	9	146
0.403558	3	7767.25	0.996094	0.3	0.3	0.4	0	0.1	0.3	0.6	1	4	510	510	0	0	0	0	0	0	0	116	0	0	6	25	69	31	0	71	9	178
0.41364	3	7857.36	0.996094	0.3	0.4	0.3	0	0.1	0.3	0.6	1	4	510	510	0	0	0	0	0	0	0	103	0	0	6	24	65	31	0	55	9	212
0.420519	3	7947.47	0.998047	0.3	0.5	0.2	0	0.1	0.3	0.6	1	4	511	511	0	0	0	0	0	0	0	94	0	0	5	24	62	27	0	39	9	246
0.426487	3	8037.58	0.998047	0.3	0.6	0.1	0	0.1	0.3	0.6	1	3	511	511	0	0	0	0	0	0	0	84	0	0	4	22	61	23	0	33	9	271
0.435277	3	8127.69	0.998047	0.3	0.7	0	0	0.1	0.3	0.6	0	3	511	511	0	0	0	0	0	0	0	67	0	0	4	20	58	18	0	31	6	304
0.391264	3	7534.7	0.996094	0.4	0	0.6	0	0.1	0.3	0.6	1	6	510	510	0	0	0	0	0	0	0	145	0	0	8	26	77	34	0	107	8	98
0.393248	3	7624.81	0.996094	0.4	0.1	0.5	0	0.1	0.3	0.6	1	6	510	510	0	0	0	0	0	0	0	138	0	0	8	27	73	33	0	97	9	118
0.396576	3	7714.92	0.996094	0.4	0.2	0.4	0	0.1	0.3	0.6	1	4	510	510	0	0	0	0	0	0	0	130	0	0	7	25	70	32	0	82	9	150
0.403307	3	7805.02	0.996094	0.4	0.3	0.3	0	0.1	0.3	0.6	1	4	510	510	0	0	0	0	0	0	0	113	0	0	6	25	69	31	0	70	9	182
0.413862	3	7895.13	0.996094	0.4	0.4	0.2	0	0.1	0.3	0.6	1	4	510	510	0	0	0	0	0	0	0	102	0	0	6	24	64	29	0	53	9	218
0.419804	3	7985.24	0.998047	0.4	0.5	0.1	0	0.1	0.3	0.6	1	3	511	511	0	0	0	0	0	0	0	93	0	0	5	24	62	25	0	37	9	252
0.425727	3	8075.35	0.998047	0.4	0.6	0	0	0.1	0.3	0.6	1	3	511	511	0	0	0	0	0	0	0	80	0	0	4	22	60	21	0	32	9	279
0.392886	3	7572.47	0.996094	0.5	0	0.5	0	0.1	0.3	0.6	1	6	510	510	0	0	0	0	0	0	0	139	0	0	8	27	73	33	0	98	9	116
0.393386	3	7662.58	0.996094	0.5	0.1	0.4	0	0.1	0.3	0.6	1	5	510	510	0	0	0	0	0	0	0	134	0	0	8	27	72	32	0	87	9	135
0.397211	3	7752.69	0.996094	0.5	0.2	0.3	0	0.1	0.3	0.6	1	4	510	510	0	0	0	0	0	0	0	121	0	0	7	25	69	32	0	81	9	161
0.405089	3	7842.79	0.996094	0.5	0.3	0.2	0	0.1	0.3	0.6	1	4	510	510	0	0	0	0	0	0	0	108	0	0	6	25	66	30	0	63	9	198
0.412683	3	7932.9	0.996094	0.5	0.4	0.1	0	0.1	0.3	0.6	1	4	510	510	0	0	0	0	0	0	0	100	0	0	6	24	64	29	0	50	9	223
0.418562	3	8023.01	0.998047	0.5	0.5	0	0	0.1	0.3	0.6	1	3	511	511	0	0	0	0	0	0	0	87	0	0	5	24	62	25	0	37	9	258
0.393027	3	7610.24	0.996094	0.6	0	0.4	0	0.1	0.3	0.6	1	5	510	510	0	0	0	0	0	0	0	135	0	0	8	27	72	32	0	88	9	133
0.39306	3	7700.35	0.996094	0.6	0.1	0.3	0	0.1	0.3	0.6	1	4	510	510	0	0	0	0	0	0	0	129	0	0	7	25	70	32	0	86	9	147
0.398739	3	7790.46	0.996094	0.6	0.2	0.2	0	0.1	0.3	0.6	1	4	510	510	0	0	0	0	0	0	0	117	0	0	6	25	68	30	0	74	9	176
0.405593	3	7880.56	0.996094	0.6	0.3	0.1	0	0.1	0.3	0.6	1	4	510	510	0	0	0	0	0	0	0	104	0	0	6	25	65	30	0	60	9	206
0.412729	3	7970.67	0.996094	0.6	0.4	0	0	0.1	0.3	0.6	1	4	510	510	0	0	0	0	0	0	0	94	0	0	6	24	64	27	0	49	9	232
0.393395	3	7648.01	0.996094	0.7	0	0.3	0	0.1	0.3	0.6	1	4	510	510	0	0	0	0	0	0	0	129	0	0	7	25	70	32	0	86	9	147
0.393868	3	7738.12	0.996094	0.7	0.1	0.2	0	0.1	0.3	0.6	1	4	510	510	0	0	0	0	0	0	0	121	0	0	7	25	68	31	0	83	9	161
0.39963	3	7828.23	0.996094	0.7	0.2	0.1	0	0.1	0.3	0.6	1	4	510	510	0	0	0	0	0	0	0	113	0	0	6	25	67	30	0	70	9	185
0.407525	3	7918.33	0.996094	0.7	0.3	0	0	0.1	0.3	0.6	1	4	510	510	0	0	0	0	0	0	0	100	0	0	6	24	65	29	0	55	9	217
0.39382	3	7685.78	0.996094	0.8	0	0.2	0	0.1	0.3	0.6	1	4	510	510	0	0	0	0	0	0	0	121	0	0	7	25	68	31	0	81	9	163
0.396645	3	7775.89	0.996094	0.8	0.1	0.1	0	0.1	0.3	0.6	1	4	510	510	0	0	0	0	0	0	0	115	0	0	6	25	68	30	0	74	9	178
0.4011	3	7866	0.996094	0.8	0.2	0	0	0.1	0.3	0.6	1	4	510	510	0	0	0	0	0	0	0	102	0	0	6	26	66	30	0	60	9	206
0.396536	3	7723.55	0.996094	0.9	0	0.1	0	0.1	0.3	0.6	1	4	510	510	0	0	0	0	0	0	0	113	0	0	6	25	67	30	0	72	9	183
0.398789	3	7813.66	0.998047	0.9	0.1	0	0	0.1	0.3	0.6	1	4	511	511	0	0	0	0	0	0	0	106	0	0	6	26	67	30	0	64	9	198
0.399998	3	7761.32	0.998047	1	0	0	0	0.1	0.3	0.6	1	4	511	511	0	0	0	0	0	0	0	104	0	0	6	27	65	30	0	61	9	204
0.456877	3	9002.54	1	0	0	1	0	0.1	0.4	0.5	3	4	512	512	0	0	0	0	0	0	0	153	0	0	8	20	86	36	0	118	8	76
0.45771	3	9092.64	1	0	0.1	0.9	0	0.1	0.4	0.5	2	4	512	512	0	0	0	0	0	0	0	150	0	0	8	20	83	35	0	112	8	90
0.461178	3	9182.75	1	0	0.2	0.8	0	0.1	0.4	0.5	2	4	512	512	0	0	0	0	0	0	0	143	0	0	8	19	78	35	0	101	8	114
0.467956	3	9272.86	1	0	0.3	0.7	0	0.1	0.4	0.5	1	3	512	512	0	0	0	0	0	0	0	135	0	0	8	18	76	33	0	87	8	143
0.470196	3	9362.97	1	0	0.4	0.6	0	0.1	0.4	0.5	1	3	512	512	0	0	0	0	0	0	0	126	0	0	7	17	74	33	0	84	8	159
0.475187	3	9453.08	1	0	0.5	0.5	0	0.1	0.4	0.5	1	3	512	512	0	0	0	0	0	0	0	116	0	0	6	17	72	31	0	72	9	185
0.482702	3	9543.19	1	0	0.6	0.4	0	0.1	0.4	0.5	1	3	512	512	0	0	0	0	0	0	0	108	0	0	6	19	70	31	0	66	9	199
0.486569	3	9633.3	1	0	0.7	0.3	0	0.1	0.4	0.5	1	3	512	512	0	0	0	0	0	0	0	105	0	0	6	20	68	31	0	53	9	216
0.492336	3	9723.41	1	0	0.8	0.2	0	0.1	0.4	0.5	1	3	512	512	0	0	0	0	0	0	0	95	0	0	6	19	67	29	0	46	9	237
0.498844	3	9813.51	1	0	0.9	0.1	0	0.1	0.4	0.5	1	3	512	512	0	0	0	0	0	0	0	87	0	0	5	19	65	26	0	42	9	255
0.50306	3	13612.1	1	0.3	0.3	0.4	0.2	0.4	0	0.4	1	2	512	512	0	0	0	0	0	0	0	83	0	0	5	19	64	24	0	37	9	268
0.452143	3	13702.2	1	0.3	0.4	0.3	0.2	0.4	0	0.4	3	4	512	512	0	0	0	0	0	0	0	154	0	0	8	20	86	35	0	127	8	67
0.455499	3	13792.3	1	0.3	0.5	0.2	0.2	0.4	0	0.4	3	4	512	512	0	0	0	0	0	0	0	151	0	0	8	20	84	35	0	119	8	80
0.459658	3	13882.4	1	0.3	0.6	0.1	0.2	0.4	0	0.4	2	4	512	512	0	0	0	0	0	0	0	141	0	0	8	20	78	34	0	104	8	113
0.466667	3	13972.5	1	0.3	0.7	0	0.2	0.4	0	0.4	1	4	512	512	0	0	0	0	0	0	0	136	0	0	8	18	76	33	0	87	8	141
0.468367	3	13379.5	1	0.4	0	0.6	0.2	0.4	0	0.4	1	3	512	512	0	0	0	0	0	0	0	124	0	0	7	18	74	33	0	84	9	159
0.473989	3	13469.6	1	0.4	0.1	0.5	0.2	0.4	0	0.4	1	3	512	512	0	0	0	0	0	0	0	115	0	0	6	19	71	31	0	73	9	184
0.480712	3	13559.8	1	0.4	0.2	0.4	0.2	0.4	0	0.4	1	3	512	512	0	0	0	0	0	0	0	108	0	0	6	20	69	31	0	67	9	198
0.485005	3	13649.9	1	0.4	0.3	0.3	0.2	0.4	0	0.4	1	3	512	512	0	0	0	0	0	0	0	101	0	0	6	21	68	31	0	53	9	219
0.49047	3	13740	1	0.4	0.4	0.2	0.2	0.4	0	0.4	1	3	512	512	0	0	0	0	0	0	0	90	0	0	6	20	67	29	0	47	9	240
0.497701	3	9903.62	1	0	1	0	0	0.1	0.4	0.5	1	3	512	512	0	0	0	0	0	0	0	86	0	0	5	19	64	26	0	41	9	258
0.450993	3	13830.1	1	0.4	0.5	0.1	0.2	0.4	0	0.4	3	4	512	512	0	0	0	0	0	0	0	152	0	0	8	20	86	35	0	130	8	66
0.45316	3	13920.2	1	0.4	0.6	0	0.2	0.4	0	0.4	3	4	512	512	0	0	0	0	0	0	0	147	0	0	8	20	84	35	0	120	8	83
0.457854	3	13417.3	1	0.5	0	0.5	0.2	0.4	0	0.4	2	4	512	512	0	0	0	0	0	0	0	141	0	0	8	20	78	34	0	104	8	113
0.46473	3	13507.4	1	0.5	0.1	0.4	0.2	0.4	0	0.4	1	3	512	512	0	0	0	0	0	0	0	134	0	0	8	18	75	33	0	88	9	143
0.466739	3	13597.5	1	0.5	0.2	0.3	0.2	0.4	0	0.4	1	3	512	512	0	0	0	0	0	0	0	120	0	0	7	20	72	33	0	86	9	161
0.473382	3	13687.6	1	0.5	0.3	0.2	0.2	0.4	0	0.4	1	3	512	512	0	0	0	0	0	0	0	114	0	0	6	20	70	31	0	73	9	185
0.479153	3	13777.7	1	0.5	0.4	0.1	0.2	0.4	0	0.4	1	3	512	512	0	0	0	0	0	0	0	106	0	0	6	21	69	31	0	66	9	200
0.48455	3	13867.9	1	0.5	0.5	0	0.2	0.4	0	0.4	1	3	512	512	0	0	0	0	0	0	0	97	0	0	6	22	68	30	0	54	9	222
0.48976	3	13455.1	1	0.6	0	0.4	0.2	0.4	0	0.4	1	3	512	512	0	0	0	0	0	0	0	89	0	0	6	20	67	28	0	47	9	242
0.449709	3	13545.2	1	0.6	0.1	0.3	0.2	0.4	0	0.4	3	4	512	512	0	0	0	0	0	0	0	149	0	0	8	20	86	35	0	127	8	72
0.452968	3	9040.31	1	0.1	0	0.9	0	0.1	0.4	0.5	2	4	512	512	0	0	0	0	0	0	0	144	0	0	8	20	81	35	0	115	8	95
0.456959	3	13635.3	1	0.6	0.2	0.2	0.2	0.4	0	0.4	2	4	512	512	0	0	0	0	0	0	0	140	0	0	8	19	77	34	0	102	9	117
0.462152	3	13725.4	1	0.6	0.3	0.1	0.2	0.4	0	0.4	1	3	512	512	0	0	0	0	0	0	0	131	0	0	8	20	73	33	0	90	9	144
0.465049	3	13815.5	1	0.6	0.4	0	0.2	0.4	0	0.4	1	3	512	512	0	0	0	0	0	0	0	118	0	0	7	21	70	33	0	85	9	165
0.47271	3	13492.8	1	0.7	0	0.3	0.2	0.4	0	0.4	1	3	512	512	0	0	0	0	0	0	0	111	0	0	6	21	70	31	0	74	9	186
0.478056	3	13583	1	0.7	0.1	0.2	0.2	0.4	0	0.4	1	3	512	512	0	0	0	0	0	0	0	104	0	0	6	22	68	31	0	61	9	207
0.483757	3	13673.1	1	0.7	0.2	0.1	0.2	0.4	0	0.4	1	3	512	512	0	0	0	0	0	0	0	96	0	0	6	22	67	30	0	53	9	225
0.452435	3	13763.2	1	0.7	0.3	0	0.2	0.4	0	0.4	3	4	512	512	0	0	0	0	0	0	0	145	0	0	8	20	82	35	0	123	8	84
0.453018	3	13530.6	1	0.8	0	0.2	0.2	0.4	0	0.4	2	4	512	512	0	0	0	0	0	0	0	141	0	0	8	20	77	34	0	113	9	104
0.456841	3	13620.7	1	0.8	0.1	0.1	0.2	0.4	0	0.4	2	4	512	512	0	0	0	0	0	0	0	138	0	0	8	21	74	34	0	99	9	123
0.460832	3	13710.8	1	0.8	0.2	0	0.2	0.4	0	0.4	1	3	512	512	0	0	0	0	0	0	0	126	0	0	7	22	71	33	0	90	9	150
0.464734	3	9130.42	1	0.1	0.1	0.8	0	0.1	0.4	0.5	1	3	512	512	0	0	0	0	0	0	0	116	0	0	7	23	70	32	0	80	9	171
0.472034	3	13568.4	1	0.9	0	0.1	0.2	0.4	0	0.4	1	3	512	512	0	0	0	0	0	0	0	109	0	0	6	22	69	31	0	74	9	188
0.477356	3	13658.5	1	0.9	0.1	0	0.2	0.4	0	0.4	1	3	512	512	0	0	0	0	0	0	0	103	0	0	6	22	68	31	0	60	9	209
0.452677	3	13606.2	1	1	0	0	0.2	0.4	0	0.4	2	4	512	512	0	0	0	0	0	0	0	141	0	0	8	21	77	34	0	114	9	102
0.45345	3	14847.4	1	0	0	1	0.2	0.4	0.1	0.3	2	4	512	512	0	0	0	0	0	0	0	138	0	0	8	22	75	34	0	108	9	112
0.457392	3	14937.5	1	0	0.1	0.9	0.2	0.4	0.1	0.3	1	4	512	512	0	0	0	0	0	0	0	131	0	0	8	23	72	33	0	98	9	133
0.460216	3	15027.6	1	0	0.2	0.8	0.2	0.4	0.1	0.3	1	3	512	512	0	0	0	0	0	0	0	121	0	0	7	23	71	33	0	90	9	154
0.465577	3	15117.7	1	0	0.3	0.7	0.2	0.4	0.1	0.3	1	3	512	512	0	0	0	0	0	0	0	114	0	0	7	23	70	31	0	78	9	176
0.471335	3	15207.8	1	0	0.4	0.6	0.2	0.4	0.1	0.3	1	3	512	512	0	0	0	0	0	0	0	105	0	0	6	22	69	31	0	73	9	193
0.453639	3	15297.9	1	0	0.5	0.5	0.2	0.4	0.1	0.3	2	4	512	512	0	0	0	0	0	0	0	138	0	0	8	22	75	34	0	107	9	113
0.454569	3	15388	1	0	0.6	0.4	0.2	0.4	0.1	0.3	2	4	512	512	0	0	0	0	0	0	0	135	0	0	8	23	73	33	0	101	9	124
0.456813	3	9220.52	1	0.1	0.2	0.7	0	0.1	0.4	0.5	1	3	512	512	0	0	0	0	0	0	0	126	0	0	8	23	71	33	0	93	9	145
0.459328	3	15478.1	1	0	0.7	0.3	0.2	0.4	0.1	0.3	1	3	512	512	0	0	0	0	0	0	0	116	0	0	7	23	70	33	0	88	9	162
0.466687	3	15568.2	1	0	0.8	0.2	0.2	0.4	0.1	0.3	1	3	512	512	0	0	0	0	0	0	0	112	0	0	6	23	70	31	0	76	9	181
0.454552	3	15658.4	1	0	0.9	0.1	0.2	0.4	0.1	0.3	2	4	512	512	0	0	0	0	0	0	0	133	0	0	8	23	72	33	0	101	9	127
0.454278	3	15748.5	1	0	1	0	0.2	0.4	0.1	0.3	1	4	512	512	0	0	0	0	0	0	0	129	0	0	8	24	72	33	0	96	9	136
0.455604	3	14885.1	1	0.1	0	0.9	0.2	0.4	0.1	0.3	1	3	512	512	0	0	0	0	0	0	0	122	0	0	7	23	71	33	0	90	9	153
0.460723	3	14975.3	1	0.1	0.1	0.8	0.2	0.4	0.1	0.3	1	3	512	512	0	0	0	0	0	0	0	115	0	0	7	23	69	32	0	81	9	172
0.454921	3	15065.4	1	0.1	0.2	0.7	0.2	0.4	0.1	0.3	1	3	512	512	0	0	0	0	0	0	0	127	0	0	8	23	72	33	0	94	9	142
0.453803	3	15155.5	1	0.1	0.3	0.6	0.2	0.4	0.1	0.3	1	3	512	512	0	0	0	0	0	0	0	124	0	0	7	23	70	33	0	91	9	151
0.4556	3	15245.6	1	0.1	0.4	0.5	0.2	0.4	0.1	0.3	1	3	512	512	0	0	0	0	0	0	0	115	0	0	7	23	69	33	0	88	9	164
0.454622	3	15335.7	1	0.1	0.5	0.4	0.2	0.4	0.1	0.3	1	3	512	512	0	0	0	0	0	0	0	122	0	0	7	23	70	33	0	91	9	153
0.454324	3	9310.63	1	0.1	0.3	0.6	0	0.1	0.4	0.5	1	3	512	512	0	0	0	0	0	0	0	117	0	0	7	23	69	33	0	89	9	161
0.455133	3	15425.8	1	0.1	0.6	0.3	0.2	0.4	0.1	0.3	1	3	512	512	0	0	0	0	0	0	0	115	0	0	7	23	69	32	0	85	9	168
0.523829	3	15515.9	1	0.1	0.7	0.2	0.2	0.4	0.1	0.3	3	4	512	512	0	0	0	0	0	0	0	140	0	0	8	21	86	36	0	128	8	78
0.521877	3	15606	1	0.1	0.8	0.1	0.2	0.4	0.1	0.3	3	4	512	512	0	0	0	0	0	0	0	137	0	0	8	21	84	36	0	125	8	86
0.52339	3	15696.1	1	0.1	0.9	0	0.2	0.4	0.1	0.3	2	4	512	512	0	0	0	0	0	0	0	134	0	0	8	22	80	36	0	112	8	106
0.529729	3	14922.9	1	0.2	0	0.8	0.2	0.4	0.1	0.3	2	4	512	512	0	0	0	0	0	0	0	131	0	0	8	21	79	35	0	104	8	120
0.534799	3	15013	1	0.2	0.1	0.7	0.2	0.4	0.1	0.3	1	4	512	512	0	0	0	0	0	0	0	123	0	0	8	20	77	34	0	95	8	142
0.537449	3	15103.1	1	0.2	0.2	0.6	0.2	0.4	0.1	0.3	1	3	512	512	0	0	0	0	0	0	0	116	0	0	7	21	75	34	0	91	9	155
0.54065	3	15193.2	1	0.2	0.3	0.5	0.2	0.4	0.1	0.3	1	3	512	512	0	0	0	0	0	0	0	110	0	0	7	21	74	34	0	88	9	165
0.544799	3	15283.4	1	0.2	0.4	0.4	0.2	0.4	0.1	0.3	1	3	512	512	0	0	0	0	0	0	0	107	0	0	7	20	72	33	0	79	9	181
0.550445	3	15373.5	1	0.2	0.5	0.3	0.2	0.4	0.1	0.3	1	3	512	512	0	0	0	0	0	0	0	100	0	0	7	20	72	32	0	74	9	194
0.554856	3	9400.74	1	0.1	0.4	0.5	0	0.1	0.4	0.5	1	3	512	512	0	0	0	0	0	0	0	96	0	0	6	20	72	32	0	71	9	202
0.56041	3	15463.6	1	0.2	0.6	0.2	0.2	0.4	0.1	0.3	1	3	512	512	0	0	0	0	0	0	0	93	0	0	6	21	71	32	0	60	9	216
0.5183	3	15553.7	1	0.2	0.7	0.1	0.2	0.4	0.1	0.3	3	4	512	512	0	0	0	0	0	0	0	139	0	0	8	21	86	36	0	134	8	73
0.518898	3	15643.8	1	0.2	0.8	0	0.2	0.4	0.1	0.3	3	4	512	512	0	0	0	0	0	0	0	136	0	0	8	22	86	36	0	130	8	79
0.521572	3	14960.7	1	0.3	0	0.7	0.2	0.4	0.1	0.3	2	4	512	512	0	0	0	0	0	0	0	134	0	0	8	22	80	36	0	115	8	103
0.527267	3	15050.8	1	0.3	0.1	0.6	0.2	0.4	0.1	0.3	2	4	512	512	0	0	0	0	0	0	0	129	0	0	8	22	79	35	0	108	8	117
0.532227	3	15140.9	1	0.3	0.2	0.5	0.2	0.4	0.1	0.3	1	4	512	512	0	0	0	0	0	0	0	120	0	0	8	22	76	34	0	100	9	138
0.53534	3	15231	1	0.3	0.3	0.4	0.2	0.4	0.1	0.3	1	3	512	512	0	0	0	0	0	0	0	116	0	0	7	21	75	34	0	91	9	155
0.53828	3	15321.1	1	0.3	0.4	0.3	0.2	0.4	0.1	0.3	1	3	512	512	0	0	0	0	0	0	0	111	0	0	7	21	72	34	0	88	9	166
0.543692	3	15411.2	1	0.3	0.5	0.2	0.2	0.4	0.1	0.3	1	3	512	512	0	0	0	0	0	0	0	107	0	0	7	20	72	33	0	79	9	181
0.549621	3	15501.3	1	0.3	0.6	0.1	0.2	0.4	0.1	0.3	1	3	512	512	0	0	0	0	0	0	0	100	0	0	7	20	72	32	0	74	9	194
0.553929	3	9490.85	1	0.1	0.5	0.4	0	0.1	0.4	0.5	1	3	512	512	0	0	0	0	0	0	0	95	0	0	6	21	72	32	0	70	9	203
0.516173	3	15591.4	1	0.3	0.7	0	0.2	0.4	0.1	0.3	3	4	512	512	0	0	0	0	0	0	0	137	0	0	8	22	86	36	0	138	8	70
0.517133	3	14998.5	1	0.4	0	0.6	0.2	0.4	0.1	0.3	3	4	512	512	0	0	0	0	0	0	0	136	0	0	8	22	86	36	0	130	8	79
0.520666	3	15088.6	1	0.4	0.1	0.5	0.2	0.4	0.1	0.3	2	4	512	512	0	0	0	0	0	0	0	131	0	0	8	23	80	35	0	120	8	101
0.52535	3	15178.7	1	0.4	0.2	0.4	0.2	0.4	0.1	0.3	2	4	512	512	0	0	0	0	0	0	0	128	0	0	8	22	78	35	0	109	9	117
0.531189	3	15268.8	1	0.4	0.3	0.3	0.2	0.4	0.1	0.3	1	4	512	512	0	0	0	0	0	0	0	118	0	0	8	22	76	34	0	99	9	141
0.533851	3	15358.9	1	0.4	0.4	0.2	0.2	0.4	0.1	0.3	1	3	512	512	0	0	0	0	0	0	0	116	0	0	7	21	74	34	0	91	9	156
0.537682	3	15449	1	0.4	0.5	0.1	0.2	0.4	0.1	0.3	1	3	512	512	0	0	0	0	0	0	0	110	0	0	7	21	72	34	0	88	9	167
0.54244	3	15539.1	1	0.4	0.6	0	0.2	0.4	0.1	0.3	1	3	512	512	0	0	0	0	0	0	0	105	0	0	7	20	72	32	0	79	9	184
0.549067	3	15036.2	1	0.5	0	0.5	0.2	0.4	0.1	0.3	1	3	512	512	0	0	0	0	0	0	0	95	0	0	7	21	72	32	0	75	9	197
0.513814	3	15126.3	1	0.5	0.1	0.4	0.2	0.4	0.1	0.3	3	4	512	512	0	0	0	0	0	0	0	136	0	0	8	22	86	36	0	137	8	72
0.516048	3	9580.96	1	0.1	0.6	0.3	0	0.1	0.4	0.5	3	4	512	512	0	0	0	0	0	0	0	133	0	0	8	23	81	36	0	131	8	85
0.519401	3	15216.4	1	0.5	0.2	0.3	0.2	0.4	0.1	0.3	2	4	512	512	0	0	0	0	0	0	0	129	0	0	8	23	79	35	0	117	9	106
0.523377	3	15306.6	1	0.5	0.3	0.2	0.2	0.4	0.1	0.3	2	4	512	512	0	0	0	0	0	0	0	128	0	0	8	22	78	35	0	106	9	120
0.528955	3	15396.7	1	0.5	0.4	0.1	0.2	0.4	0.1	0.3	1	4	512	512	0	0	0	0	0	0	0	119	0	0	8	22	75	34	0	98	9	142
0.531715	3	15486.8	1	0.5	0.5	0	0.2	0.4	0.1	0.3	1	3	512	512	0	0	0	0	0	0	0	114	0	0	7	21	73	34	0	91	9	159
0.537417	3	15074	1	0.6	0	0.4	0.2	0.4	0.1	0.3	1	3	512	512	0	0	0	0	0	0	0	109	0	0	7	21	72	34	0	87	9	169
0.542013	3	15164.1	1	0.6	0.1	0.3	0.2	0.4	0.1	0.3	1	3	512	512	0	0	0	0	0	0	0	102	0	0	7	21	72	32	0	79	9	186
0.515967	3	15254.2	1	0.6	0.2	0.2	0.2	0.4	0.1	0.3	3	4	512	512	0	0	0	0	0	0	0	134	0	0	8	23	83	36	0	133	8	80
0.515266	3	15344.3	1	0.6	0.3	0.1	0.2	0.4	0.1	0.3	2	4	512	512	0	0	0	0	0	0	0	130	0	0	8	23	81	36	0	127	9	92
0.519222	3	15434.4	1	0.6	0.4	0	0.2	0.4	0.1	0.3	2	4	512	512	0	0	0	0	0	0	0	128	0	0	8	23	79	35	0	117	9	107
0.523542	3	15111.8	1	0.7	0	0.3	0.2	0.4	0.1	0.3	2	4	512	512	0	0	0	0	0	0	0	126	0	0	8	22	76	34	0	103	9	128
0.527533	3	9671.07	1	0.1	0.7	0.2	0	0.1	0.4	0.5	1	4	512	512	0	0	0	0	0	0	0	118	0	0	8	21	75	34	0	94	9	148
0.530523	3	15201.9	1	0.7	0.1	0.2	0.2	0.4	0.1	0.3	1	3	512	512	0	0	0	0	0	0	0	112	0	0	7	21	73	34	0	92	9	160
0.535323	3	15292	1	0.7	0.2	0.1	0.2	0.4	0.1	0.3	1	3	512	512	0	0	0	0	0	0	0	106	0	0	7	22	72	34	0	82	9	176
0.515462	3	15382.1	1	0.7	0.3	0	0.2	0.4	0.1	0.3	3	4	512	512	0	0	0	0	0	0	0	130	0	0	8	23	81	36	0	128	9	90
0.515531	3	15149.5	1	0.8	0	0.2	0.2	0.4	0.1	0.3	2	4	512	512	0	0	0	0	0	0	0	130	0	0	8	23	79	35	0	121	9	101
0.519884	3	15239.6	1	0.8	0.1	0.1	0.2	0.4	0.1	0.3	2	4	512	512	0	0	0	0	0	0	0	129	0	0	8	23	77	35	0	112	9	113
0.52388	3	15329.8	1	0.8	0.2	0	0.2	0.4	0.1	0.3	2	4	512	512	0	0	0	0	0	0	0	119	0	0	8	22	75	34	0	103	9	136
0.526957	3	15187.3	1	0.9	0	0.1	0.2	0.4	0.1	0.3	1	3	512	512	0	0	0	0	0	0	0	115	0	0	8	22	74	34	0	93	9	153
0.531468	3	15277.4	1	0.9	0.1	0	0.2	0.4	0.1	0.3	1	3	512	512	0	0	0	0	0	0	0	108	0	0	7	22	72	34	0	91	9	165
0.516355	3	15225.1	1	1	0	0	0.2	0.4	0.1	0.3	2	4	512	512	0	0	0	0	0	0	0	130	0	0	8	23	78	35	0	120	9	103
0.515975	3	16466.3	1	0	0	1	0.2	0.4	0.2	0.2	2	4	512	512	0	0	0	0	0	0	0	129	0	0	8	23	77	35	0	113	9	112
0.519972	3	9761.18	1	0.1	0.8	0.1	0	0.1	0.4	0.5	2	4	512	512	0	0	0	0	0	0	0	124	0	0	8	22	76	34	0	108	9	125
0.523865	3	16556.4	1	0	0.1	0.9	0.2	0.4	0.2	0.2	1	4	512	512	0	0	0	0	0	0	0	116	0	0	8	23	75	34	0	99	9	143
0.526941	3	16646.5	1	0	0.2	0.8	0.2	0.4	0.2	0.2	1	3	512	512	0	0	0	0	0	0	0	111	0	0	7	22	73	34	0	93	9	159
0.518612	3	16736.6	1	0	0.3	0.7	0.2	0.4	0.2	0.2	2	4	512	512	0	0	0	0	0	0	0	129	0	0	8	23	77	35	0	113	9	112
0.518018	3	16826.7	1	0	0.4	0.6	0.2	0.4	0.2	0.2	2	4	512	512	0	0	0	0	0	0	0	126	0	0	8	22	76	34	0	111	9	120
0.521543	3	16916.8	1	0	0.5	0.5	0.2	0.4	0.2	0.2	2	4	512	512	0	0	0	0	0	0	0	116	0	0	8	23	75	34	0	103	9	138
0.523756	3	17006.9	1	0	0.6	0.4	0.2	0.4	0.2	0.2	1	3	512	512	0	0	0	0	0	0	0	115	0	0	7	22	74	34	0	94	9	153
0.520427	3	17097.1	1	0	0.7	0.3	0.2	0.4	0.2	0.2	2	4	512	512	0	0	0	0	0	0	0	125	0	0	8	22	75	34	0	107	9	126
0.520574	3	17187.2	1	0	0.8	0.2	0.2	0.4	0.2	0.2	2	4	512	512	0	0	0	0	0	0	0	118	0	0	8	23	75	34	0	104	9	135
0.519285	3	17277.3	1	0	0.9	0.1	0.2	0.4	0.2	0.2	1	3	512	512	0	0	0	0	0	0	0	116	0	0	8	23	73	34	0	96	9	149
0.521466	3	17367.4	1	0	1	0	0.2	0.4	0.2	0.2	2	4	512	512	0	0	0	0	0	0	0	116	0	0	8	23	75	34	0	102	9	139
0.518444	3	9851.29	1	0.1	0.9	0	0	0.1	0.4	0.5	1	3	512	512	0	0	0	0	0	0	0	116	0	0	8	23	73	34	0	96	9	149
0.519639	3	16504.1	1	0.1	0	0.9	0.2	0.4	0.2	0.2	1	3	512	512	0	0	0	0	0	0	0	115	0	0	7	23	72	34	0	95	9	153
0.597243	3	16594.2	1	0.1	0.1	0.8	0.2	0.4	0.2	0.2	3	5	512	512	0	0	0	0	0	0	0	125	0	0	8	23	86	37	0	130	8	87
0.594752	3	16684.3	1	0.1	0.2	0.7	0.2	0.4	0.2	0.2	3	5	512	512	0	0	0	0	0	0	0	124	0	0	8	23	84	37	0	128	8	92
0.594394	3	16774.4	1	0.1	0.3	0.6	0.2	0.4	0.2	0.2	2	5	512	512	0	0	0	0	0	0	0	123	0	0	8	23	83	36	0	120	9	103
0.595436	3	16864.5	1	0.1	0.4	0.5	0.2	0.4	0.2	0.2	2	5	512	512	0	0	0	0	0	0	0	120	0	0	8	23	81	36	0	114	9	114
0.599526	3	16954.6	1	0.1	0.5	0.4	0.2	0.4	0.2	0.2	2	5	512	512	0	0	0	0	0	0	0	115	0	0	8	22	82	36	0	109	9	124
0.603932	3	17044.7	1	0.1	0.6	0.3	0.2	0.4	0.2	0.2	2	5	512	512	0	0	0	0	0	0	0	111	0	0	8	22	79	36	0	102	9	138
0.607001	3	17134.8	1	0.1	0.7	0.2	0.2	0.4	0.2	0.2	1	5	512	512	0	0	0	0	0	0	0	106	0	0	8	21	79	36	0	95	9	152
0.611581	3	17224.9	1	0.1	0.8	0.1	0.2	0.4	0.2	0.2	1	4	512	512	0	0	0	0	0	0	0	103	0	0	8	21	78	36	0	90	9	162
0.616393	3	17315	1	0.1	0.9	0	0.2	0.4	0.2	0.2	1	4	512	512	0	0	0	0	0	0	0	98	0	0	7	21	77	36	0	88	9	171
0.622188	3	9078.08	1	0.2	0	0.8	0	0.1	0.4	0.5	1	4	512	512	0	0	0	0	0	0	0	95	0	0	7	21	75	35	0	84	9	181
0.627098	3	16541.8	1	0.2	0	0.8	0.2	0.4	0.2	0.2	1	4	512	512	0	0	0	0	0	0	0	91	0	0	7	21	75	33	0	81	9	190
0.594278	3	16631.9	1	0.2	0.1	0.7	0.2	0.4	0.2	0.2	3	5	512	512	0	0	0	0	0	0	0	126	0	0	8	23	86	37	0	138	8	78
0.591024	3	16722.1	1	0.2	0.2	0.6	0.2	0.4	0.2	0.2	3	5	512	512	0	0	0	0	0	0	0	124	0	0	8	23	86	37	0	134	9	83
0.59084	3	16812.2	1	0.2	0.3	0.5	0.2	0.4	0.2	0.2	2	5	512	512	0	0	0	0	0	0	0	123	0	0	8	23	84	36	0	122	9	100
0.591844	3	16902.3	1	0.2	0.4	0.4	0.2	0.4	0.2	0.2	2	5	512	512	0	0	0	0	0	0	0	118	0	0	8	23	83	36	0	116	9	112
0.598436	3	16992.4	1	0.2	0.5	0.3	0.2	0.4	0.2	0.2	2	5	512	512	0	0	0	0	0	0	0	114	0	0	8	22	82	37	0	110	9	123
0.602538	3	17082.5	1	0.2	0.6	0.2	0.2	0.4	0.2	0.2	2	5	512	512	0	0	0	0	0	0	0	109	0	0	8	22	80	36	0	102	9	139
0.605913	3	17172.6	1	0.2	0.7	0.1	0.2	0.4	0.2	0.2	1	5	512	512	0	0	0	0	0	0	0	104	0	0	8	22	80	36	0	97	9	150
0.610878	3	17262.7	1	0.2	0.8	0	0.2	0.4	0.2	0.2	1	4	512	512	0	0	0	0	0	0	0	103	0	0	8	21	78	36	0	90	9	162
0.615894	3	16579.6	1	0.3	0	0.7	0.2	0.4	0.2	0.2	1	4	512	512	0	0	0	0	0	0	0	96	0	0	7	21	75	36	0	88	9	175
0.62093	3	9168.19	1	0.2	0.1	0.7	0	0.1	0.4	0.5	1	4	512	512	0	0	0	0	0	0	0	94	0	0	7	22	75	35	0	84	9	181
0.590428	3	16669.7	1	0.3	0.1	0.6	0.2	0.4	0.2	0.2	3	5	512	512	0	0	0	0	0	0	0	126	0	0	8	23	86	37	0	140	9	75
0.588808	3	16759.8	1	0.3	0.2	0.5	0.2	0.4	0.2	0.2	3	5	512	512	0	0	0	0	0	0	0	124	0	0	8	23	86	37	0	135	9	82
0.587576	3	16849.9	1	0.3	0.3	0.4	0.2	0.4	0.2	0.2	2	5	512	512	0	0	0	0	0	0	0	119	0	0	8	23	85	36	0	125	9	100
0.590272	3	16940	1	0.3	0.4	0.3	0.2	0.4	0.2	0.2	2	5	512	512	0	0	0	0	0	0	0	117	0	0	8	23	83	37	0	116	9	112
0.596857	3	17030.2	1	0.3	0.5	0.2	0.2	0.4	0.2	0.2	2	5	512	512	0	0	0	0	0	0	0	111	0	0	8	22	83	37	0	110	9	125
0.600411	3	17120.3	1	0.3	0.6	0.1	0.2	0.4	0.2	0.2	2	5	512	512	0	0	0	0	0	0	0	106	0	0	8	22	80	36	0	104	9	140
0.605084	3	17210.4	1	0.3	0.7	0	0.2	0.4	0.2	0.2	1	5	512	512	0	0	0	0	0	0	0	104	0	0	8	22	80	36	0	97	9	150
0.610077	3	16617.4	1	0.4	0	0.6	0.2	0.4	0.2	0.2	1	4	512	512	0	0	0	0	0	0	0	101	0	0	8	21	77	36	0	90	9	165
0.615264	3	16707.5	1	0.4	0.1	0.5	0.2	0.4	0.2	0.2	1	4	512	512	0	0	0	0	0	0	0	94	0	0	7	22	75	36	0	88	9	176
0.587584	3	16797.6	1	0.4	0.2	0.4	0.2	0.4	0.2	0.2	3	5	512	512	0	0	0	0	0	0	0	125	0	0	8	23	86	37	0	141	9	75
0.585874	3	9258.29	1	0.2	0.2	0.6	0	0.1	0.4	0.5	3	5	512	512	0	0	0	0	0	0	0	121	0	0	8	23	86	36	0	136	9	85
0.587389	3	16887.7	1	0.4	0.3	0.3	0.2	0.4	0.2	0.2	2	5	512	512	0	0	0	0	0	0	0	118	0	0	8	23	85	37	0	125	9	100
0.589409	3	16977.8	1	0.4	0.4	0.2	0.2	0.4	0.2	0.2	2	5	512	512	0	0	0	0	0	0	0	116	0	0	8	23	83	37	0	117	9	112
0.596188	3	17067.9	1	0.4	0.5	0.1	0.2	0.4	0.2	0.2	2	5	512	512	0	0	0	0	0	0	0	110	0	0	8	22	83	37	0	111	9	125
0.598596	3	17158	1	0.4	0.6	0	0.2	0.4	0.2	0.2	2	5	512	512	0	0	0	0	0	0	0	106	0	0	8	22	80	36	0	103	9	141
0.603784	3	16655.1	1	0.5	0	0.5	0.2	0.4	0.2	0.2	1	5	512	512	0	0	0	0	0	0	0	102	0	0	8	22	79	36	0	95	9	155
0.608982	3	16745.3	1	0.5	0.1	0.4	0.2	0.4	0.2	0.2	1	4	512	512	0	0	0	0	0	0	0	99	0	0	8	22	76	36	0	89	9	168
0.585892	3	16835.4	1	0.5	0.2	0.3	0.2	0.4	0.2	0.2	3	5	512	512	0	0	0	0	0	0	0	121	0	0	8	23	87	36	0	139	9	81
0.584622	3	16925.5	1	0.5	0.3	0.2	0.2	0.4	0.2	0.2	3	5	512	512	0	0	0	0	0	0	0	118	0	0	8	23	85	37	0	134	9	90
0.58666	3	17015.6	1	0.5	0.4	0.1	0.2	0.4	0.2	0.2	2	5	512	512	0	0	0	0	0	0	0	117	0	0	8	23	85	37	0	122	9	104
0.589225	3	17105.7	1	0.5	0.5	0	0.2	0.4	0.2	0.2	2	5	512	512	0	0	0	0	0	0	0	112	0	0	8	23	83	37	0	115	9	118
0.594799	3	9348.4	1	0.2	0.3	0.5	0	0.1	0.4	0.5	2	5	512	512	0	0	0	0	0	0	0	109	0	0	8	22	82	36	0	108	9	131
0.598273	3	16692.9	1	0.6	0	0.4	0.2	0.4	0.2	0.2	2	5	512	512	0	0	0	0	0	0	0	106	0	0	8	22	79	36	0	102	9	143
0.604264	3	16783	1	0.6	0.1	0.3	0.2	0.4	0.2	0.2	1	4	512	512	0	0	0	0	0	0	0	99	0	0	8	22	78	36	0	91	9	164
0.585187	3	16873.1	1	0.6	0.2	0.2	0.2	0.4	0.2	0.2	3	5	512	512	0	0	0	0	0	0	0	118	0	0	8	23	85	37	0	135	9	89
0.586161	3	16963.2	1	0.6	0.3	0.1	0.2	0.4	0.2	0.2	2	5	512	512	0	0	0	0	0	0	0	117	0	0	8	23	86	37	0	127	9	98
0.586676	3	17053.4	1	0.6	0.4	0	0.2	0.4	0.2	0.2	2	5	512	512	0	0	0	0	0	0	0	114	0	0	8	23	84	37	0	119	9	111
0.591118	3	16730.7	1	0.7	0	0.3	0.2	0.4	0.2	0.2	2	5	512	512	0	0	0	0	0	0	0	110	0	0	8	23	83	37	0	112	9	123
0.594604	3	16820.8	1	0.7	0.1	0.2	0.2	0.4	0.2	0.2	2	5	512	512	0	0	0	0	0	0	0	107	0	0	8	22	79	36	0	105	9	139
0.5989	3	16910.9	1	0.7	0.2	0.1	0.2	0.4	0.2	0.2	1	5	512	512	0	0	0	0	0	0	0	102	0	0	8	23	78	36	0	98	9	152
0.586576	3	17001	1	0.7	0.3	0	0.2	0.4	0.2	0.2	2	5	512	512	0	0	0	0	0	0	0	117	0	0	8	23	86	37	0	126	9	99
0.585879	3	16768.5	1	0.8	0	0.2	0.2	0.4	0.2	0.2	2	5	512	512	0	0	0	0	0	0	0	115	0	0	8	23	84	37	0	123	9	106
0.587122	3	9438.51	1	0.2	0.4	0.4	0	0.1	0.4	0.5	2	5	512	512	0	0	0	0	0	0	0	112	0	0	8	23	82	37	0	116	9	118
0.590048	3	16858.6	1	0.8	0.1	0.1	0.2	0.4	0.2	0.2	2	5	512	512	0	0	0	0	0	0	0	109	0	0	8	23	80	36	0	109	9	131
0.593841	3	16948.7	1	0.8	0.2	0	0.2	0.4	0.2	0.2	2	5	512	512	0	0	0	0	0	0	0	103	0	0	8	23	79	36	0	104	9	143
0.587601	3	16806.2	1	0.9	0	0.1	0.2	0.4	0.2	0.2	2	5	512	512	0	0	0	0	0	0	0	116	0	0	8	23	83	37	0	122	9	107
0.586582	3	16896.3	1	0.9	0.1	0	0.2	0.4	0.2	0.2	2	5	512	512	0	0	0	0	0	0	0	112	0	0	8	23	82	37	0	116	9	118
0.588739	3	16844	1	1	0	0	0.2	0.4	0.2	0.2	2	5	512	512	0	0	0	0	0	0	0	110	0	0	8	23	81	36	0	112	9	126
0.591614	3	18085.2	1	0	0	1	0.2	0.4	0.3	0.1	2	5	512	512	0	0	0	0	0	0	0	104	0	0	8	23	78	36	0	105	9	142
0.589025	3	18175.3	1	0	0.1	0.9	0.2	0.4	0.3	0.1	2	5	512	512	0	0	0	0	0	0	0	111	0	0	8	23	82	36	0	115	9	121
0.588346	3	18265.4	1	0	0.2	0.8	0.2	0.4	0.3	0.1	2	5	512	512	0	0	0	0	0	0	0	110	0	0	8	23	81	36	0	112	9	126
0.590093	3	18355.5	1	0	0.3	0.7	0.2	0.4	0.3	0.1	2	5	512	512	0	0	0	0	0	0	0	104	0	0	8	23	78	36	0	106	9	141
0.58936	3	18445.7	1	0	0.4	0.6	0.2	0.4	0.3	0.1	2	5	512	512	0	0	0	0	0	0	0	107	0	0	8	23	78	36	0	114	9	130
0.589767	3	9528.62	1	0.2	0.5	0.3	0	0.1	0.4	0.5	2	5	512	512	0	0	0	0	0	0	0	104	0	0	8	23	78	36	0	106	9	141
0.590485	3	18535.8	1	0	0.5	0.5	0.2	0.4	0.3	0.1	2	5	512	512	0	0	0	0	0	0	0	103	0	0	8	23	78	36	0	106	9	142
0.6772	3	18625.9	1	0	0.6	0.4	0.2	0.4	0.3	0.1	3	7	512	512	0	0	0	0	0	0	0	113	0	0	8	23	86	37	0	129	9	97
0.674991	3	18716	1	0	0.7	0.3	0.2	0.4	0.3	0.1	3	7	512	512	0	0	0	0	0	0	0	111	0	0	8	23	86	37	0	130	9	98
0.674648	3	18806.1	1	0	0.8	0.2	0.2	0.4	0.3	0.1	2	7	512	512	0	0	0	0	0	0	0	109	0	0	8	23	87	37	0	123	9	107
0.674198	3	18896.2	1	0	0.9	0.1	0.2	0.4	0.3	0.1	2	7	512	512	0	0	0	0	0	0	0	108	0	0	8	22	86	37	0	118	9	115
0.675888	3	18986.3	1	0	1	0	0.2	0.4	0.3	0.1	2	7	512	512	0	0	0	0	0	0	0	105	0	0	8	22	84	37	0	116	9	122
0.680091	3	18123	1	0.1	0	0.9	0.2	0.4	0.3	0.1	2	6	512	512	0	0	0	0	0	0	0	103	0	0	8	22	84	37	0	109	9	132
0.682767	3	18213.1	1	0.1	0.1	0.8	0.2	0.4	0.3	0.1	2	6	512	512	0	0	0	0	0	0	0	101	0	0	8	22	83	37	0	106	9	138
0.683672	3	18303.2	1	0.1	0.2	0.7	0.2	0.4	0.3	0.1	2	6	512	512	0	0	0	0	0	0	0	98	0	0	8	22	81	36	0	102	9	148
0.689547	3	18393.3	1	0.1	0.3	0.6	0.2	0.4	0.3	0.1	3	5	512	512	0	0	0	0	0	0	0	95	0	0	8	22	81	36	0	98	9	155
0.69383	3	9618.73	1	0.2	0.6	0.2	0	0.1	0.4	0.5	3	5	512	512	0	0	0	0	0	0	0	94	0	0	8	23	81	36	0	94	9	159
0.698309	3	18483.4	1	0.1	0.4	0.5	0.2	0.4	0.3	0.1	2	4	512	512	0	0	0	0	0	0	0	89	0	0	8	22	81	36	0	90	9	171
0.674535	3	18573.5	1	0.1	0.5	0.4	0.2	0.4	0.3	0.1	3	7	512	512	0	0	0	0	0	0	0	113	0	0	8	23	87	37	0	135	9	90
0.67247	3	18663.6	1	0.1	0.6	0.3	0.2	0.4	0.3	0.1	3	7	512	512	0	0	0	0	0	0	0	110	0	0	8	23	88	37	0	132	9	95
0.671595	3	18753.7	1	0.1	0.7	0.2	0.2	0.4	0.3	0.1	3	7	512	512	0	0	0	0	0	0	0	107	0	0	8	23	87	37	0	129	9	102
0.671552	3	18843.9	1	0.1	0.8	0.1	0.2	0.4	0.3	0.1	2	7	512	512	0	0	0	0	0	0	0	107	0	0	8	23	86	37	0	122	9	111
0.673386	3	18934	1	0.1	0.9	0	0.2	0.4	0.3	0.1	2	7	512	512	0	0	0	0	0	0	0	105	0	0	8	22	84	37	0	117	9	121
0.676959	3	18160.8	1	0.2	0	0.8	0.2	0.4	0.3	0.1	2	6	512	512	0	0	0	0	0	0	0	103	0	0	8	22	84	37	0	110	9	131
0.680483	3	18250.9	1	0.2	0.1	0.7	0.2	0.4	0.3	0.1	2	6	512	512	0	0	0	0	0	0	0	101	0	0	8	22	83	37	0	108	9	136
0.682209	3	18341	1	0.2	0.2	0.6	0.2	0.4	0.3	0.1	3	5	512	512	0	0	0	0	0	0	0	98	0	0	8	22	81	36	0	103	9	147
0.68873	3	18431.1	1	0.2	0.3	0.5	0.2	0.4	0.3	0.1	3	5	512	512	0	0	0	0	0	0	0	93	0	0	8	23	81	36	0	99	9	155
0.69179	3	9708.84	1	0.2	0.7	0.1	0	0.1	0.4	0.5	3	5	512	512	0	0	0	0	0	0	0	93	0	0	8	23	81	36	0	95	9	159
0.672968	3	18521.2	1	0.2	0.4	0.4	0.2	0.4	0.3	0.1	3	7	512	512	0	0	0	0	0	0	0	111	0	0	8	23	88	37	0	139	9	87
0.669548	3	18611.3	1	0.2	0.5	0.3	0.2	0.4	0.3	0.1	3	7	512	512	0	0	0	0	0	0	0	108	0	0	8	23	88	37	0	138	9	91
0.66857	3	18701.4	1	0.2	0.6	0.2	0.2	0.4	0.3	0.1	3	7	512	512	0	0	0	0	0	0	0	107	0	0	8	23	87	37	0	130	9	101
0.668031	3	18791.5	1	0.2	0.7	0.1	0.2	0.4	0.3	0.1	2	7	512	512	0	0	0	0	0	0	0	106	0	0	8	23	86	37	0	123	9	111
0.670994	3	18881.6	1	0.2	0.8	0	0.2	0.4	0.3	0.1	2	7	512	512	0	0	0	0	0	0	0	105	0	0	8	23	84	37	0	117	9	120
0.674009	3	18198.5	1	0.3	0	0.7	0.2	0.4	0.3	0.1	2	6	512	512	0	0	0	0	0	0	0	103	0	0	8	22	84	37	0	110	9	131
0.678842	3	18288.6	1	0.3	0.1	0.6	0.2	0.4	0.3	0.1	3	5	512	512	0	0	0	0	0	0	0	99	0	0	8	22	83	37	0	107	9	139
0.680616	3	18378.7	1	0.3	0.2	0.5	0.2	0.4	0.3	0.1	3	5	512	512	0	0	0	0	0	0	0	95	0	0	8	23	81	36	0	104	9	148
0.687606	3	18468.9	1	0.3	0.3	0.4	0.2	0.4	0.3	0.1	3	5	512	512	0	0	0	0	0	0	0	93	0	0	8	23	81	36	0	99	9	155
0.670095	3	18559	1	0.3	0.4	0.3	0.2	0.4	0.3	0.1	3	7	512	512	0	0	0	0	0	0	0	109	0	0	8	23	88	37	0	140	9	88
0.666986	3	9798.95	1	0.2	0.8	0	0	0.1	0.4	0.5	3	7	512	512	0	0	0	0	0	0	0	107	0	0	8	23	88	37	0	136	9	94
0.666589	3	18649.1	1	0.3	0.5	0.2	0.2	0.4	0.3	0.1	3	7	512	512	0	0	0	0	0	0	0	106	0	0	8	23	87	37	0	131	9	101
0.666068	3	18739.2	1	0.3	0.6	0.1	0.2	0.4	0.3	0.1	2	7	512	512	0	0	0	0	0	0	0	105	0	0	8	23	86	37	0	123	9	112
0.66868	3	18829.3	1	0.3	0.7	0	0.2	0.4	0.3	0.1	2	7	512	512	0	0	0	0	0	0	0	103	0	0	8	23	84	37	0	117	9	122
0.672433	3	18236.3	1	0.4	0	0.6	0.2	0.4	0.3	0.1	3	5	512	512	0	0	0	0	0	0	0	102	0	0	8	22	84	37	0	110	9	132
0.677574	3	18326.4	1	0.4	0.1	0.5	0.2	0.4	0.3	0.1	3	5	512	512	0	0	0	0	0	0	0	96	0	0	8	23	82	36	0	106	9	144
0.680701	3	18416.5	1	0.4	0.2	0.4	0.2	0.4	0.3	0.1	3	5	512	512	0	0	0	0	0	0	0	94	0	0	8	23	81	36	0	103	9	150
0.667346	3	18506.6	1	0.4	0.3	0.3	0.2	0.4	0.3	0.1	3	7	512	512	0	0	0	0	0	0	0	109	0	0	8	23	88	37	0	140	9	88
0.665622	3	18596.7	1	0.4	0.4	0.2	0.2	0.4	0.3	0.1	3	7	512	512	0	0	0	0	0	0	0	106	0	0	8	23	87	37	0	135	9	97
0.66477	3	18686.8	1	0.4	0.5	0.1	0.2	0.4	0.3	0.1	3	7	512	512	0	0	0	0	0	0	0	106	0	0	8	23	87	37	0	128	9	104
0.665472	3	18777	1	0.4	0.6	0	0.2	0.4	0.3	0.1	2	7	512	512	0	0	0	0	0	0	0	105	0	0	8	23	85	37	0	121	9	115
0.66796	3	9115.85	1	0.3	0	0.7	0	0.1	0.4	0.5	3	6	512	512	0	0	0	0	0	0	0	103	0	0	8	22	84	37	0	116	9	124
0.672117	3	18274.1	1	0.5	0	0.5	0.2	0.4	0.3	0.1	3	5	512	512	0	0	0	0	0	0	0	99	0	0	8	23	83	37	0	111	9	134
0.676203	3	18364.2	1	0.5	0.1	0.4	0.2	0.4	0.3	0.1	3	5	512	512	0	0	0	0	0	0	0	96	0	0	8	23	81	36	0	105	9	146
0.665838	3	18454.3	1	0.5	0.2	0.3	0.2	0.4	0.3	0.1	3	7	512	512	0	0	0	0	0	0	0	106	0	0	8	23	87	37	0	135	9	97
0.664319	3	18544.4	1	0.5	0.3	0.2	0.2	0.4	0.3	0.1	3	7	512	512	0	0	0	0	0	0	0	106	0	0	8	23	87	37	0	132	9	100
0.663452	3	18634.5	1	0.5	0.4	0.1	0.2	0.4	0.3	0.1	2	7	512	512	0	0	0	0	0	0	0	105	0	0	8	23	86	37	0	123	9	112
0.664432	3	18724.6	1	0.5	0.5	0	0.2	0.4	0.3	0.1	3	6	512	512	0	0	0	0	0	0	0	104	0	0	8	23	84	37	0	117	9	121
0.668008	3	18311.8	1	0.6	0	0.4	0.2	0.4	0.3	0.1	3	5	512	512	0	0	0	0	0	0	0	99	0	0	8	23	84	37	0	111	9	133
0.673583	3	18401.9	1	0.6	0.1	0.3	0.2	0.4	0.3	0.1	3	5	512	512	0	0	0	0	0	0	0	96	0	0	8	23	81	36	0	107	9	144
0.665515	3	18492.1	1	0.6	0.2	0.2	0.2	0.4	0.3	0.1	3	7	512	512	0	0	0	0	0	0	0	106	0	0	8	23	87	37	0	132	9	100
0.663403	3	18582.2	1	0.6	0.3	0.1	0.2	0.4	0.3	0.1	2	7	512	512	0	0	0	0	0	0	0	105	0	0	8	23	86	37	0	125	9	110
0.662317	3	9205.96	1	0.3	0.1	0.6	0	0.1	0.4	0.5	3	6	512	512	0	0	0	0	0	0	0	105	0	0	8	23	84	37	0	119	9	118
0.66567	3	18672.3	1	0.6	0.4	0	0.2	0.4	0.3	0.1	3	6	512	512	0	0	0	0	0	0	0	100	0	0	8	23	84	37	0	113	9	129
0.670609	3	18349.6	1	0.7	0	0.3	0.2	0.4	0.3	0.1	3	5	512	512	0	0	0	0	0	0	0	98	0	0	8	23	82	36	0	110	9	138
0.664721	3	18439.7	1	0.7	0.1	0.2	0.2	0.4	0.3	0.1	2	7	512	512	0	0	0	0	0	0	0	105	0	0	8	23	86	37	0	123	9	112
0.662007	3	18529.8	1	0.7	0.2	0.1	0.2	0.4	0.3	0.1	3	6	512	512	0	0	0	0	0	0	0	105	0	0	8	23	84	37	0	120	9	117
0.664732	3	18619.9	1	0.7	0.3	0	0.2	0.4	0.3	0.1	3	6	512	512	0	0	0	0	0	0	0	100	0	0	8	24	83	37	0	115	9	127
0.667971	3	18387.4	1	0.8	0	0.2	0.2	0.4	0.3	0.1	3	5	512	512	0	0	0	0	0	0	0	98	0	0	8	23	82	36	0	111	9	137
0.665708	3	18477.5	1	0.8	0.1	0.1	0.2	0.4	0.3	0.1	3	6	512	512	0	0	0	0	0	0	0	103	0	0	8	23	83	37	0	120	9	120
0.664453	3	18567.6	1	0.8	0.2	0	0.2	0.4	0.3	0.1	3	6	512	512	0	0	0	0	0	0	0	100	0	0	8	24	83	36	0	115	9	128
0.667259	3	18425.1	1	0.9	0	0.1	0.2	0.4	0.3	0.1	3	5	512	512	0	0	0	0	0	0	0	98	0	0	8	23	82	36	0	111	9	137
0.666299	3	18515.3	1	0.9	0.1	0	0.2	0.4	0.3	0.1	3	5	512	512	0	0	0	0	0	0	0	99	0	0	8	23	83	36	0	114	9	132
0.668305	3	9296.06	1	0.3	0.2	0.5	0	0.1	0.4	0.5	3	5	512	512	0	0	0	0	0	0	0	97	0	0	8	23	81	36	0	111	9	139
0.669706	3	18462.9	1	1	0	0	0.2	0.4	0.3	0.1	3	5	512	512	0	0	0	0	0	0	0	97	0	0	8	23	80	36	0	112	9	139
0.775558	3	19704.1	1	0	0	1	0.2	0.4	0.4	0	3	7	512	512	0	0	0	0	0	0	0	105	0	0	8	22	91	40	0	121	10	105
0.771602	3	19794.2	1	0	0.1	0.9	0.2	0.4	0.4	0	3	7	512	512	0	0	0	0	0	0	0	103	0	0	8	22	91	40	0	122	10	106
0.772054	3	19884.4	1	0	0.2	0.8	0.2	0.4	0.4	0	2	7	512	512	0	0	0	0	0	0	0	103	0	0	8	22	88	40	0	120	10	112
0.770221	3	19974.5	1	0	0.3	0.7	0.2	0.4	0.4	0	2	7	512	512	0	0	0	0	0	0	0	102	0	0	8	22	88	39	0	119	10	115
0.768588	3	20064.6	1	0	0.4	0.6	0.2	0.4	0.4	0	3	7	512	512	0	0	0	0	0	0	0	101	0	0	8	22	87	39	0	113	10	122
0.771413	3	20154.7	1	0	0.5	0.5	0.2	0.4	0.4	0	3	7	512	512	0	0	0	0	0	0	0	99	0	0	8	22	85	39	0	113	10	126
0.772334	3	20244.8	1	0	0.6	0.4	0.2	0.4	0.4	0	3	7	512	512	0	0	0	0	0	0	0	98	0	0	8	22	85	39	0	110	10	130
0.778212	3	20334.9	1	0	0.7	0.3	0.2	0.4	0.4	0	3	6	512	512	0	0	0	0	0	0	0	94	0	0	8	22	86	39	0	105	11	138
0.783318	3	20425	1	0	0.8	0.2	0.2	0.4	0.4	0	3	6	512	512	0	0	0	0	0	0	0	91	0	0	8	22	86	39	0	103	11	143
0.786518	3	9386.17	1	0.3	0.3	0.4	0	0.1	0.4	0.5	3	6	512	512	0	0	0	0	0	0	0	89	0	0	8	22	85	39	0	99	11	150
0.790415	3	20515.1	1	0	0.9	0.1	0.2	0.4	0.4	0	3	6	512	512	0	0	0	0	0	0	0	86	0	0	8	23	83	38	0	98	11	156
0.771251	3	20605.2	1	0	1	0	0.2	0.4	0.4	0	3	7	512	512	0	0	0	0	0	0	0	104	0	0	8	22	91	39	0	126	10	102
0.766625	3	19741.9	1	0.1	0	0.9	0.2	0.4	0.4	0	3	8	512	512	0	0	0	0	0	0	0	103	0	0	8	22	91	39	0	126	10	102
0.765908	3	19832	1	0.1	0.1	0.8	0.2	0.4	0.4	0	3	7	512	512	0	0	0	0	0	0	0	102	0	0	8	22	91	39	0	124	10	106
0.767195	3	19922.1	1	0.1	0.2	0.7	0.2	0.4	0.4	0	3	7	512	512	0	0	0	0	0	0	0	101	0	0	8	22	88	39	0	121	10	113
0.765989	3	20012.2	1	0.1	0.3	0.6	0.2	0.4	0.4	0	3	7	512	512	0	0	0	0	0	0	0	101	0	0	8	22	87	39	0	117	10	118
0.766941	3	20102.3	1	0.1	0.4	0.5	0.2	0.4	0.4	0	3	7	512	512	0	0	0	0	0	0	0	99	0	0	8	22	87	39	0	115	10	122
0.76785	3	20192.5	1	0.1	0.5	0.4	0.2	0.4	0.4	0	3	7	512	512	0	0	0	0	0	0	0	96	0	0	8	22	86	39	0	110	11	130
0.775977	3	20282.6	1	0.1	0.6	0.3	0.2	0.4	0.4	0	3	7	512	512	0	0	0	0	0	0	0	93	0	0	8	22	86	39	0	107	11	136
0.780109	3	20372.7	1	0.1	0.7	0.2	0.2	0.4	0.4	0	3	6	512	512	0	0	0	0	0	0	0	89	0	0	8	22	86	39	0	104	11	144
0.784988	3	9476.28	1	0.3	0.4	0.3	0	0.1	0.4	0.5	3	6	512	512	0	0	0	0	0	0	0	88	0	0	8	23	85	38	0	100	11	150
0.765181	3	20462.8	1	0.1	0.8	0.1	0.2	0.4	0.4	0	3	8	512	512	0	0	0	0	0	0	0	104	0	0	8	22	91	39	0	131	11	95
0.761198	3	20552.9	1	0.1	0.9	0	0.2	0.4	0.4	0	3	8	512	512	0	0	0	0	0	0	0	102	0	0	8	22	90	39	0	132	11	97
0.761794	3	19779.7	1	0.2	0	0.8	0.2	0.4	0.4	0	4	8	512	512	0	0	0	0	0	0	0	101	0	0	8	22	90	39	0	127	11	102
0.764719	3	19869.8	1	0.2	0.1	0.7	0.2	0.4	0.4	0	4	7	512	512	0	0	0	0	0	0	0	101	0	0	8	22	89	39	0	124	10	108
0.76342	3	19959.9	1	0.2	0.2	0.6	0.2	0.4	0.4	0	3	7	512	512	0	0	0	0	0	0	0	100	0	0	8	22	88	39	0	120	10	115
0.763188	3	20050	1	0.2	0.3	0.5	0.2	0.4	0.4	0	3	7	512	512	0	0	0	0	0	0	0	97	0	0	8	22	88	39	0	116	11	121
0.766417	3	20140.1	1	0.2	0.4	0.4	0.2	0.4	0.4	0	3	7	512	512	0	0	0	0	0	0	0	95	0	0	8	22	86	39	0	110	11	131
0.773882	3	20230.2	1	0.2	0.5	0.3	0.2	0.4	0.4	0	3	7	512	512	0	0	0	0	0	0	0	92	0	0	8	22	86	39	0	107	11	137
0.779629	3	20320.3	1	0.2	0.6	0.2	0.2	0.4	0.4	0	3	6	512	512	0	0	0	0	0	0	0	88	0	0	8	23	86	38	0	105	11	144
0.762608	3	20410.4	1	0.2	0.7	0.1	0.2	0.4	0.4	0	3	8	512	512	0	0	0	0	0	0	0	102	0	0	8	22	90	39	0	136	11	93
0.759538	3	9566.39	1	0.3	0.5	0.2	0	0.1	0.4	0.5	4	8	512	512	0	0	0	0	0	0	0	101	0	0	8	22	90	39	0	133	11	96
0.758005	3	20500.5	1	0.2	0.8	0	0.2	0.4	0.4	0	4	8	512	512	0	0	0	0	0	0	0	101	0	0	8	22	90	39	0	127	11	102
0.761578	3	19817.4	1	0.3	0	0.7	0.2	0.4	0.4	0	4	8	512	512	0	0	0	0	0	0	0	100	0	0	8	22	89	39	0	123	10	109
0.76102	3	19907.6	1	0.3	0.1	0.6	0.2	0.4	0.4	0	3	7	512	512	0	0	0	0	0	0	0	97	0	0	8	22	88	39	0	118	11	119
0.760376	3	19997.7	1	0.3	0.2	0.5	0.2	0.4	0.4	0	3	7	512	512	0	0	0	0	0	0	0	96	0	0	8	22	86	39	0	116	11	124
0.767126	3	20087.8	1	0.3	0.3	0.4	0.2	0.4	0.4	0	3	7	512	512	0	0	0	0	0	0	0	93	0	0	8	22	86	38	0	111	11	133
0.772036	3	20177.9	1	0.3	0.4	0.3	0.2	0.4	0.4	0	3	6	512	512	0	0	0	0	0	0	0	89	0	0	8	23	86	38	0	106	11	142
0.760991	3	20268	1	0.3	0.5	0.2	0.2	0.4	0.4	0	4	8	512	512	0	0	0	0	0	0	0	101	0	0	8	22	90	39	0	135	11	94
0.758162	3	20358.1	1	0.3	0.6	0.1	0.2	0.4	0.4	0	4	8	512	512	0	0	0	0	0	0	0	101	0	0	8	22	90	39	0	131	11	98
0.755857	3	20448.2	1	0.3	0.7	0	0.2	0.4	0.4	0	4	8	512	512	0	0	0	0	0	0	0	100	0	0	8	22	89	39	0	128	10	104
0.759859	3	19855.2	1	0.4	0	0.6	0.2	0.4	0.4	0	3	8	512	512	0	0	0	0	0	0	0	98	0	0	8	22	89	39	0	122	11	112
0.75777	3	9656.5	1	0.3	0.6	0.1	0	0.1	0.4	0.5	3	7	512	512	0	0	0	0	0	0	0	97	0	0	8	22	88	38	0	118	11	120
0.760262	3	19945.3	1	0.4	0.1	0.5	0.2	0.4	0.4	0	3	7	512	512	0	0	0	0	0	0	0	93	0	0	8	22	86	38	0	116	11	128
0.769662	3	20035.4	1	0.4	0.2	0.4	0.2	0.4	0.4	0	3	7	512	512	0	0	0	0	0	0	0	91	0	0	8	23	86	38	0	107	11	138
0.759446	3	20125.5	1	0.4	0.3	0.3	0.2	0.4	0.4	0	4	8	512	512	0	0	0	0	0	0	0	101	0	0	8	22	90	39	0	131	11	98
0.756295	3	20215.7	1	0.4	0.4	0.2	0.2	0.4	0.4	0	4	8	512	512	0	0	0	0	0	0	0	100	0	0	8	22	89	39	0	129	11	102
0.757527	3	20305.8	1	0.4	0.5	0.1	0.2	0.4	0.4	0	3	8	512	512	0	0	0	0	0	0	0	98	0	0	8	22	90	38	0	124	11	110
0.755778	3	20395.9	1	0.4	0.6	0	0.2	0.4	0.4	0	3	7	512	512	0	0	0	0	0	0	0	97	0	0	8	22	88	38	0	119	11	119
0.75661	3	19893	1	0.5	0	0.5	0.2	0.4	0.4	0	3	7	512	512	0	0	0	0	0	0	0	93	0	0	8	22	86	38	0	117	11	127
0.765333	3	19983.1	1	0.5	0.1	0.4	0.2	0.4	0.4	0	3	7	512	512	0	0	0	0	0	0	0	92	0	0	8	23	85	38	0	112	11	133
0.759131	3	20073.2	1	0.5	0.2	0.3	0.2	0.4	0.4	0	4	8	512	512	0	0	0	0	0	0	0	100	0	0	8	22	88	38	0	132	10	102
0.757885	3	20163.3	1	0.5	0.3	0.2	0.2	0.4	0.4	0	3	8	512	512	0	0	0	0	0	0	0	98	0	0	8	22	89	38	0	125	11	110
0.755395	3	9746.61	1	0.3	0.7	0	0	0.1	0.4	0.5	3	8	512	512	0	0	0	0	0	0	0	97	0	0	8	22	87	38	0	122	11	116
0.755487	3	20253.4	1	0.5	0.4	0.1	0.2	0.4	0.4	0	3	7	512	512	0	0	0	0	0	0	0	95	0	0	8	22	85	38	0	118	11	125
0.762369	3	20343.5	1	0.5	0.5	0	0.2	0.4	0.4	0	3	7	512	512	0	0	0	0	0	0	0	92	0	0	8	23	85	38	0	113	11	132
0.759879	3	19930.8	1	0.6	0	0.4	0.2	0.4	0.4	0	3	8	512	512	0	0	0	0	0	0	0	98	0	0	8	22	88	38	0	125	11	111
0.755808	3	20020.9	1	0.6	0.1	0.3	0.2	0.4	0.4	0	3	8	512	512	0	0	0	0	0	0	0	97	0	0	8	22	87	38	0	121	11	117
0.754926	3	20111	1	0.6	0.2	0.2	0.2	0.4	0.4	0	3	7	512	512	0	0	0	0	0	0	0	95	0	0	8	22	86	38	0	118	11	124
0.760859	3	20201.1	1	0.6	0.3	0.1	0.2	0.4	0.4	0	3	7	512	512	0	0	0	0	0	0	0	92	0	0	8	23	85	38	0	114	11	131
0.757951	3	20291.2	1	0.6	0.4	0	0.2	0.4	0.4	0	3	7	512	512	0	0	0	0	0	0	0	97	0	0	8	22	87	38	0	119	11	120
0.755212	3	19968.5	1	0.7	0	0.3	0.2	0.4	0.4	0	3	7	512	512	0	0	0	0	0	0	0	94	0	0	8	22	85	38	0	118	11	126
0.761325	3	20058.6	1	0.7	0.1	0.2	0.2	0.4	0.4	0	3	7	512	512	0	0	0	0	0	0	0	92	0	0	8	23	85	38	0	112	11	133
0.760477	3	20148.7	1	0.7	0.2	0.1	0.2	0.4	0.4	0	3	7	512	512	0	0	0	0	0	0	0	94	0	0	8	22	85	38	0	118	11	126
0.764827	3	9153.62	1	0.4	0	0.6	0	0.1	0.4	0.5	3	7	512	512	0	0	0	0	0	0	0	92	0	0	8	23	85	38	0	113	11	132
0.765496	3	20238.9	1	0.7	0.3	0	0.2	0.4	0.4	0	3	7	512	512	0	0	0	0	0	0	0	90	0	0	8	23	85	38	0	113	11	134
0.922813	3	20006.3	1	0.8	0	0.2	0.2	0.4	0.4	0	4	7	512	512	0	0	0	0	0	0	0	97	0	0	8	18	102	44	0	115	11	106
0.917746	3	20096.4	1	0.8	0.1	0.1	0.2	0.4	0.4	0	4	7	512	512	0	0	0	0	0	0	0	97	0	0	8	18	102	44	0	115	11	106
0.914641	3	20186.5	1	0.8	0.2	0	0.2	0.4	0.4	0	4	7	512	512	0	0	0	0	0	0	0	93	0	0	8	18	103	44	0	116	11	108
0.912316	3	20044.1	1	0.9	0	0.1	0.2	0.4	0.4	0	3	7	512	512	0	0	0	0	0	0	0	91	0	0	8	18	103	44	0	116	11	111
0.912187	3	20134.2	1	0.9	0.1	0	0.2	0.4	0.4	0	3	7	512	512	0	0	0	0	0	0	0	91	0	0	8	18	100	44	0	115	11	115
0.915125	3	20081.8	1	1	0	0	0.2	0.4	0.4	0	3	7	512	512	0	0	0	0	0	0	0	91	0	0	8	19	99	43	0	111	11	120
0.918532	3	15744.4	1	0	0	1	0.2	0.5	0	0.3	3	7	512	512	0	0	0	0	0	0	0	86	0	0	8	20	100	44	0	108	11	125
0.918701	3	15834.5	1	0	0.1	0.9	0.2	0.5	0	0.3	3	7	512	512	0	0	0	0	0	0	0	85	0	0	8	20	98	44	0	108	11	128
0.920798	3	15924.6	1	0	0.2	0.8	0.2	0.5	0	0.3	3	7	512	512	0	0	0	0	0	0	0	82	0	0	9	20	98	44	0	104	11	134
0.923505	3	9243.73	1	0.4	0.1	0.5	0	0.1	0.4	0.5	3	7	512	512	0	0	0	0	0	0	0	80	0	0	10	20	97	44	0	102	11	138
0.926167	3	16014.7	1	0	0.3	0.7	0.2	0.5	0	0.3	3	7	512	512	0	0	0	0	0	0	0	76	0	0	10	20	95	44	0	101	11	145
0.916397	3	16104.8	1	0	0.4	0.6	0.2	0.5	0	0.3	4	7	512	512	0	0	0	0	0	0	0	97	0	0	8	18	102	44	0	117	12	103
0.9125	3	16194.9	1	0	0.5	0.5	0.2	0.5	0	0.3	4	7	512	512	0	0	0	0	0	0	0	95	0	0	8	18	102	44	0	120	12	102
0.910381	3	16285	1	0	0.6	0.4	0.2	0.5	0	0.3	4	7	512	512	0	0	0	0	0	0	0	92	0	0	8	18	102	44	0	119	12	106
0.907154	3	16375.1	1	0	0.7	0.3	0.2	0.5	0	0.3	4	7	512	512	0	0	0	0	0	0	0	92	0	0	8	19	102	43	0	119	11	107
0.905968	3	16465.2	1	0	0.8	0.2	0.2	0.5	0	0.3	3	7	512	512	0	0	0	0	0	0	0	91	0	0	8	19	102	43	0	116	11	112
0.908818	3	16555.4	1	0	0.9	0.1	0.2	0.5	0	0.3	3	7	512	512	0	0	0	0	0	0	0	88	0	0	8	20	100	44	0	114	11	117
0.914849	3	16645.5	1	0	1	0	0.2	0.5	0	0.3	3	7	512	512	0	0	0	0	0	0	0	86	0	0	9	20	100	44	0	110	11	122
0.915929	3	15782.1	1	0.1	0	0.9	0.2	0.5	0	0.3	3	7	512	512	0	0	0	0	0	0	0	83	0	0	9	20	99	44	0	109	11	127
0.918284	3	15872.3	1	0.1	0.1	0.8	0.2	0.5	0	0.3	3	7	512	512	0	0	0	0	0	0	0	81	0	0	10	20	98	44	0	106	11	132
0.920977	3	9333.84	1	0.4	0.2	0.4	0	0.1	0.4	0.5	3	7	512	512	0	0	0	0	0	0	0	77	0	0	10	20	97	44	0	106	11	137
0.913629	3	15962.4	1	0.1	0.2	0.7	0.2	0.5	0	0.3	4	7	512	512	0	0	0	0	0	0	0	95	0	0	8	18	102	44	0	125	12	97
0.909007	3	16052.5	1	0.1	0.3	0.6	0.2	0.5	0	0.3	4	7	512	512	0	0	0	0	0	0	0	93	0	0	8	18	101	44	0	124	12	101
0.905896	3	16142.6	1	0.1	0.4	0.5	0.2	0.5	0	0.3	4	7	512	512	0	0	0	0	0	0	0	92	0	0	8	19	102	43	0	122	12	103
0.903574	3	16232.7	1	0.1	0.5	0.4	0.2	0.5	0	0.3	4	7	512	512	0	0	0	0	0	0	0	92	0	0	8	19	102	43	0	120	12	105
0.903042	3	16322.8	1	0.1	0.6	0.3	0.2	0.5	0	0.3	4	7	512	512	0	0	0	0	0	0	0	89	0	0	8	20	103	44	0	117	11	109
0.905991	3	16412.9	1	0.1	0.7	0.2	0.2	0.5	0	0.3	3	7	512	512	0	0	0	0	0	0	0	86	0	0	9	20	100	44	0	114	11	118
0.912127	3	16503	1	0.1	0.8	0.1	0.2	0.5	0	0.3	3	7	512	512	0	0	0	0	0	0	0	85	0	0	9	20	100	44	0	111	11	122
0.913085	3	16593.1	1	0.1	0.9	0	0.2	0.5	0	0.3	3	7	512	512	0	0	0	0	0	0	0	82	0	0	10	20	99	44	0	109	11	127
0.916906	3	15819.9	1	0.2	0	0.8	0.2	0.5	0	0.3	3	7	512	512	0	0	0	0	0	0	0	77	0	0	10	20	97	44	0	107	11	136
0.911129	3	15910	1	0.2	0.1	0.7	0.2	0.5	0	0.3	4	7	512	512	0	0	0	0	0	0	0	94	0	0	8	18	102	44	0	127	12	96
0.906741	3	9423.94	1	0.4	0.3	0.3	0	0.1	0.4	0.5	4	7	512	512	0	0	0	0	0	0	0	93	0	0	8	19	101	43	0	127	12	98
0.902537	3	16000.1	1	0.2	0.2	0.6	0.2	0.5	0	0.3	4	7	512	512	0	0	0	0	0	0	0	93	0	0	8	19	101	43	0	122	12	103
0.900947	3	16090.2	1	0.2	0.3	0.5	0.2	0.5	0	0.3	4	7	512	512	0	0	0	0	0	0	0	90	0	0	8	20	103	44	0	119	12	105
0.900615	3	16180.4	1	0.2	0.4	0.4	0.2	0.5	0	0.3	3	7	512	512	0	0	0	0	0	0	0	87	0	0	9	20	102	44	0	117	11	112
0.903778	3	16270.5	1	0.2	0.5	0.3	0.2	0.5	0	0.3	3	7	512	512	0	0	0	0	0	0	0	86	0	0	9	20	100	44	0	115	11	117
0.909779	3	16360.6	1	0.2	0.6	0.2	0.2	0.5	0	0.3	3	7	512	512	0	0	0	0	0	0	0	83	0	0	10	20	99	44	0	111	11	124
0.910513	3	16450.7	1	0.2	0.7	0.1	0.2	0.5	0	0.3	3	7	512	512	0	0	0	0	0	0	0	78	0	0	10	20	98	44	0	111	11	130
0.907934	3	16540.8	1	0.2	0.8	0	0.2	0.5	0	0.3	4	7	512	512	0	0	0	0	0	0	0	93	0	0	8	19	101	43	0	127	12	98
0.902601	3	15857.7	1	0.3	0	0.7	0.2	0.5	0	0.3	4	7	512	512	0	0	0	0	0	0	0	93	0	0	8	19	101	43	0	126	12	99
0.899795	3	15947.8	1	0.3	0.1	0.6	0.2	0.5	0	0.3	4	7	512	512	0	0	0	0	0	0	0	91	0	0	8	20	102	44	0	120	12	104
0.899112	3	16037.9	1	0.3	0.2	0.5	0.2	0.5	0	0.3	4	7	512	512	0	0	0	0	0	0	0	88	0	0	9	20	103	44	0	119	12	106
0.900601	3	9514.05	1	0.4	0.4	0.2	0	0.1	0.4	0.5	3	7	512	512	0	0	0	0	0	0	0	86	0	0	9	20	101	44	0	116	11	115
0.90603	3	16128	1	0.3	0.3	0.4	0.2	0.5	0	0.3	3	7	512	512	0	0	0	0	0	0	0	84	0	0	10	20	100	44	0	112	11	121
0.907287	3	16218.1	1	0.3	0.4	0.3	0.2	0.5	0	0.3	3	7	512	512	0	0	0	0	0	0	0	79	0	0	10	20	97	44	0	114	11	127
0.903929	3	16308.2	1	0.3	0.5	0.2	0.2	0.5	0	0.3	4	7	512	512	0	0	0	0	0	0	0	93	0	0	8	19	101	43	0	125	12	100
0.90042	3	16398.3	1	0.3	0.6	0.1	0.2	0.5	0	0.3	4	7	512	512	0	0	0	0	0	0	0	91	0	0	8	20	102	44	0	121	12	103
0.898932	3	16488.4	1	0.3	0.7	0	0.2	0.5	0	0.3	4	7	512	512	0	0	0	0	0	0	0	89	0	0	9	20	102	44	0	120	12	105
0.899142	3	15895.5	1	0.4	0	0.6	0.2	0.5	0	0.3	3	7	512	512	0	0	0	0	0	0	0	86	0	0	9	20	102	44	0	117	12	112
0.90285	3	15985.6	1	0.4	0.1	0.5	0.2	0.5	0	0.3	3	7	512	512	0	0	0	0	0	0	0	84	0	0	10	20	99	44	0	113	11	121
0.904937	3	16075.7	1	0.4	0.2	0.4	0.2	0.5	0	0.3	3	7	512	512	0	0	0	0	0	0	0	80	0	0	10	20	98	44	0	115	11	124
0.904037	3	16165.8	1	0.4	0.3	0.3	0.2	0.5	0	0.3	4	7	512	512	0	0	0	0	0	0	0	91	0	0	8	19	102	44	0	121	12	104
0.899887	3	16255.9	1	0.4	0.4	0.2	0.2	0.5	0	0.3	4	7	512	512	0	0	0	0	0	0	0	89	0	0	9	20	102	44	0	120	12	105
0.898645	3	9604.16	1	0.4	0.5	0.1	0	0.1	0.4	0.5	3	7	512	512	0	0	0	0	0	0	0	88	0	0	9	20	101	44	0	117	12	111
0.901401	3	16346	1	0.4	0.5	0.1	0.2	0.5	0	0.3	3	7	512	512	0	0	0	0	0	0	0	84	0	0	10	20	99	44	0	114	11	120
0.903417	3	16436.1	1	0.4	0.6	0	0.2	0.5	0	0.3	3	7	512	512	0	0	0	0	0	0	0	80	0	0	10	20	98	44	0	115	11	124
0.903527	3	15933.2	1	0.5	0	0.5	0.2	0.5	0	0.3	4	7	512	512	0	0	0	0	0	0	0	89	0	0	9	20	102	44	0	120	12	105
0.900359	3	16023.3	1	0.5	0.1	0.4	0.2	0.5	0	0.3	3	7	512	512	0	0	0	0	0	0	0	88	0	0	9	20	99	44	0	118	11	113
0.901431	3	16113.4	1	0.5	0.2	0.3	0.2	0.5	0	0.3	3	7	512	512	0	0	0	0	0	0	0	85	0	0	10	20	98	44	0	114	11	120
0.902782	3	16203.6	1	0.5	0.3	0.2	0.2	0.5	0	0.3	3	7	512	512	0	0	0	0	0	0	0	81	0	0	10	20	97	44	0	115	11	124
0.904749	3	16293.7	1	0.5	0.4	0.1	0.2	0.5	0	0.3	3	7	512	512	0	0	0	0	0	0	0	88	0	0	9	20	98	44	0	117	11	115
0.903461	3	16383.8	1	0.5	0.5	0	0.2	0.5	0	0.3	3	7	512	512	0	0	0	0	0	0	0	85	0	0	10	20	97	44	0	113	11	122
0.903345	3	15971	1	0.6	0	0.4	0.2	0.5	0	0.3	3	7	512	512	0	0	0	0	0	0	0	81	0	0	10	20	95	44	0	115	11	126
0.907867	3	16061.1	1	0.6	0.1	0.3	0.2	0.5	0	0.3	3	7	512	512	0	0	0	0	0	0	0	84	0	0	10	20	97	44	0	113	11	123
0.904843	3	9694.27	1	0.4	0.6	0	0	0.1	0.4	0.5	3	7	512	512	0	0	0	0	0	0	0	80	0	0	10	20	95	44	0	115	11	127
0.90835	3	16151.2	1	0.6	0.2	0.2	0.2	0.5	0	0.3	3	7	512	512	0	0	0	0	0	0	0	80	0	0	10	20	94	44	0	114	11	129
0.439746	3	16241.3	1	0.6	0.3	0.1	0.2	0.5	0	0.3	24	10	512	512	0	13	0	0	0	0	0	72	0	0	5	75	67	26	0	138	11	71
0.444196	3	16331.4	1	0.6	0.4	0	0.2	0.5	0	0.3	23	9	512	512	0	13	0	0	0	0	0	71	0	0	5	73	66	26	0	125	11	90
0.45065	3	16008.8	1	0.7	0	0.3	0.2	0.5	0	0.3	22	9	512	512	0	13	0	0	0	0	0	67	0	0	5	69	63	26	0	106	11	121
0.456936	3	16098.9	1	0.7	0.1	0.2	0.2	0.5	0	0.3	21	7	512	512	0	13	0	0	0	0	0	60	0	0	5	67	60	24	0	89	11	155
0.462886	3	16189	1	0.7	0.2	0.1	0.2	0.5	0	0.3	20	7	512	512	0	11	0	0	0	0	0	60	0	0	5	65	59	23	0	81	11	170
0.471942	3	16279.1	1	0.7	0.3	0	0.2	0.5	0	0.3	19	5	512	512	0	11	0	0	0	0	0	60	0	0	3	64	57	22	0	65	11	195
0.483723	3	16046.5	1	0.8	0	0.2	0.2	0.5	0	0.3	18	5	512	512	0	11	0	0	0	0	0	52	0	0	3	64	56	22	0	53	11	217
0.491866	3	16136.6	1	0.8	0.1	0.1	0.2	0.5	0	0.3	17	5	512	512	0	10	0	0	0	0	0	45	0	0	3	61	56	20	0	42	11	242
0.499928	3	16226.8	1	0.8	0.2	0	0.2	0.5	0	0.3	15	5	512	512	0	9	0	0	0	0	0	43	0	0	3	57	55	19	0	35	11	260
0.508622	3	9191.39	1	0.5	0	0.5	0	0.1	0.4	0.5	15	5	512	512	0	8	0	0	0	0	0	38	0	0	2	56	54	19	0	30	11	274
0.518712	3	16084.3	1	0.9	0	0.1	0.2	0.5	0	0.3	15	5	512	512	0	7	0	0	0	0	0	35	0	0	2	51	53	18	0	27	9	290
0.439255	3	16174.4	1	0.9	0.1	0	0.2	0.5	0	0.3	25	10	512	512	0	13	0	0	0	0	0	74	0	0	5	75	67	26	0	142	11	64
0.444037	3	16122.1	1	1	0	0	0.2	0.5	0	0.3	23	9	512	512	0	13	0	0	0	0	0	72	0	0	5	74	66	26	0	124	11	89
0.450889	3	17363.3	1	0	0	1	0.2	0.5	0.1	0.2	22	9	512	512	0	13	0	0	0	0	0	68	0	0	5	69	63	26	0	106	11	120
0.4582	3	17453.4	1	0	0.1	0.9	0.2	0.5	0.1	0.2	21	7	512	512	0	12	0	0	0	0	0	63	0	0	5	67	60	24	0	89	11	153
0.465649	3	17543.5	1	0	0.2	0.8	0.2	0.5	0.1	0.2	20	6	512	512	0	11	0	0	0	0	0	62	0	0	4	65	60	23	0	78	11	172
0.473037	3	17633.6	1	0	0.3	0.7	0.2	0.5	0.1	0.2	19	5	512	512	0	11	0	0	0	0	0	60	0	0	3	64	57	22	0	64	11	196
0.484744	3	17723.7	1	0	0.4	0.6	0.2	0.5	0.1	0.2	18	5	512	512	0	11	0	0	0	0	0	53	0	0	3	64	56	22	0	53	11	216
0.492819	3	17813.8	1	0	0.5	0.5	0.2	0.5	0.1	0.2	16	5	512	512	0	9	0	0	0	0	0	48	0	0	3	61	56	20	0	42	11	241
0.503121	3	17903.9	1	0	0.6	0.4	0.2	0.5	0.1	0.2	15	5	512	512	0	9	0	0	0	0	0	44	0	0	3	57	55	19	0	35	11	259
0.512716	3	9281.5	1	0.5	0.1	0.4	0	0.1	0.4	0.5	15	5	512	512	0	7	0	0	0	0	0	41	0	0	2	55	54	19	0	30	11	273
0.441117	3	17994.1	1	0	0.7	0.3	0.2	0.5	0.1	0.2	25	10	512	512	0	13	0	0	0	0	0	75	0	0	5	75	67	26	0	142	11	63
0.444958	3	18084.2	1	0	0.8	0.2	0.2	0.5	0.1	0.2	23	9	512	512	0	13	0	0	0	0	0	72	0	0	5	74	66	26	0	124	11	89
0.451026	3	18174.3	1	0	0.9	0.1	0.2	0.5	0.1	0.2	22	9	512	512	0	12	0	0	0	0	0	68	0	0	5	69	62	26	0	104	11	124
0.459766	3	18264.4	1	0	1	0	0.2	0.5	0.1	0.2	20	6	512	512	0	12	0	0	0	0	0	66	0	0	4	67	62	24	0	87	11	153
0.468226	3	17401.1	1	0.1	0	0.9	0.2	0.5	0.1	0.2	20	6	512	512	0	11	0	0	0	0	0	64	0	0	4	65	60	23	0	77	11	171
0.474439	3	17491.2	1	0.1	0.1	0.8	0.2	0.5	0.1	0.2	19	5	512	512	0	11	0	0	0	0	0	61	0	0	3	64	57	22	0	63	11	196
0.485794	3	17581.3	1	0.1	0.2	0.7	0.2	0.5	0.1	0.2	17	5	512	512	0	10	0	0	0	0	0	57	0	0	3	64	56	22	0	53	11	214
0.494475	3	17671.4	1	0.1	0.3	0.6	0.2	0.5	0.1	0.2	16	5	512	512	0	9	0	0	0	0	0	49	0	0	3	61	56	20	0	41	11	241
0.505301	3	17761.5	1	0.1	0.4	0.5	0.2	0.5	0.1	0.2	15	5	512	512	0	9	0	0	0	0	0	44	0	0	3	57	55	19	0	34	11	260
0.442212	3	17851.6	1	0.1	0.5	0.4	0.2	0.5	0.1	0.2	24	9	512	512	0	13	0	0	0	0	0	74	0	0	5	74	67	26	0	135	11	74
0.445168	3	9371.61	1	0.5	0.2	0.3	0	0.1	0.4	0.5	22	9	512	512	0	13	0	0	0	0	0	72	0	0	5	73	64	26	0	121	11	96
0.452258	3	17941.7	1	0.1	0.6	0.3	0.2	0.5	0.1	0.2	21	8	512	512	0	12	0	0	0	0	0	70	0	0	4	69	63	26	0	102	11	126
0.461696	3	18031.8	1	0.1	0.7	0.2	0.2	0.5	0.1	0.2	20	6	512	512	0	12	0	0	0	0	0	65	0	0	4	67	62	24	0	86	11	155
0.469388	3	18121.9	1	0.1	0.8	0.1	0.2	0.5	0.1	0.2	20	5	512	512	0	11	0	0	0	0	0	64	0	0	4	65	60	23	0	77	11	172
0.476189	3	18212	1	0.1	0.9	0	0.2	0.5	0.1	0.2	18	5	512	512	0	10	0	0	0	0	0	63	0	0	3	64	57	23	0	61	11	197
0.48763	3	17438.8	1	0.2	0	0.8	0.2	0.5	0.1	0.2	17	5	512	512	0	10	0	0	0	0	0	58	0	0	3	64	56	22	0	52	11	214
0.496811	3	17528.9	1	0.2	0.1	0.7	0.2	0.5	0.1	0.2	16	5	512	512	0	9	0	0	0	0	0	49	0	0	3	61	56	20	0	41	11	241
0.444665	3	17619.1	1	0.2	0.2	0.6	0.2	0.5	0.1	0.2	24	9	512	512	0	13	0	0	0	0	0	75	0	0	5	74	65	27	0	126	11	83
0.447194	3	17709.2	1	0.2	0.3	0.5	0.2	0.5	0.1	0.2	21	8	512	512	0	12	0	0	0	0	0	75	0	0	4	71	64	27	0	117	11	102
0.453816	3	17799.3	1	0.2	0.4	0.4	0.2	0.5	0.1	0.2	20	7	512	512	0	12	0	0	0	0	0	70	0	0	4	69	63	27	0	99	11	130
0.463303	3	17889.4	1	0.2	0.5	0.3	0.2	0.5	0.1	0.2	20	6	512	512	0	12	0	0	0	0	0	65	0	0	4	67	62	25	0	83	11	157
0.471243	3	9461.71	1	0.5	0.3	0.2	0	0.1	0.4	0.5	19	5	512	512	0	10	0	0	0	0	0	66	0	0	4	65	60	23	0	75	11	174
0.479102	3	17979.5	1	0.2	0.6	0.2	0.2	0.5	0.1	0.2	17	5	512	512	0	10	0	0	0	0	0	61	0	0	3	64	57	23	0	60	11	201
0.489671	3	18069.6	1	0.2	0.7	0.1	0.2	0.5	0.1	0.2	16	5	512	512	0	10	0	0	0	0	0	58	0	0	3	62	56	22	0	51	11	218
0.445342	3	18159.7	1	0.2	0.8	0	0.2	0.5	0.1	0.2	21	8	512	512	0	12	0	0	0	0	0	75	0	0	4	72	65	27	0	118	11	99
0.449175	3	17476.6	1	0.3	0	0.7	0.2	0.5	0.1	0.2	21	8	512	512	0	12	0	0	0	0	0	74	0	0	4	70	63	27	0	108	11	114
0.457352	3	17566.7	1	0.3	0.1	0.6	0.2	0.5	0.1	0.2	20	7	512	512	0	12	0	0	0	0	0	70	0	0	4	67	63	26	0	92	11	140
0.465608	3	17656.8	1	0.3	0.2	0.5	0.2	0.5	0.1	0.2	19	6	512	512	0	11	0	0	0	0	0	67	0	0	4	66	61	25	0	80	11	162
0.472909	3	17746.9	1	0.3	0.3	0.4	0.2	0.5	0.1	0.2	19	5	512	512	0	10	0	0	0	0	0	66	0	0	3	65	59	24	0	74	11	176
0.482779	3	17837	1	0.3	0.4	0.3	0.2	0.5	0.1	0.2	17	5	512	512	0	10	0	0	0	0	0	61	0	0	3	64	57	23	0	58	11	203
0.448466	3	17927.2	1	0.3	0.5	0.2	0.2	0.5	0.1	0.2	21	8	512	512	0	12	0	0	0	0	0	74	0	0	4	70	63	27	0	109	11	113
0.451956	3	18017.3	1	0.3	0.6	0.1	0.2	0.5	0.1	0.2	21	8	512	512	0	12	0	0	0	0	0	72	0	0	4	69	63	27	0	101	11	124
0.45973	3	9551.82	1	0.5	0.4	0.1	0	0.1	0.4	0.5	19	6	512	512	0	11	0	0	0	0	0	71	0	0	4	67	63	26	0	88	11	146
0.468856	3	18107.4	1	0.3	0.7	0	0.2	0.5	0.1	0.2	19	6	512	512	0	11	0	0	0	0	0	67	0	0	4	65	61	25	0	79	11	164
0.474959	3	17514.4	1	0.4	0	0.6	0.2	0.5	0.1	0.2	18	5	512	512	0	10	0	0	0	0	0	66	0	0	3	65	58	24	0	71	11	181
0.450483	3	17604.5	1	0.4	0.1	0.5	0.2	0.5	0.1	0.2	21	8	512	512	0	12	0	0	0	0	0	72	0	0	4	69	63	27	0	101	11	124
0.453926	3	17694.6	1	0.4	0.2	0.4	0.2	0.5	0.1	0.2	19	7	512	512	0	11	0	0	0	0	0	73	0	0	4	68	63	27	0	97	11	132
0.462945	3	17784.7	1	0.4	0.3	0.3	0.2	0.5	0.1	0.2	19	6	512	512	0	11	0	0	0	0	0	70	0	0	4	67	63	25	0	86	11	150
0.469437	3	17874.8	1	0.4	0.4	0.2	0.2	0.5	0.1	0.2	18	6	512	512	0	10	0	0	0	0	0	68	0	0	4	65	60	25	0	78	11	167
0.453998	3	17964.9	1	0.4	0.5	0.1	0.2	0.5	0.1	0.2	19	7	512	512	0	11	0	0	0	0	0	73	0	0	4	68	63	27	0	95	11	134
0.459399	3	18055	1	0.4	0.6	0	0.2	0.5	0.1	0.2	19	6	512	512	0	11	0	0	0	0	0	72	0	0	4	67	63	26	0	88	11	145
0.466666	3	17552.1	1	0.5	0	0.5	0.2	0.5	0.1	0.2	18	6	512	512	0	11	0	0	0	0	0	69	0	0	4	66	61	25	0	80	11	161
0.460047	3	17642.3	1	0.5	0.1	0.4	0.2	0.5	0.1	0.2	19	6	512	512	0	11	0	0	0	0	0	71	0	0	4	67	63	26	0	88	11	146
0.463021	3	9641.93	1	0.5	0.5	0	0	0.1	0.4	0.5	18	6	512	512	0	11	0	0	0	0	0	70	0	0	4	67	62	25	0	86	11	152
0.463116	3	17732.4	1	0.5	0.2	0.3	0.2	0.5	0.1	0.2	18	6	512	512	0	11	0	0	0	0	0	69	0	0	4	67	61	25	0	83	11	157
0.387504	3	17822.5	0.984375	0.5	0.3	0.2	0.2	0.5	0.1	0.2	34	7	504	504	0	7	0	0	0	0	0	109	0	0	3	87	72	31	0	89	8	57
0.392735	3	17912.6	0.988281	0.5	0.4	0.1	0.2	0.5	0.1	0.2	33	7	506	506	0	7	0	0	0	0	0	105	0	0	3	84	70	32	0	66	8	91
0.397564	3	18002.7	0.990234	0.5	0.5	0	0.2	0.5	0.1	0.2	32	6	507	507	0	7	0	0	0	0	0	99	0	0	2	79	67	31	0	54	8	122
0.404117	3	17589.9	0.992188	0.6	0	0.4	0.2	0.5	0.1	0.2	30	4	508	508	0	6	0	0	0	0	0	86	0	0	2	78	64	27	0	38	8	165
0.414838	3	17680	0.994141	0.6	0.1	0.3	0.2	0.5	0.1	0.2	26	4	509	509	0	6	0	0	0	0	0	77	0	0	1	73	62	27	0	28	8	197
0.424095	3	17770.1	0.996094	0.6	0.2	0.2	0.2	0.5	0.1	0.2	22	4	510	510	0	6	0	0	0	0	0	66	0	0	1	69	61	26	0	23	6	226
0.431143	3	17860.2	0.996094	0.6	0.3	0.1	0.2	0.5	0.1	0.2	20	4	510	510	0	5	0	0	0	0	0	60	0	0	1	64	59	23	0	15	6	253
0.440853	3	17950.4	0.996094	0.6	0.4	0	0.2	0.5	0.1	0.2	19	4	510	510	0	5	0	0	0	0	0	54	0	0	1	56	58	21	0	14	5	273
0.449613	3	17627.7	0.996094	0.7	0	0.3	0.2	0.5	0.1	0.2	18	4	510	510	0	5	0	0	0	0	0	45	0	0	0	53	55	18	0	12	4	296
0.459371	3	9229.16	0.996094	0.6	0	0.4	0	0.1	0.4	0.5	17	3	510	510	0	5	0	0	0	0	0	39	0	0	0	49	54	15	0	11	4	313
0.467936	3	17717.8	0.998047	0.7	0.1	0.2	0.2	0.5	0.1	0.2	14	3	511	511	0	5	0	0	0	0	0	36	0	0	0	48	53	13	0	12	4	323
0.384249	3	17807.9	0.984375	0.7	0.2	0.1	0.2	0.5	0.1	0.2	37	7	504	504	0	7	0	0	0	0	0	110	0	0	3	89	73	33	0	94	8	43
0.392067	3	17898	0.986328	0.7	0.3	0	0.2	0.5	0.1	0.2	33	6	505	505	0	7	0	0	0	0	0	106	0	0	3	84	70	32	0	69	8	87
0.397384	3	17665.5	0.990234	0.8	0	0.2	0.2	0.5	0.1	0.2	32	6	507	507	0	7	0	0	0	0	0	99	0	0	2	79	67	32	0	51	8	124
0.404162	3	17755.6	0.992188	0.8	0.1	0.1	0.2	0.5	0.1	0.2	30	4	508	508	0	6	0	0	0	0	0	88	0	0	2	77	64	27	0	37	8	165
0.415666	3	17845.7	0.994141	0.8	0.2	0	0.2	0.5	0.1	0.2	26	4	509	509	0	6	0	0	0	0	0	80	0	0	1	73	62	27	0	28	8	194
0.42485	3	17703.2	0.996094	0.9	0	0.1	0.2	0.5	0.1	0.2	22	4	510	510	0	6	0	0	0	0	0	67	0	0	1	69	61	26	0	23	6	225
0.431699	3	17793.3	0.996094	0.9	0.1	0	0.2	0.5	0.1	0.2	19	4	510	510	0	5	0	0	0	0	0	61	0	0	1	64	59	23	0	15	6	253
0.44192	3	17741	0.996094	1	0	0	0.2	0.5	0.1	0.2	19	4	510	510	0	5	0	0	0	0	0	56	0	0	1	56	58	21	0	14	5	271
0.45144	3	18982.2	0.996094	0	0	1	0.2	0.5	0.2	0.1	18	4	510	510	0	5	0	0	0	0	0	45	0	0	0	53	55	18	0	12	4	296
0.459852	3	9319.27	0.996094	0.6	0.1	0.3	0	0.1	0.4	0.5	16	3	510	510	0	5	0	0	0	0	0	41	0	0	0	48	54	15	0	12	4	312
0.383361	3	19072.3	0.986328	0	0.1	0.9	0.2	0.5	0.2	0.1	37	6	505	505	0	7	0	0	0	0	0	111	0	0	3	88	73	33	0	96	8	43
0.392243	3	19162.4	0.988281	0	0.2	0.8	0.2	0.5	0.2	0.1	33	6	506	506	0	7	0	0	0	0	0	106	0	0	3	85	70	33	0	67	8	88
0.397282	3	19252.5	0.990234	0	0.3	0.7	0.2	0.5	0.2	0.1	32	6	507	507	0	7	0	0	0	0	0	100	0	0	2	77	67	32	0	49	8	127
0.404891	3	19342.7	0.992188	0	0.4	0.6	0.2	0.5	0.2	0.1	30	4	508	508	0	6	0	0	0	0	0	89	0	0	2	77	65	27	0	36	8	164
0.4166	3	19432.8	0.994141	0	0.5	0.5	0.2	0.5	0.2	0.1	26	4	509	509	0	6	0	0	0	0	0	80	0	0	1	73	63	27	0	28	8	193
0.425555	3	19522.9	0.996094	0	0.6	0.4	0.2	0.5	0.2	0.1	22	4	510	510	0	6	0	0	0	0	0	67	0	0	1	69	61	26	0	22	6	226
0.432082	3	19613	0.996094	0	0.7	0.3	0.2	0.5	0.2	0.1	19	4	510	510	0	5	0	0	0	0	0	61	0	0	1	62	60	23	0	15	6	254
0.443268	3	19703.1	0.996094	0	0.8	0.2	0.2	0.5	0.2	0.1	19	4	510	510	0	5	0	0	0	0	0	56	0	0	1	55	58	21	0	14	5	272
0.452872	3	19793.2	0.996094	0	0.9	0.1	0.2	0.5	0.2	0.1	18	3	510	510	0	5	0	0	0	0	0	46	0	0	0	52	55	17	0	14	4	296
0.386651	3	19883.3	0.986328	0	1	0	0.2	0.5	0.2	0.1	36	6	505	505	0	7	0	0	0	0	0	110	0	0	3	87	73	33	0	85	8	57
0.393158	3	9409.38	0.988281	0.6	0.2	0.2	0	0.1	0.4	0.5	33	6	506	506	0	7	0	0	0	0	0	106	0	0	3	83	69	33	0	63	8	95
0.398081	3	19020	0.990234	0.1	0	0.9	0.2	0.5	0.2	0.1	31	5	507	507	0	7	0	0	0	0	0	100	0	0	2	77	68	32	0	44	8	133
0.405947	3	19110.1	0.992188	0.1	0.1	0.8	0.2	0.5	0.2	0.1	29	4	508	508	0	6	0	0	0	0	0	86	0	0	2	76	66	27	0	34	8	170
0.417086	3	19200.2	0.994141	0.1	0.2	0.7	0.2	0.5	0.2	0.1	26	4	509	509	0	6	0	0	0	0	0	79	0	0	1	73	63	27	0	28	8	194
0.426378	3	19290.3	0.996094	0.1	0.3	0.6	0.2	0.5	0.2	0.1	21	4	510	510	0	6	0	0	0	0	0	67	0	0	1	68	62	26	0	19	6	230
0.43369	3	19380.4	0.996094	0.1	0.4	0.5	0.2	0.5	0.2	0.1	19	4	510	510	0	5	0	0	0	0	0	61	0	0	1	60	60	23	0	16	6	255
0.445288	3	19470.5	0.996094	0.1	0.5	0.4	0.2	0.5	0.2	0.1	19	4	510	510	0	5	0	0	0	0	0	56	0	0	1	54	58	21	0	15	5	272
0.391962	3	19560.6	0.986328	0.1	0.6	0.3	0.2	0.5	0.2	0.1	34	6	505	505	0	7	0	0	0	0	0	108	0	0	3	84	72	33	0	68	8	82
0.394972	3	19650.7	0.990234	0.1	0.7	0.2	0.2	0.5	0.2	0.1	33	6	507	507	0	7	0	0	0	0	0	106	0	0	3	81	69	34	0	58	8	102
0.400892	3	19740.9	0.990234	0.1	0.8	0.1	0.2	0.5	0.2	0.1	31	5	507	507	0	6	0	0	0	0	0	99	0	0	2	77	68	30	0	43	8	138
0.407684	3	19831	0.994141	0.1	0.9	0	0.2	0.5	0.2	0.1	28	4	509	509	0	6	0	0	0	0	0	85	0	0	2	75	66	27	0	33	8	175
0.419193	3	9499.48	0.994141	0.6	0.3	0.1	0	0.1	0.4	0.5	26	4	509	509	0	6	0	0	0	0	0	78	0	0	1	70	64	27	0	26	8	199
0.427429	3	19057.8	0.996094	0.2	0	0.8	0.2	0.5	0.2	0.1	21	4	510	510	0	6	0	0	0	0	0	67	0	0	1	66	61	25	0	19	6	234
0.435911	3	19147.9	0.996094	0.2	0.1	0.7	0.2	0.5	0.2	0.1	19	4	510	510	0	5	0	0	0	0	0	61	0	0	1	57	60	23	0	17	6	257
0.394745	3	19238	0.990234	0.2	0.2	0.6	0.2	0.5	0.2	0.1	33	6	507	507	0	7	0	0	0	0	0	107	0	0	3	82	69	34	0	59	8	99
0.397567	3	19328.1	0.990234	0.2	0.3	0.5	0.2	0.5	0.2	0.1	33	6	507	507	0	6	0	0	0	0	0	104	0	0	2	78	68	34	0	48	8	120
0.404365	3	19418.2	0.990234	0.2	0.4	0.4	0.2	0.5	0.2	0.1	30	5	507	507	0	6	0	0	0	0	0	96	0	0	2	77	67	30	0	40	8	146
0.411068	3	19508.3	0.994141	0.2	0.5	0.3	0.2	0.5	0.2	0.1	26	4	509	509	0	6	0	0	0	0	0	84	0	0	1	73	66	27	0	32	8	182
0.421942	3	19598.4	0.994141	0.2	0.6	0.2	0.2	0.5	0.2	0.1	21	4	509	509	0	6	0	0	0	0	0	75	0	0	1	68	64	27	0	26	8	209
0.428818	3	19688.5	0.996094	0.2	0.7	0.1	0.2	0.5	0.2	0.1	19	4	510	510	0	6	0	0	0	0	0	67	0	0	1	64	60	24	0	19	6	240
0.397474	3	19778.6	0.990234	0.2	0.8	0	0.2	0.5	0.2	0.1	33	6	507	507	0	6	0	0	0	0	0	105	0	0	2	79	68	34	0	48	8	118
0.399172	3	19095.5	0.990234	0.3	0	0.7	0.2	0.5	0.2	0.1	30	5	507	507	0	6	0	0	0	0	0	103	0	0	2	77	68	33	0	44	8	131
0.406237	3	9589.59	0.992188	0.6	0.4	0	0	0.1	0.4	0.5	30	4	508	508	0	6	0	0	0	0	0	90	0	0	2	76	67	29	0	40	8	156
0.414821	3	19185.6	0.994141	0.3	0.1	0.6	0.2	0.5	0.2	0.1	25	4	509	509	0	6	0	0	0	0	0	81	0	0	1	72	65	27	0	31	8	189
0.424626	3	19275.7	0.996094	0.3	0.2	0.5	0.2	0.5	0.2	0.1	21	4	510	510	0	6	0	0	0	0	0	74	0	0	1	65	64	26	0	26	8	215
0.398954	3	19365.9	0.990234	0.3	0.3	0.4	0.2	0.5	0.2	0.1	30	5	507	507	0	6	0	0	0	0	0	102	0	0	2	77	68	32	0	44	8	133
0.404007	3	19456	0.990234	0.3	0.4	0.3	0.2	0.5	0.2	0.1	30	5	507	507	0	6	0	0	0	0	0	98	0	0	2	76	68	30	0	40	8	144
0.407378	3	19546.1	0.994141	0.3	0.5	0.2	0.2	0.5	0.2	0.1	25	4	509	509	0	6	0	0	0	0	0	88	0	0	2	73	67	27	0	35	8	174
0.418395	3	19636.2	0.994141	0.3	0.6	0.1	0.2	0.5	0.2	0.1	25	4	509	509	0	6	0	0	0	0	0	80	0	0	1	68	64	27	0	30	8	196
0.403824	3	19726.3	0.990234	0.3	0.7	0	0.2	0.5	0.2	0.1	30	4	507	507	0	6	0	0	0	0	0	96	0	0	2	76	68	30	0	40	8	147
0.40677	3	19133.3	0.992188	0.4	0	0.6	0.2	0.5	0.2	0.1	27	4	508	508	0	6	0	0	0	0	0	91	0	0	2	75	67	28	0	36	8	164
0.412979	3	19223.4	0.994141	0.4	0.1	0.5	0.2	0.5	0.2	0.1	25	4	509	509	0	6	0	0	0	0	0	83	0	0	1	70	66	27	0	34	8	185
0.40671	3	19313.5	0.992188	0.4	0.2	0.4	0.2	0.5	0.2	0.1	26	4	508	508	0	6	0	0	0	0	0	90	0	0	2	75	67	28	0	35	8	167
0.408059	3	9266.93	0.994141	0.7	0	0.3	0	0.1	0.4	0.5	25	4	509	509	0	6	0	0	0	0	0	87	0	0	2	71	67	27	0	35	8	177
0.41077	3	19403.6	0.994141	0.4	0.3	0.3	0.2	0.5	0.2	0.1	25	4	509	509	0	6	0	0	0	0	0	83	0	0	1	70	66	27	0	34	8	185
0.37142	3	19493.7	0.976562	0.4	0.4	0.2	0.2	0.5	0.2	0.1	27	5	500	500	0	3	0	0	0	0	0	153	0	0	1	92	72	33	0	36	4	74
0.373632	3	19583.8	0.976562	0.4	0.5	0.1	0.2	0.5	0.2	0.1	27	5	500	500	0	3	0	0	0	0	0	148	0	0	1	86	70	33	0	28	4	95
0.378515	3	19674	0.980469	0.4	0.6	0	0.2	0.5	0.2	0.1	26	4	502	502	0	4	0	0	0	0	0	133	0	0	1	79	65	30	0	22	4	134
0.39156	3	19171.1	0.986328	0.5	0	0.5	0.2	0.5	0.2	0.1	23	4	505	505	0	4	0	0	0	0	0	120	0	0	1	74	65	29	0	16	4	165
0.399288	3	19261.2	0.990234	0.5	0.1	0.4	0.2	0.5	0.2	0.1	21	4	507	507	0	4	0	0	0	0	0	103	0	0	1	71	61	28	0	11	4	199
0.407092	3	19351.3	0.992188	0.5	0.2	0.3	0.2	0.5	0.2	0.1	20	4	508	508	0	3	0	0	0	0	0	91	0	0	0	64	61	27	0	9	4	225
0.412525	3	19441.4	0.994141	0.5	0.3	0.2	0.2	0.5	0.2	0.1	19	4	509	509	0	3	0	0	0	0	0	76	0	0	0	58	61	24	0	9	2	253
0.422794	3	19531.5	0.996094	0.5	0.4	0.1	0.2	0.5	0.2	0.1	19	3	510	510	0	3	0	0	0	0	0	71	0	0	0	54	59	18	0	7	2	274
0.432017	3	19621.6	0.996094	0.5	0.5	0	0.2	0.5	0.2	0.1	14	3	510	510	0	3	0	0	0	0	0	63	0	0	0	50	56	17	0	7	2	295
0.439821	3	9357.04	0.996094	0.7	0.1	0.2	0	0.1	0.4	0.5	13	2	510	510	0	3	0	0	0	0	0	56	0	0	0	49	56	17	0	6	1	307
0.450649	3	19208.8	0.996094	0.6	0	0.4	0.2	0.5	0.2	0.1	13	2	510	510	0	3	0	0	0	0	0	46	0	0	0	47	53	14	0	3	1	328
0.368581	3	19298.9	0.972656	0.6	0.1	0.3	0.2	0.5	0.2	0.1	30	5	498	498	0	3	0	0	0	0	0	153	0	0	1	94	76	34	0	40	4	58
0.372314	3	19389.1	0.974609	0.6	0.2	0.2	0.2	0.5	0.2	0.1	27	5	499	499	0	4	0	0	0	0	0	148	0	0	1	88	71	33	0	30	4	88
0.378157	3	19479.2	0.978516	0.6	0.3	0.1	0.2	0.5	0.2	0.1	26	4	501	501	0	4	0	0	0	0	0	139	0	0	1	78	65	31	0	23	4	126
0.390258	3	19569.3	0.986328	0.6	0.4	0	0.2	0.5	0.2	0.1	23	4	505	505	0	4	0	0	0	0	0	121	0	0	1	75	65	29	0	16	4	163
0.398733	3	19246.6	0.990234	0.7	0	0.3	0.2	0.5	0.2	0.1	21	4	507	507	0	4	0	0	0	0	0	103	0	0	1	72	61	28	0	11	4	198
0.406874	3	19336.7	0.992188	0.7	0.1	0.2	0.2	0.5	0.2	0.1	20	4	508	508	0	3	0	0	0	0	0	93	0	0	0	64	61	27	0	9	4	223
0.412534	3	19426.8	0.994141	0.7	0.2	0.1	0.2	0.5	0.2	0.1	19	4	509	509	0	3	0	0	0	0	0	76	0	0	0	59	61	24	0	9	2	252
0.423426	3	19516.9	0.996094	0.7	0.3	0	0.2	0.5	0.2	0.1	19	3	510	510	0	3	0	0	0	0	0	71	0	0	0	54	59	18	0	7	2	274
0.433056	3	19284.4	0.996094	0.8	0	0.2	0.2	0.5	0.2	0.1	13	3	510	510	0	3	0	0	0	0	0	63	0	0	0	50	56	17	0	7	2	296
0.440514	3	9447.15	0.996094	0.7	0.2	0.1	0	0.1	0.4	0.5	13	2	510	510	0	3	0	0	0	0	0	56	0	0	0	48	56	17	0	6	1	308
0.366625	3	19374.5	0.966797	0.8	0.1	0.1	0.2	0.5	0.2	0.1	32	5	495	495	0	4	0	0	0	0	0	153	0	0	1	93	76	34	0	43	4	50
0.371971	3	19464.6	0.974609	0.8	0.2	0	0.2	0.5	0.2	0.1	27	5	499	499	0	4	0	0	0	0	0	148	0	0	1	87	71	33	0	30	4	89
0.377836	3	19322.1	0.980469	0.9	0	0.1	0.2	0.5	0.2	0.1	26	4	502	502	0	4	0	0	0	0	0	138	0	0	1	78	65	31	0	22	4	129
0.390389	3	19412.3	0.986328	0.9	0.1	0	0.2	0.5	0.2	0.1	23	4	505	505	0	4	0	0	0	0	0	121	0	0	1	74	65	29	0	15	4	165
0.399055	3	19359.9	0.990234	1	0	0	0.2	0.5	0.2	0.1	21	4	507	507	0	4	0	0	0	0	0	104	0	0	1	72	61	28	0	11	4	197
0.407076	3	20601.1	0.992188	0	0	1	0.2	0.5	0.3	0	20	4	508	508	0	3	0	0	0	0	0	93	0	0	0	64	61	27	0	9	4	223
0.412916	3	20691.2	0.994141	0	0.1	0.9	0.2	0.5	0.3	0	19	4	509	509	0	3	0	0	0	0	0	76	0	0	0	58	61	24	0	9	2	253
0.424013	3	20781.4	0.996094	0	0.2	0.8	0.2	0.5	0.3	0	19	3	510	510	0	3	0	0	0	0	0	71	0	0	0	54	59	18	0	7	2	274
0.433842	3	20871.5	0.996094	0	0.3	0.7	0.2	0.5	0.3	0	13	3	510	510	0	3	0	0	0	0	0	62	0	0	0	50	56	17	0	7	2	297
0.369153	3	20961.6	0.970703	0	0.4	0.6	0.2	0.5	0.3	0	28	5	497	497	0	4	0	0	0	0	0	153	0	0	1	91	75	33	0	37	4	66
0.373202	3	9537.25	0.974609	0.7	0.3	0	0	0.1	0.4	0.5	27	5	499	499	0	4	0	0	0	0	0	146	0	0	1	86	70	33	0	29	4	94
0.377613	3	21051.7	0.980469	0	0.5	0.5	0.2	0.5	0.3	0	26	4	502	502	0	4	0	0	0	0	0	134	0	0	1	77	65	30	0	20	4	137
0.391376	3	21141.8	0.986328	0	0.6	0.4	0.2	0.5	0.3	0	22	4	505	505	0	4	0	0	0	0	0	118	0	0	1	74	63	29	0	14	4	172
0.399505	3	21231.9	0.990234	0	0.7	0.3	0.2	0.5	0.3	0	20	4	507	507	0	4	0	0	0	0	0	100	0	0	1	70	61	27	0	11	4	205
0.408167	3	21322	0.992188	0	0.8	0.2	0.2	0.5	0.3	0	19	4	508	508	0	3	0	0	0	0	0	87	0	0	0	64	61	26	0	9	4	231
0.414408	3	21412.1	0.994141	0	0.9	0.1	0.2	0.5	0.3	0	19	4	509	509	0	3	0	0	0	0	0	76	0	0	0	58	60	23	0	9	2	255
0.424895	3	21502.2	0.996094	0	1	0	0.2	0.5	0.3	0	18	3	510	510	0	3	0	0	0	0	0	70	0	0	0	53	59	18	0	7	2	277
0.371543	3	20638.9	0.974609	0.1	0	0.9	0.2	0.5	0.3	0	27	5	499	499	0	4	0	0	0	0	0	148	0	0	1	88	72	33	0	30	4	87
0.37435	3	20729	0.974609	0.1	0.1	0.8	0.2	0.5	0.3	0	27	5	499	499	0	4	0	0	0	0	0	145	0	0	1	83	69	33	0	24	4	104
0.380023	3	20819.1	0.980469	0.1	0.2	0.7	0.2	0.5	0.3	0	25	4	502	502	0	4	0	0	0	0	0	132	0	0	1	76	65	30	0	19	4	142
0.392966	3	20909.2	0.986328	0.1	0.3	0.6	0.2	0.5	0.3	0	21	4	505	505	0	4	0	0	0	0	0	113	0	0	1	73	63	29	0	14	4	179
0.402179	3	9304.7	0.992188	0.8	0	0.2	0	0.1	0.4	0.5	20	4	508	508	0	4	0	0	0	0	0	96	0	0	0	69	61	27	0	11	4	212
0.408495	3	20999.3	0.994141	0.1	0.4	0.5	0.2	0.5	0.3	0	19	4	509	509	0	3	0	0	0	0	0	85	0	0	0	63	61	26	0	9	4	235
0.415822	3	21089.5	0.996094	0.1	0.5	0.4	0.2	0.5	0.3	0	19	3	510	510	0	3	0	0	0	0	0	76	0	0	0	58	59	22	0	7	2	261
0.374408	3	21179.6	0.974609	0.1	0.6	0.3	0.2	0.5	0.3	0	27	5	499	499	0	4	0	0	0	0	0	146	0	0	1	83	69	33	0	26	4	101
0.375522	3	21269.7	0.978516	0.1	0.7	0.2	0.2	0.5	0.3	0	27	5	501	501	0	4	0	0	0	0	0	141	0	0	1	79	66	32	0	23	4	119
0.38529	3	21359.8	0.984375	0.1	0.8	0.1	0.2	0.5	0.3	0	24	4	504	504	0	4	0	0	0	0	0	130	0	0	1	76	65	29	0	17	4	150
0.395342	3	21449.9	0.988281	0.1	0.9	0	0.2	0.5	0.3	0	21	4	506	506	0	4	0	0	0	0	0	108	0	0	1	72	64	29	0	13	4	186
0.404418	3	20676.7	0.992188	0.2	0	0.8	0.2	0.5	0.3	0	20	4	508	508	0	4	0	0	0	0	0	96	0	0	0	67	61	27	0	10	4	215
0.409555	3	20766.8	0.994141	0.2	0.1	0.7	0.2	0.5	0.3	0	19	4	509	509	0	3	0	0	0	0	0	82	0	0	0	61	61	24	0	9	3	243
0.374751	3	20856.9	0.978516	0.2	0.2	0.6	0.2	0.5	0.3	0	26	5	501	501	0	4	0	0	0	0	0	141	0	0	1	79	66	32	0	23	4	120
0.378388	3	20947	0.980469	0.2	0.3	0.5	0.2	0.5	0.3	0	26	4	502	502	0	4	0	0	0	0	0	134	0	0	1	76	65	30	0	19	4	139
0.388066	3	9394.81	0.986328	0.8	0.1	0.1	0	0.1	0.4	0.5	23	4	505	505	0	4	0	0	0	0	0	120	0	0	1	74	65	29	0	14	4	167
0.396432	3	21037.1	0.990234	0.2	0.4	0.4	0.2	0.5	0.3	0	20	4	507	507	0	4	0	0	0	0	0	105	0	0	1	72	62	29	0	12	4	194
0.405845	3	21127.2	0.992188	0.2	0.5	0.3	0.2	0.5	0.3	0	19	4	508	508	0	3	0	0	0	0	0	95	0	0	0	65	61	27	0	9	4	221
0.380855	3	21217.3	0.982422	0.2	0.6	0.2	0.2	0.5	0.3	0	25	4	503	503	0	4	0	0	0	0	0	133	0	0	1	76	65	30	0	19	4	142
0.384357	3	21307.4	0.986328	0.2	0.7	0.1	0.2	0.5	0.3	0	23	4	505	505	0	4	0	0	0	0	0	126	0	0	1	76	66	29	0	16	4	156
0.39282	3	21397.5	0.988281	0.2	0.8	0	0.2	0.5	0.3	0	21	4	506	506	0	4	0	0	0	0	0	110	0	0	1	72	64	29	0	13	4	184
0.40015	3	20714.4	0.992188	0.3	0	0.7	0.2	0.5	0.3	0	20	4	508	508	0	4	0	0	0	0	0	98	0	0	0	69	61	27	0	11	4	210
0.385571	3	20804.6	0.986328	0.3	0.1	0.6	0.2	0.5	0.3	0	23	4	505	505	0	4	0	0	0	0	0	124	0	0	1	76	66	29	0	15	4	159
0.390475	3	20894.7	0.986328	0.3	0.2	0.5	0.2	0.5	0.3	0	21	4	505	505	0	4	0	0	0	0	0	115	0	0	1	74	64	29	0	14	4	175
0.395467	3	20984.8	0.990234	0.3	0.3	0.4	0.2	0.5	0.3	0	20	4	507	507	0	4	0	0	0	0	0	105	0	0	1	72	63	29	0	12	4	193
0.391492	3	21074.9	0.986328	0.3	0.4	0.3	0.2	0.5	0.3	0	21	4	505	505	0	4	0	0	0	0	0	109	0	0	1	73	64	29	0	13	4	183
0.394105	3	9484.92	0.990234	0.8	0.2	0	0	0.1	0.4	0.5	21	4	507	507	0	4	0	0	0	0	0	106	0	0	1	72	63	29	0	13	4	190
0.394479	3	21165	0.990234	0.3	0.5	0.2	0.2	0.5	0.3	0	20	4	507	507	0	4	0	0	0	0	0	105	0	0	1	72	62	29	0	12	4	194
0.402848	3	21255.1	0.994141	0.3	0.6	0.1	0.2	0.5	0.3	0	12	5	509	509	0	0	0	0	0	0	0	186	0	0	4	68	79	38	0	33	5	79
0.403153	3	21345.2	0.996094	0.3	0.7	0	0.2	0.5	0.3	0	12	5	510	510	0	0	0	0	0	0	0	184	0	0	4	68	76	37	0	29	5	90
0.405684	3	20752.2	0.996094	0.4	0	0.6	0.2	0.5	0.3	0	11	3	510	510	0	0	0	0	0	0	0	174	0	0	4	65	72	36	0	21	5	119
0.408889	3	20842.3	0.998047	0.4	0.1	0.5	0.2	0.5	0.3	0	11	3	511	511	0	0	0	0	0	0	0	163	0	0	3	62	69	34	0	15	5	146
0.415832	3	20932.4	0.998047	0.4	0.2	0.4	0.2	0.5	0.3	0	8	3	511	511	0	1	0	0	0	0	0	144	0	0	2	60	67	31	0	15	4	176
0.423887	3	21022.5	0.998047	0.4	0.3	0.3	0.2	0.5	0.3	0	8	3	511	511	0	1	0	0	0	0	0	126	0	0	1	55	66	30	0	12	3	206
0.430826	3	21112.7	0.998047	0.4	0.4	0.2	0.2	0.5	0.3	0	8	3	511	511	0	1	0	0	0	0	0	117	0	0	1	51	64	29	0	10	3	224
0.438303	3	21202.8	0.998047	0.4	0.5	0.1	0.2	0.5	0.3	0	8	3	511	511	0	1	0	0	0	0	0	101	0	0	1	48	64	27	0	8	2	248
0.44481	3	21292.9	0.996094	0.4	0.6	0	0.2	0.5	0.3	0	7	3	510	510	0	1	0	0	0	0	0	93	0	0	1	44	63	25	0	8	2	263
0.453333	3	9342.47	0.996094	0.9	0	0.1	0	0.1	0.4	0.5	7	3	510	510	0	1	0	0	0	0	0	87	0	0	1	43	61	21	0	7	2	277
0.462771	3	20790	0.998047	0.5	0	0.5	0.2	0.5	0.3	0	7	3	511	511	0	1	0	0	0	0	0	81	0	0	1	44	59	20	0	7	2	286
0.398425	3	20880.1	0.994141	0.5	0.1	0.4	0.2	0.5	0.3	0	12	5	509	509	0	0	0	0	0	0	0	187	0	0	4	69	82	38	0	40	5	67
0.401188	3	20970.2	0.994141	0.5	0.2	0.3	0.2	0.5	0.3	0	12	5	509	509	0	0	0	0	0	0	0	186	0	0	4	68	78	37	0	32	5	82
0.404387	3	21060.3	0.996094	0.5	0.3	0.2	0.2	0.5	0.3	0	11	3	510	510	0	0	0	0	0	0	0	176	0	0	4	65	72	37	0	22	5	115
0.407756	3	21150.4	0.998047	0.5	0.4	0.1	0.2	0.5	0.3	0	10	3	511	511	0	1	0	0	0	0	0	164	0	0	3	64	69	33	0	16	5	143
0.414942	3	21240.5	0.998047	0.5	0.5	0	0.2	0.5	0.3	0	8	3	511	511	0	1	0	0	0	0	0	145	0	0	3	61	67	31	0	15	4	173
0.422851	3	20827.8	0.998047	0.6	0	0.4	0.2	0.5	0.3	0	8	3	511	511	0	1	0	0	0	0	0	128	0	0	1	56	66	30	0	13	3	202
0.430394	3	20917.9	0.998047	0.6	0.1	0.3	0.2	0.5	0.3	0	8	3	511	511	0	1	0	0	0	0	0	116	0	0	1	52	64	29	0	11	3	223
0.437633	3	21008	0.998047	0.6	0.2	0.2	0.2	0.5	0.3	0	8	3	511	511	0	1	0	0	0	0	0	99	0	0	1	48	64	27	0	8	2	250
0.44438	3	21098.1	0.996094	0.6	0.3	0.1	0.2	0.5	0.3	0	7	3	510	510	0	1	0	0	0	0	0	91	0	0	1	44	63	25	0	8	2	265
0.453806	3	9432.58	0.996094	0.9	0.1	0	0	0.1	0.4	0.5	7	3	510	510	0	1	0	0	0	0	0	86	0	0	1	44	61	21	0	7	2	277
0.396735	3	21188.2	0.994141	0.6	0.4	0	0.2	0.5	0.3	0	16	5	509	509	0	0	0	0	0	0	0	188	0	0	4	71	82	38	0	46	5	54
0.399925	3	20865.5	0.994141	0.7	0	0.3	0.2	0.5	0.3	0	12	5	509	509	0	0	0	0	0	0	0	186	0	0	4	70	78	36	0	32	5	81
0.403124	3	20955.6	0.996094	0.7	0.1	0.2	0.2	0.5	0.3	0	10	4	510	510	0	1	0	0	0	0	0	175	0	0	4	67	72	36	0	23	5	113
0.406937	3	21045.7	0.998047	0.7	0.2	0.1	0.2	0.5	0.3	0	10	3	511	511	0	1	0	0	0	0	0	162	0	0	3	64	69	33	0	16	5	145
0.414763	3	21135.9	0.998047	0.7	0.3	0	0.2	0.5	0.3	0	8	3	511	511	0	1	0	0	0	0	0	145	0	0	2	61	67	31	0	15	4	174
0.422626	3	20903.3	0.998047	0.8	0	0.2	0.2	0.5	0.3	0	8	3	511	511	0	1	0	0	0	0	0	126	0	0	1	56	66	30	0	12	3	205
0.430745	3	20993.4	0.998047	0.8	0.1	0.1	0.2	0.5	0.3	0	8	3	511	511	0	1	0	0	0	0	0	116	0	0	1	51	64	28	0	10	3	226
0.437082	3	21083.5	0.998047	0.8	0.2	0	0.2	0.5	0.3	0	8	3	511	511	0	1	0	0	0	0	0	98	0	0	1	48	64	27	0	8	2	251
0.444747	3	20941.1	0.996094	0.9	0	0.1	0.2	0.5	0.3	0	7	3	510	510	0	1	0	0	0	0	0	90	0	0	1	45	63	23	0	8	2	267
0.396636	3	21031.2	0.994141	0.9	0.1	0	0.2	0.5	0.3	0	15	5	509	509	0	0	0	0	0	0	0	187	0	0	4	70	82	37	0	42	5	62
0.399223	3	9380.24	0.994141	1	0	0	0	0.1	0.4	0.5	10	5	509	509	0	1	0	0	0	0	0	184	0	0	4	70	78	36	0	33	5	83
0.40284	3	20978.8	0.996094	1	0	0	0.2	0.5	0.3	0	10	3	510	510	0	1	0	0	0	0	0	173	0	0	4	67	72	35	0	22	5	118
0.406446	3	18260.3	0.998047	0	0	1	0.2	0.6	0	0.2	10	3	511	511	0	1	0	0	0	0	0	161	0	0	3	63	69	33	0	16	5	147
0.415775	3	18350.4	0.998047	0	0.1	0.9	0.2	0.6	0	0.2	8	3	511	511	0	1	0	0	0	0	0	142	0	0	2	60	67	31	0	15	3	179
0.4236	3	18440.5	0.998047	0	0.2	0.8	0.2	0.6	0	0.2	8	3	511	511	0	1	0	0	0	0	0	125	0	0	1	54	65	30	0	12	3	209
0.431139	3	18530.6	0.998047	0	0.3	0.7	0.2	0.6	0	0.2	8	3	511	511	0	1	0	0	0	0	0	114	0	0	1	51	64	28	0	9	3	229
0.437353	3	18620.7	0.998047	0	0.4	0.6	0.2	0.6	0	0.2	8	3	511	511	0	1	0	0	0	0	0	97	0	0	1	47	64	26	0	8	2	254
0.396999	3	18710.8	0.994141	0	0.5	0.5	0.2	0.6	0	0.2	10	5	509	509	0	1	0	0	0	0	0	186	0	0	4	70	79	37	0	35	5	77
0.400059	3	18800.9	0.996094	0	0.6	0.4	0.2	0.6	0	0.2	10	5	510	510	0	1	0	0	0	0	0	179	0	0	4	68	76	36	0	30	5	96
0.403181	3	18891.1	0.996094	0	0.7	0.3	0.2	0.6	0	0.2	10	3	510	510	0	1	0	0	0	0	0	172	0	0	4	67	70	34	0	20	5	124
0.408232	3	18981.2	0.998047	0	0.8	0.2	0.2	0.6	0	0.2	10	3	511	511	0	1	0	0	0	0	0	157	0	0	3	63	69	32	0	15	5	153
0.416357	3	10621.5	0.998047	0	0	1	0	0.1	0.5	0.4	8	3	511	511	0	1	0	0	0	0	0	141	0	0	1	60	67	31	0	15	3	181
0.424988	3	19071.3	0.998047	0	0.9	0.1	0.2	0.6	0	0.2	8	3	511	511	0	1	0	0	0	0	0	122	0	0	1	54	65	29	0	11	3	214
0.432124	3	19161.4	0.998047	0	1	0	0.2	0.6	0	0.2	8	3	511	511	0	1	0	0	0	0	0	110	0	0	1	51	64	27	0	9	3	234
0.39921	3	18298.1	0.996094	0.1	0	0.9	0.2	0.6	0	0.2	10	5	510	510	0	1	0	0	0	0	0	179	0	0	4	69	76	36	0	30	5	95
0.401442	3	18388.2	0.996094	0.1	0.1	0.8	0.2	0.6	0	0.2	10	4	510	510	0	1	0	0	0	0	0	176	0	0	4	67	73	35	0	25	5	110
0.403801	3	18478.3	0.996094	0.1	0.2	0.7	0.2	0.6	0	0.2	10	3	510	510	0	1	0	0	0	0	0	168	0	0	3	66	69	33	0	18	5	134
0.40833	3	18568.4	0.998047	0.1	0.3	0.6	0.2	0.6	0	0.2	9	3	511	511	0	1	0	0	0	0	0	151	0	0	3	61	67	31	0	15	5	165
0.417598	3	18658.5	0.998047	0.1	0.4	0.5	0.2	0.6	0	0.2	8	3	511	511	0	1	0	0	0	0	0	133	0	0	1	57	66	30	0	13	3	196
0.42548	3	18748.6	0.998047	0.1	0.5	0.4	0.2	0.6	0	0.2	8	3	511	511	0	1	0	0	0	0	0	119	0	0	1	54	64	29	0	11	3	218
0.401713	3	18838.7	0.996094	0.1	0.6	0.3	0.2	0.6	0	0.2	10	4	510	510	0	1	0	0	0	0	0	175	0	0	4	67	73	35	0	26	5	110
0.402119	3	18928.8	0.996094	0.1	0.7	0.2	0.2	0.6	0	0.2	10	3	510	510	0	1	0	0	0	0	0	171	0	0	4	67	70	33	0	20	5	126
0.404874	3	10711.6	0.998047	0	0.1	0.9	0	0.1	0.5	0.4	10	3	511	511	0	1	0	0	0	0	0	159	0	0	3	64	69	32	0	16	5	149
0.412639	3	19018.9	0.998047	0.1	0.8	0.1	0.2	0.6	0	0.2	8	3	511	511	0	1	0	0	0	0	0	144	0	0	2	61	67	31	0	15	3	176
0.419886	3	19109	0.998047	0.1	0.9	0	0.2	0.6	0	0.2	8	3	511	511	0	1	0	0	0	0	0	124	0	0	1	56	65	29	0	12	3	209
0.402236	3	18335.8	0.996094	0.2	0	0.8	0.2	0.6	0	0.2	10	3	510	510	0	1	0	0	0	0	0	170	0	0	3	67	70	33	0	19	5	129
0.403399	3	18425.9	0.998047	0.2	0.1	0.7	0.2	0.6	0	0.2	10	3	511	511	0	1	0	0	0	0	0	162	0	0	3	67	69	33	0	17	5	141
0.407811	3	18516.1	0.998047	0.2	0.2	0.6	0.2	0.6	0	0.2	9	3	511	511	0	1	0	0	0	0	0	150	0	0	3	61	67	31	0	15	4	167
0.415856	3	18606.2	0.998047	0.2	0.3	0.5	0.2	0.6	0	0.2	8	3	511	511	0	1	0	0	0	0	0	132	0	0	1	58	66	30	0	13	3	196
0.404994	3	18696.3	0.998047	0.2	0.4	0.4	0.2	0.6	0	0.2	10	3	511	511	0	1	0	0	0	0	0	159	0	0	3	65	69	32	0	17	5	147
0.40731	3	18786.4	0.998047	0.2	0.5	0.3	0.2	0.6	0	0.2	9	3	511	511	0	1	0	0	0	0	0	151	0	0	3	62	67	31	0	16	5	163
0.411736	3	18876.5	0.998047	0.2	0.6	0.2	0.2	0.6	0	0.2	8	3	511	511	0	1	0	0	0	0	0	141	0	0	1	61	67	31	0	15	3	180
0.408228	3	18966.6	0.998047	0.2	0.7	0.1	0.2	0.6	0	0.2	9	3	511	511	0	1	0	0	0	0	0	149	0	0	3	62	67	31	0	16	3	167
0.410553	3	10801.7	0.998047	0	0.2	0.8	0	0.1	0.5	0.4	8	3	511	511	0	1	0	0	0	0	0	141	0	0	1	62	67	31	0	15	3	179
0.413402	3	19056.7	0.998047	0.2	0.8	0	0.2	0.6	0	0.2	8	3	511	511	0	1	0	0	0	0	0	137	0	0	1	60	66	31	0	14	3	187
0.453126	3	18373.6	1	0.3	0	0.7	0.2	0.6	0	0.2	4	3	512	512	0	0	0	0	0	0	0	186	0	0	5	53	85	37	0	55	6	78
0.45352	3	18463.7	1	0.3	0.1	0.6	0.2	0.6	0	0.2	4	3	512	512	0	0	0	0	0	0	0	185	0	0	5	53	84	37	0	53	6	82
0.456779	3	18553.8	1	0.3	0.2	0.5	0.2	0.6	0	0.2	4	3	512	512	0	0	0	0	0	0	0	174	0	0	4	51	83	37	0	46	6	104
0.46143	3	18643.9	1	0.3	0.3	0.4	0.2	0.6	0	0.2	4	3	512	512	0	0	0	0	0	0	0	167	0	0	4	50	76	35	0	38	6	129
0.46591	3	18734	1	0.3	0.4	0.3	0.2	0.6	0	0.2	4	3	512	512	0	0	0	0	0	0	0	157	0	0	4	50	74	35	0	34	6	145
0.468099	3	18824.2	1	0.3	0.5	0.2	0.2	0.6	0	0.2	4	3	512	512	0	0	0	0	0	0	0	146	0	0	4	49	71	34	0	30	7	164
0.474652	3	18914.3	1	0.3	0.6	0.1	0.2	0.6	0	0.2	3	3	512	512	0	1	0	0	0	0	0	135	0	0	3	47	69	32	0	25	7	187
0.479293	3	19004.4	1	0.3	0.7	0	0.2	0.6	0	0.2	3	3	512	512	0	1	0	0	0	0	0	128	0	0	3	44	68	31	0	23	7	201
0.484334	3	18411.4	1	0.4	0	0.6	0.2	0.6	0	0.2	3	3	512	512	0	1	0	0	0	0	0	117	0	0	3	42	68	30	0	21	5	219
0.491306	3	10891.8	1	0	0.3	0.7	0	0.1	0.5	0.4	3	3	512	512	0	1	0	0	0	0	0	111	0	0	3	41	68	30	0	21	5	226
0.497516	3	18501.5	1	0.4	0.1	0.5	0.2	0.6	0	0.2	3	3	512	512	0	1	0	0	0	0	0	106	0	0	2	39	66	28	0	21	5	238
0.450239	3	18591.6	1	0.4	0.2	0.4	0.2	0.6	0	0.2	5	3	512	512	0	0	0	0	0	0	0	188	0	0	5	53	87	37	0	63	6	65
0.450444	3	18681.7	1	0.4	0.3	0.3	0.2	0.6	0	0.2	4	3	512	512	0	0	0	0	0	0	0	184	0	0	5	53	85	37	0	56	6	79
0.454348	3	18771.8	1	0.4	0.4	0.2	0.2	0.6	0	0.2	4	5	512	512	0	0	0	0	0	0	0	177	0	0	4	52	81	37	0	47	6	99
0.459253	3	18861.9	1	0.4	0.5	0.1	0.2	0.6	0	0.2	4	3	512	512	0	0	0	0	0	0	0	169	0	0	4	50	77	35	0	39	6	125
0.463903	3	18952	1	0.4	0.6	0	0.2	0.6	0	0.2	4	3	512	512	0	0	0	0	0	0	0	157	0	0	4	50	74	35	0	34	7	144
0.466636	3	18449.1	1	0.5	0	0.5	0.2	0.6	0	0.2	4	3	512	512	0	1	0	0	0	0	0	146	0	0	4	50	71	34	0	33	7	159
0.472821	3	18539.3	1	0.5	0.1	0.4	0.2	0.6	0	0.2	3	3	512	512	0	1	0	0	0	0	0	135	0	0	3	48	69	32	0	25	7	186
0.478261	3	18629.4	1	0.5	0.2	0.3	0.2	0.6	0	0.2	3	3	512	512	0	1	0	0	0	0	0	126	0	0	3	44	69	31	0	23	7	202
0.48351	3	18719.5	1	0.5	0.3	0.2	0.2	0.6	0	0.2	4	3	512	512	0	1	0	0	0	0	0	116	0	0	3	43	68	30	0	21	5	218
0.490883	3	10981.9	1	0	0.4	0.6	0	0.1	0.5	0.4	3	3	512	512	0	1	0	0	0	0	0	111	0	0	3	41	68	29	0	21	5	227
0.447912	3	18809.6	1	0.5	0.4	0.1	0.2	0.6	0	0.2	6	5	512	512	0	0	0	0	0	0	0	190	0	0	5	54	85	37	0	71	6	53
0.448783	3	18899.7	1	0.5	0.5	0	0.2	0.6	0	0.2	4	5	512	512	0	0	0	0	0	0	0	184	0	0	5	54	83	37	0	60	6	74
0.45239	3	18486.9	1	0.6	0	0.4	0.2	0.6	0	0.2	4	5	512	512	0	0	0	0	0	0	0	177	0	0	5	52	81	37	0	49	6	96
0.457786	3	18577	1	0.6	0.1	0.3	0.2	0.6	0	0.2	4	3	512	512	0	0	0	0	0	0	0	168	0	0	4	51	77	35	0	39	7	124
0.462534	3	18667.1	1	0.6	0.2	0.2	0.2	0.6	0	0.2	4	3	512	512	0	1	0	0	0	0	0	156	0	0	4	51	73	35	0	34	7	144
0.465911	3	18757.2	1	0.6	0.3	0.1	0.2	0.6	0	0.2	4	3	512	512	0	1	0	0	0	0	0	145	0	0	4	50	70	34	0	33	7	161
0.471737	3	18847.4	1	0.6	0.4	0	0.2	0.6	0	0.2	3	3	512	512	0	1	0	0	0	0	0	133	0	0	3	48	70	32	0	25	7	187
0.477818	3	18524.7	1	0.7	0	0.3	0.2	0.6	0	0.2	4	3	512	512	0	1	0	0	0	0	0	123	0	0	3	44	69	31	0	23	6	205
0.483709	3	18614.8	1	0.7	0.1	0.2	0.2	0.6	0	0.2	4	3	512	512	0	1	0	0	0	0	0	116	0	0	3	43	68	30	0	21	5	218
0.447102	3	18704.9	1	0.7	0.2	0.1	0.2	0.6	0	0.2	7	6	512	512	0	0	0	0	0	0	0	188	0	0	5	55	85	37	0	71	6	52
0.447952	3	11072	1	0	0.5	0.5	0	0.1	0.5	0.4	4	5	512	512	0	0	0	0	0	0	0	183	0	0	5	54	83	37	0	60	6	75
0.451292	3	18795	1	0.7	0.3	0	0.2	0.6	0	0.2	4	5	512	512	0	0	0	0	0	0	0	172	0	0	4	53	80	37	0	48	7	102
0.456739	3	18562.5	1	0.8	0	0.2	0.2	0.6	0	0.2	4	3	512	512	0	1	0	0	0	0	0	165	0	0	4	52	75	35	0	38	7	128
0.461357	3	18652.6	1	0.8	0.1	0.1	0.2	0.6	0	0.2	4	3	512	512	0	1	0	0	0	0	0	155	0	0	4	51	73	35	0	34	7	145
0.465542	3	18742.7	1	0.8	0.2	0	0.2	0.6	0	0.2	4	3	512	512	0	1	0	0	0	0	0	142	0	0	4	50	71	34	0	31	7	165
0.470744	3	18600.2	1	0.9	0	0.1	0.2	0.6	0	0.2	4	3	512	512	0	1	0	0	0	0	0	131	0	0	3	47	70	32	0	24	7	190
0.477481	3	18690.3	1	0.9	0.1	0	0.2	0.6	0	0.2	4	3	512	512	0	1	0	0	0	0	0	120	0	0	3	44	69	31	0	22	6	209
0.447333	3	18638	1	1	0	0	0.2	0.6	0	0.2	6	5	512	512	0	0	0	0	0	0	0	186	0	0	5	55	84	37	0	62	6	66
0.449047	3	19879.2	1	0	0	1	0.2	0.6	0.1	0.1	4	5	512	512	0	0	0	0	0	0	0	181	0	0	5	55	82	37	0	57	7	79
0.452877	3	19969.3	1	0	0.1	0.9	0.2	0.6	0.1	0.1	4	5	512	512	0	1	0	0	0	0	0	170	0	0	4	53	80	37	0	46	7	105
0.457585	3	20059.4	1	0	0.2	0.8	0.2	0.6	0.1	0.1	4	3	512	512	0	1	0	0	0	0	0	163	0	0	4	51	74	35	0	38	7	132
0.460163	3	11162.1	1	0	0.6	0.4	0	0.1	0.5	0.4	4	3	512	512	0	1	0	0	0	0	0	150	0	0	4	51	73	35	0	34	7	150
0.466064	3	20149.5	1	0	0.3	0.7	0.2	0.6	0.1	0.1	4	3	512	512	0	1	0	0	0	0	0	139	0	0	4	50	70	33	0	26	7	175
0.472021	3	20239.7	1	0	0.4	0.6	0.2	0.6	0.1	0.1	4	3	512	512	0	1	0	0	0	0	0	128	0	0	3	46	69	31	0	24	7	196
0.449126	3	20329.8	1	0	0.5	0.5	0.2	0.6	0.1	0.1	4	5	512	512	0	0	0	0	0	0	0	181	0	0	5	55	81	37	0	57	7	80
0.449456	3	20419.9	1	0	0.6	0.4	0.2	0.6	0.1	0.1	4	5	512	512	0	1	0	0	0	0	0	174	0	0	5	54	80	37	0	50	7	95
0.453751	3	20510	1	0	0.7	0.3	0.2	0.6	0.1	0.1	4	5	512	512	0	1	0	0	0	0	0	169	0	0	4	52	76	35	0	43	7	116
0.456992	3	20600.1	1	0	0.8	0.2	0.2	0.6	0.1	0.1	4	3	512	512	0	1	0	0	0	0	0	160	0	0	4	51	74	35	0	37	7	136
0.460689	3	20690.2	1	0	0.9	0.1	0.2	0.6	0.1	0.1	5	3	512	512	0	1	0	0	0	0	0	144	0	0	4	51	72	34	0	32	7	159
0.46616	3	20780.3	1	0	1	0	0.2	0.6	0.1	0.1	4	3	512	512	0	1	0	0	0	0	0	132	0	0	3	49	70	32	0	25	7	186
0.450796	3	19917	1	0.1	0	0.9	0.2	0.6	0.1	0.1	4	5	512	512	0	1	0	0	0	0	0	170	0	0	4	53	80	37	0	49	7	102
0.451762	3	20007.1	1	0.1	0.1	0.8	0.2	0.6	0.1	0.1	4	5	512	512	0	1	0	0	0	0	0	170	0	0	4	53	80	35	0	45	7	108
0.45407	3	11252.2	1	0	0.7	0.3	0	0.1	0.5	0.4	4	3	512	512	0	1	0	0	0	0	0	162	0	0	4	52	75	35	0	38	7	131
0.456853	3	20097.2	1	0.1	0.2	0.7	0.2	0.6	0.1	0.1	5	3	512	512	0	1	0	0	0	0	0	149	0	0	4	51	73	35	0	34	7	150
0.462671	3	20187.3	1	0.1	0.3	0.6	0.2	0.6	0.1	0.1	4	3	512	512	0	1	0	0	0	0	0	140	0	0	4	50	70	33	0	27	7	173
0.452538	3	20277.4	1	0.1	0.4	0.5	0.2	0.6	0.1	0.1	4	5	512	512	0	1	0	0	0	0	0	169	0	0	4	52	76	35	0	45	7	114
0.452804	3	20367.5	1	0.1	0.5	0.4	0.2	0.6	0.1	0.1	4	4	512	512	0	1	0	0	0	0	0	163	0	0	4	52	75	35	0	39	7	128
0.45577	3	20457.6	1	0.1	0.6	0.3	0.2	0.6	0.1	0.1	5	3	512	512	0	1	0	0	0	0	0	152	0	0	4	51	74	35	0	35	7	145
0.459963	3	20547.7	1	0.1	0.7	0.2	0.2	0.6	0.1	0.1	5	3	512	512	0	1	0	0	0	0	0	141	0	0	4	51	71	34	0	32	7	163
0.454406	3	20637.9	1	0.1	0.8	0.1	0.2	0.6	0.1	0.1	4	3	512	512	0	1	0	0	0	0	0	162	0	0	4	52	75	35	0	39	7	130
0.455309	3	20728	1	0.1	0.9	0	0.2	0.6	0.1	0.1	5	3	512	512	0	1	0	0	0	0	0	155	0	0	4	51	74	35	0	37	7	140
0.457137	3	19954.8	1	0.2	0	0.8	0.2	0.6	0.1	0.1	5	3	512	512	0	1	0	0	0	0	0	145	0	0	4	51	72	34	0	33	7	157
0.455786	3	20044.9	1	0.2	0.1	0.7	0.2	0.6	0.1	0.1	5	3	512	512	0	1	0	0	0	0	0	150	0	0	4	51	73	35	0	34	7	149
0.456862	3	11342.3	1	0	0.8	0.2	0	0.1	0.5	0.4	5	3	512	512	0	1	0	0	0	0	0	144	0	0	4	50	71	34	0	34	7	159
0.458336	3	20135	1	0.2	0.2	0.6	0.2	0.6	0.1	0.1	5	3	512	512	0	1	0	0	0	0	0	142	0	0	4	50	70	33	0	34	7	163
0.52065	3	20225.1	1	0.2	0.3	0.5	0.2	0.6	0.1	0.1	2	3	512	512	0	1	0	0	0	0	0	164	0	0	6	47	88	38	0	74	8	81
0.517587	3	20315.2	1	0.2	0.4	0.4	0.2	0.6	0.1	0.1	2	3	512	512	0	1	0	0	0	0	0	162	0	0	6	48	86	38	0	71	8	87
0.518438	3	20405.3	1	0.2	0.5	0.3	0.2	0.6	0.1	0.1	2	3	512	512	0	1	0	0	0	0	0	157	0	0	6	46	84	37	0	68	8	100
0.520602	3	20495.4	1	0.2	0.6	0.2	0.2	0.6	0.1	0.1	2	3	512	512	0	1	0	0	0	0	0	155	0	0	5	46	83	36	0	63	8	110
0.525832	3	20585.5	1	0.2	0.7	0.1	0.2	0.6	0.1	0.1	2	3	512	512	0	1	0	0	0	0	0	151	0	0	4	46	81	36	0	60	8	120
0.530789	3	20675.6	1	0.2	0.8	0	0.2	0.6	0.1	0.1	1	2	512	512	0	1	0	0	0	0	0	142	0	0	4	45	77	36	0	54	8	142
0.533824	3	19992.5	1	0.3	0	0.7	0.2	0.6	0.1	0.1	1	2	512	512	0	1	0	0	0	0	0	134	0	0	4	45	77	36	0	49	8	155
0.536326	3	20082.6	1	0.3	0.1	0.6	0.2	0.6	0.1	0.1	1	2	512	512	0	1	0	0	0	0	0	128	0	0	4	44	75	34	0	47	7	169
0.541861	3	20172.7	1	0.3	0.2	0.5	0.2	0.6	0.1	0.1	1	2	512	512	0	1	0	0	0	0	0	125	0	0	4	43	74	34	0	43	7	178
0.546368	3	11432.4	1	0	0.9	0.1	0	0.1	0.5	0.4	1	3	512	512	0	1	0	0	0	0	0	121	0	0	4	41	74	33	0	39	7	188
0.550258	3	20262.9	1	0.3	0.3	0.4	0.2	0.6	0.1	0.1	1	3	512	512	0	1	0	0	0	0	0	113	0	0	4	38	73	30	0	37	7	205
0.517858	3	20353	1	0.3	0.4	0.3	0.2	0.6	0.1	0.1	3	3	512	512	0	1	0	0	0	0	0	166	0	0	6	48	87	38	0	84	8	68
0.51532	3	20443.1	1	0.3	0.5	0.2	0.2	0.6	0.1	0.1	2	3	512	512	0	1	0	0	0	0	0	165	0	0	6	49	86	37	0	80	8	75
0.515779	3	20533.2	1	0.3	0.6	0.1	0.2	0.6	0.1	0.1	2	3	512	512	0	1	0	0	0	0	0	160	0	0	6	49	84	37	0	73	8	89
0.518445	3	20623.3	1	0.3	0.7	0	0.2	0.6	0.1	0.1	2	3	512	512	0	1	0	0	0	0	0	155	0	0	6	46	84	36	0	65	8	106
0.523301	3	20030.3	1	0.4	0	0.6	0.2	0.6	0.1	0.1	2	3	512	512	0	1	0	0	0	0	0	150	0	0	4	46	82	36	0	62	8	118
0.528845	3	20120.4	1	0.4	0.1	0.5	0.2	0.6	0.1	0.1	1	2	512	512	0	1	0	0	0	0	0	143	0	0	4	45	77	36	0	56	8	139
0.532183	3	20210.5	1	0.4	0.2	0.4	0.2	0.6	0.1	0.1	1	2	512	512	0	1	0	0	0	0	0	134	0	0	4	46	77	36	0	50	7	154
0.535762	3	20300.6	1	0.4	0.3	0.3	0.2	0.6	0.1	0.1	1	2	512	512	0	1	0	0	0	0	0	128	0	0	4	45	75	34	0	47	7	168
0.540252	3	20390.7	1	0.4	0.4	0.2	0.2	0.6	0.1	0.1	1	3	512	512	0	1	0	0	0	0	0	124	0	0	4	43	74	34	0	45	7	176
0.545607	3	11522.5	1	0	1	0	0	0.1	0.5	0.4	1	3	512	512	0	1	0	0	0	0	0	121	0	0	4	41	73	33	0	39	7	189
0.514873	3	20480.8	1	0.4	0.5	0.1	0.2	0.6	0.1	0.1	3	4	512	512	0	1	0	0	0	0	0	166	0	0	6	49	87	37	0	93	8	58
0.51347	3	20571	1	0.4	0.6	0	0.2	0.6	0.1	0.1	3	3	512	512	0	1	0	0	0	0	0	164	0	0	6	49	87	37	0	84	8	70
0.513757	3	20068.1	1	0.5	0	0.5	0.2	0.6	0.1	0.1	2	3	512	512	0	1	0	0	0	0	0	160	0	0	6	49	84	37	0	73	8	89
0.517081	3	20158.2	1	0.5	0.1	0.4	0.2	0.6	0.1	0.1	2	3	512	512	0	1	0	0	0	0	0	154	0	0	6	47	84	37	0	66	8	104
0.521981	3	20248.3	1	0.5	0.2	0.3	0.2	0.6	0.1	0.1	2	3	512	512	0	1	0	0	0	0	0	150	0	0	4	46	81	36	0	62	8	119
0.527923	3	20338.4	1	0.5	0.3	0.2	0.2	0.6	0.1	0.1	1	2	512	512	0	1	0	0	0	0	0	142	0	0	4	46	77	36	0	56	7	140
0.53133	3	20428.5	1	0.5	0.4	0.1	0.2	0.6	0.1	0.1	1	2	512	512	0	1	0	0	0	0	0	135	0	0	4	46	77	35	0	50	7	154
0.535156	3	20518.6	1	0.5	0.5	0	0.2	0.6	0.1	0.1	1	3	512	512	0	1	0	0	0	0	0	126	0	0	4	44	75	34	0	47	7	170
0.53873	3	20105.8	1	0.6	0	0.4	0.2	0.6	0.1	0.1	1	3	512	512	0	1	0	0	0	0	0	122	0	0	4	43	74	33	0	43	7	181
0.512886	3	20195.9	1	0.6	0.1	0.3	0.2	0.6	0.1	0.1	4	4	512	512	0	1	0	0	0	0	0	166	0	0	6	49	87	37	0	95	8	55
0.511651	3	10659.2	1	0.1	0	0.9	0	0.1	0.5	0.4	3	3	512	512	0	1	0	0	0	0	0	164	0	0	6	49	87	37	0	86	8	68
0.51222	3	20286.1	1	0.6	0.2	0.2	0.2	0.6	0.1	0.1	2	3	512	512	0	1	0	0	0	0	0	159	0	0	6	49	84	37	0	74	8	89
0.516247	3	20376.2	1	0.6	0.3	0.1	0.2	0.6	0.1	0.1	2	3	512	512	0	1	0	0	0	0	0	154	0	0	6	47	84	36	0	67	8	104
0.521845	3	20466.3	1	0.6	0.4	0	0.2	0.6	0.1	0.1	2	3	512	512	0	1	0	0	0	0	0	149	0	0	4	47	80	36	0	62	7	121
0.52676	3	20143.6	1	0.7	0	0.3	0.2	0.6	0.1	0.1	1	2	512	512	0	1	0	0	0	0	0	142	0	0	4	46	77	35	0	56	7	141
0.531753	3	20233.7	1	0.7	0.1	0.2	0.2	0.6	0.1	0.1	1	3	512	512	0	1	0	0	0	0	0	130	0	0	4	46	77	35	0	50	7	158
0.535344	3	20323.8	1	0.7	0.2	0.1	0.2	0.6	0.1	0.1	1	3	512	512	0	1	0	0	0	0	0	126	0	0	4	44	75	34	0	46	7	171
0.512019	3	20413.9	1	0.7	0.3	0	0.2	0.6	0.1	0.1	3	4	512	512	0	1	0	0	0	0	0	164	0	0	6	49	87	37	0	91	8	62
0.510318	3	20181.4	1	0.8	0	0.2	0.2	0.6	0.1	0.1	2	3	512	512	0	1	0	0	0	0	0	162	0	0	6	49	86	37	0	82	8	76
0.510844	3	20271.5	1	0.8	0.1	0.1	0.2	0.6	0.1	0.1	2	3	512	512	0	1	0	0	0	0	0	157	0	0	6	49	84	37	0	72	8	93
0.515986	3	20361.6	1	0.8	0.2	0	0.2	0.6	0.1	0.1	2	3	512	512	0	1	0	0	0	0	0	154	0	0	6	48	83	35	0	64	7	109
0.521222	3	10749.3	1	0.1	0.1	0.8	0	0.1	0.5	0.4	2	3	512	512	0	1	0	0	0	0	0	149	0	0	4	47	78	35	0	60	7	126
0.527302	3	20219.1	1	0.9	0	0.1	0.2	0.6	0.1	0.1	1	3	512	512	0	1	0	0	0	0	0	138	0	0	4	46	77	35	0	54	7	146
0.531652	3	20309.3	1	0.9	0.1	0	0.2	0.6	0.1	0.1	1	3	512	512	0	1	0	0	0	0	0	127	0	0	4	46	75	34	0	49	7	165
0.511038	3	20256.9	1	1	0	0	0.2	0.6	0.1	0.1	2	3	512	512	0	1	0	0	0	0	0	163	0	0	6	49	86	37	0	83	8	74
0.50932	3	21498.1	1	0	0	1	0.2	0.6	0.2	0	2	3	512	512	0	1	0	0	0	0	0	159	0	0	6	49	85	37	0	77	8	85
0.51315	3	21588.2	1	0	0.1	0.9	0.2	0.6	0.2	0	2	3	512	512	0	1	0	0	0	0	0	155	0	0	6	48	84	35	0	68	7	103
0.51688	3	21678.4	1	0	0.2	0.8	0.2	0.6	0.2	0	2	3	512	512	0	1	0	0	0	0	0	151	0	0	4	47	81	35	0	62	7	119
0.521949	3	21768.5	1	0	0.3	0.7	0.2	0.6	0.2	0	1	3	512	512	0	1	0	0	0	0	0	142	0	0	4	47	77	35	0	57	7	138
0.528377	3	21858.6	1	0	0.4	0.6	0.2	0.6	0.2	0	1	3	512	512	0	1	0	0	0	0	0	130	0	0	4	46	78	35	0	52	7	155
0.510933	3	21948.7	1	0	0.5	0.5	0.2	0.6	0.2	0	2	3	512	512	0	1	0	0	0	0	0	159	0	0	6	49	84	36	0	77	8	87
0.511075	3	22038.8	1	0	0.6	0.4	0.2	0.6	0.2	0	2	3	512	512	0	1	0	0	0	0	0	156	0	0	6	48	84	35	0	71	7	99
0.513899	3	10839.4	1	0.1	0.2	0.7	0	0.1	0.5	0.4	2	3	512	512	0	1	0	0	0	0	0	154	0	0	6	48	83	35	0	64	7	109
0.519063	3	22128.9	1	0	0.7	0.3	0.2	0.6	0.2	0	2	4	512	512	0	1	0	0	0	0	0	147	0	0	4	47	77	35	0	61	7	127
0.523828	3	22219	1	0	0.8	0.2	0.2	0.6	0.2	0	1	3	512	512	0	1	0	0	0	0	0	136	0	0	4	46	78	35	0	54	7	147
0.513566	3	22309.1	1	0	0.9	0.1	0.2	0.6	0.2	0	2	3	512	512	0	1	0	0	0	0	0	156	0	0	6	48	84	35	0	69	7	101
0.513584	3	22399.2	1	0	1	0	0.2	0.6	0.2	0	2	3	512	512	0	1	0	0	0	0	0	154	0	0	6	48	83	35	0	66	7	107
0.516553	3	21535.9	1	0.1	0	0.9	0.2	0.6	0.2	0	2	4	512	512	0	1	0	0	0	0	0	148	0	0	4	47	78	35	0	61	7	125
0.520875	3	21626	1	0.1	0.1	0.8	0.2	0.6	0.2	0	1	3	512	512	0	1	0	0	0	0	0	139	0	0	4	46	78	35	0	55	7	143
0.515463	3	21716.1	1	0.1	0.2	0.7	0.2	0.6	0.2	0	2	3	512	512	0	1	0	0	0	0	0	152	0	0	5	48	80	35	0	64	7	115
0.516904	3	21806.2	1	0.1	0.3	0.6	0.2	0.6	0.2	0	2	4	512	512	0	1	0	0	0	0	0	148	0	0	4	47	78	35	0	61	7	125
0.519017	3	21896.3	1	0.1	0.4	0.5	0.2	0.6	0.2	0	1	3	512	512	0	1	0	0	0	0	0	140	0	0	4	46	78	35	0	57	7	140
0.518398	3	21986.5	1	0.1	0.5	0.4	0.2	0.6	0.2	0	2	4	512	512	0	1	0	0	0	0	0	145	0	0	4	47	77	35	0	61	7	129
0.518197	3	10929.6	1	0.1	0.3	0.6	0	0.1	0.5	0.4	2	3	512	512	0	1	0	0	0	0	0	141	0	0	4	46	77	35	0	57	7	139
0.521334	3	22076.6	1	0.1	0.6	0.3	0.2	0.6	0.2	0	1	3	512	512	0	1	0	0	0	0	0	137	0	0	4	46	77	35	0	55	7	146
0.599051	3	22166.7	1	0.1	0.7	0.2	0.2	0.6	0.2	0	2	3	512	512	0	1	0	0	0	0	0	142	0	0	7	41	90	37	0	86	8	95
0.596596	3	22256.8	1	0.1	0.8	0.1	0.2	0.6	0.2	0	2	3	512	512	0	1	0	0	0	0	0	140	0	0	7	41	90	37	0	86	8	97
0.595228	3	22346.9	1	0.1	0.9	0	0.2	0.6	0.2	0	2	3	512	512	0	1	0	0	0	0	0	139	0	0	7	41	89	37	0	84	8	101
0.596079	3	21573.7	1	0.2	0	0.8	0.2	0.6	0.2	0	2	3	512	512	0	1	0	0	0	0	0	136	0	0	7	39	89	37	0	80	8	110
0.597485	3	21663.8	1	0.2	0.1	0.7	0.2	0.6	0.2	0	2	3	512	512	0	1	0	0	0	0	0	134	0	0	8	39	88	36	0	76	8	117
0.601015	3	21753.9	1	0.2	0.2	0.6	0.2	0.6	0.2	0	2	3	512	512	0	1	0	0	0	0	0	131	0	0	8	39	87	36	0	75	8	122
0.602122	3	21844	1	0.2	0.3	0.5	0.2	0.6	0.2	0	2	3	512	512	0	1	0	0	0	0	0	127	0	0	8	39	83	36	0	69	8	136
0.60526	3	21934.1	1	0.2	0.4	0.4	0.2	0.6	0.2	0	2	3	512	512	0	1	0	0	0	0	0	123	0	0	7	39	82	35	0	66	8	146
0.609282	3	22024.2	1	0.2	0.5	0.3	0.2	0.6	0.2	0	2	2	512	512	0	1	0	0	0	0	0	115	0	0	6	39	82	34	0	65	8	158
0.61412	3	11019.7	1	0.1	0.4	0.5	0	0.1	0.5	0.4	1	3	512	512	0	1	0	0	0	0	0	112	0	0	6	40	81	33	0	63	8	164
0.620686	3	22114.3	1	0.2	0.6	0.2	0.2	0.6	0.2	0	1	3	512	512	0	1	0	0	0	0	0	110	0	0	6	39	79	33	0	60	8	172
0.59649	3	22204.4	1	0.2	0.7	0.1	0.2	0.6	0.2	0	3	3	512	512	0	1	0	0	0	0	0	142	0	0	7	42	92	37	0	97	8	80
0.59354	3	22294.5	1	0.2	0.8	0	0.2	0.6	0.2	0	3	3	512	512	0	1	0	0	0	0	0	142	0	0	7	43	91	37	0	94	8	83
0.593088	3	21611.4	1	0.3	0	0.7	0.2	0.6	0.2	0	2	3	512	512	0	1	0	0	0	0	0	142	0	0	7	43	90	37	0	88	8	91
0.593329	3	21701.6	1	0.3	0.1	0.6	0.2	0.6	0.2	0	2	3	512	512	0	1	0	0	0	0	0	135	0	0	8	40	89	37	0	84	8	105
0.59487	3	21791.7	1	0.3	0.2	0.5	0.2	0.6	0.2	0	2	3	512	512	0	1	0	0	0	0	0	133	0	0	8	40	89	36	0	79	8	113
0.598269	3	21881.8	1	0.3	0.3	0.4	0.2	0.6	0.2	0	2	3	512	512	0	1	0	0	0	0	0	131	0	0	8	40	87	36	0	77	8	119
0.600103	3	21971.9	1	0.3	0.4	0.3	0.2	0.6	0.2	0	2	3	512	512	0	1	0	0	0	0	0	127	0	0	8	40	84	35	0	72	8	132
0.603704	3	22062	1	0.3	0.5	0.2	0.2	0.6	0.2	0	2	3	512	512	0	1	0	0	0	0	0	122	0	0	7	40	82	34	0	68	8	145
0.607426	3	22152.1	1	0.3	0.6	0.1	0.2	0.6	0.2	0	2	3	512	512	0	1	0	0	0	0	0	113	0	0	7	42	81	33	0	65	8	157
0.613534	3	11109.8	1	0.1	0.5	0.4	0	0.1	0.5	0.4	1	3	512	512	0	1	0	0	0	0	0	112	0	0	6	40	81	33	0	63	8	164
0.591693	3	22242.2	1	0.3	0.7	0	0.2	0.6	0.2	0	3	4	512	512	0	1	0	0	0	0	0	143	0	0	7	43	92	37	0	103	8	71
0.590596	3	21649.2	1	0.4	0	0.6	0.2	0.6	0.2	0	3	3	512	512	0	1	0	0	0	0	0	143	0	0	7	44	92	37	0	101	8	73
0.59004	3	21739.3	1	0.4	0.1	0.5	0.2	0.6	0.2	0	2	3	512	512	0	1	0	0	0	0	0	141	0	0	8	44	90	37	0	92	8	86
0.590577	3	21829.4	1	0.4	0.2	0.4	0.2	0.6	0.2	0	2	3	512	512	0	1	0	0	0	0	0	135	0	0	8	44	89	36	0	86	8	100
0.593503	3	21919.5	1	0.4	0.3	0.3	0.2	0.6	0.2	0	2	3	512	512	0	1	0	0	0	0	0	132	0	0	8	41	89	35	0	84	8	109
0.595767	3	22009.7	1	0.4	0.4	0.2	0.2	0.6	0.2	0	2	3	512	512	0	1	0	0	0	0	0	131	0	0	8	40	87	35	0	78	8	119
0.598479	3	22099.8	1	0.4	0.5	0.1	0.2	0.6	0.2	0	2	3	512	512	0	1	0	0	0	0	0	126	0	0	8	40	83	35	0	72	8	134
0.602853	3	22189.9	1	0.4	0.6	0	0.2	0.6	0.2	0	2	4	512	512	0	1	0	0	0	0	0	120	0	0	7	42	81	33	0	69	8	145
0.607327	3	21687	1	0.5	0	0.5	0.2	0.6	0.2	0	2	3	512	512	0	1	0	0	0	0	0	112	0	0	6	42	81	33	0	65	8	159
0.589482	3	21777.1	1	0.5	0.1	0.4	0.2	0.6	0.2	0	3	4	512	512	0	1	0	0	0	0	0	145	0	0	7	44	92	37	0	107	8	64
0.586819	3	11199.9	1	0.1	0.6	0.3	0	0.1	0.5	0.4	3	4	512	512	0	1	0	0	0	0	0	142	0	0	8	44	92	36	0	103	8	71
0.588146	3	21867.2	1	0.5	0.2	0.3	0.2	0.6	0.2	0	2	3	512	512	0	1	0	0	0	0	0	139	0	0	8	44	90	36	0	95	8	86
0.589298	3	21957.3	1	0.5	0.3	0.2	0.2	0.6	0.2	0	2	3	512	512	0	1	0	0	0	0	0	135	0	0	8	44	89	36	0	86	8	100
0.592874	3	22047.4	1	0.5	0.4	0.1	0.2	0.6	0.2	0	2	3	512	512	0	1	0	0	0	0	0	132	0	0	8	41	89	35	0	82	8	111
0.594772	3	22137.5	1	0.5	0.5	0	0.2	0.6	0.2	0	2	3	512	512	0	1	0	0	0	0	0	130	0	0	8	40	86	35	0	78	8	121
0.598127	3	21724.8	1	0.6	0	0.4	0.2	0.6	0.2	0	2	4	512	512	0	1	0	0	0	0	0	124	0	0	8	42	82	33	0	71	8	137
0.60258	3	21814.9	1	0.6	0.1	0.3	0.2	0.6	0.2	0	2	4	512	512	0	1	0	0	0	0	0	117	0	0	7	42	81	33	0	68	8	149
0.587071	3	21905	1	0.6	0.2	0.2	0.2	0.6	0.2	0	3	4	512	512	0	1	0	0	0	0	0	143	0	0	8	44	92	36	0	107	8	66
0.586506	3	21995.1	1	0.6	0.3	0.1	0.2	0.6	0.2	0	3	3	512	512	0	1	0	0	0	0	0	141	0	0	8	44	92	36	0	103	8	73
0.585794	3	22085.2	1	0.6	0.4	0	0.2	0.6	0.2	0	2	3	512	512	0	1	0	0	0	0	0	139	0	0	8	44	90	36	0	94	8	87
0.588699	3	21762.5	1	0.7	0	0.3	0.2	0.6	0.2	0	2	3	512	512	0	1	0	0	0	0	0	133	0	0	8	43	89	36	0	86	8	103
0.591721	3	11290	1	0.1	0.7	0.2	0	0.1	0.5	0.4	2	3	512	512	0	1	0	0	0	0	0	131	0	0	8	42	88	34	0	79	8	116
0.594131	3	21852.6	1	0.7	0.1	0.2	0.2	0.6	0.2	0	2	4	512	512	0	1	0	0	0	0	0	126	0	0	8	42	84	34	0	77	8	126
0.598813	3	21942.7	1	0.7	0.2	0.1	0.2	0.6	0.2	0	2	4	512	512	0	1	0	0	0	0	0	120	0	0	7	42	81	33	0	70	8	144
0.587105	3	22032.9	1	0.7	0.3	0	0.2	0.6	0.2	0	3	3	512	512	0	1	0	0	0	0	0	141	0	0	8	44	92	36	0	104	8	72
0.584588	3	21800.3	1	0.8	0	0.2	0.2	0.6	0.2	0	2	3	512	512	0	1	0	0	0	0	0	139	0	0	8	44	90	36	0	95	8	86
0.586439	3	21890.4	1	0.8	0.1	0.1	0.2	0.6	0.2	0	2	3	512	512	0	1	0	0	0	0	0	134	0	0	8	44	89	36	0	89	8	98
0.589925	3	21980.5	1	0.8	0.2	0	0.2	0.6	0.2	0	2	3	512	512	0	1	0	0	0	0	0	132	0	0	8	43	89	34	0	85	8	107
0.591422	3	21838.1	1	0.9	0	0.1	0.2	0.6	0.2	0	2	4	512	512	0	1	0	0	0	0	0	129	0	0	8	43	85	34	0	78	8	120
0.594183	3	21928.2	1	0.9	0.1	0	0.2	0.6	0.2	0	2	4	512	512	0	1	0	0	0	0	0	123	0	0	8	42	81	33	0	71	8	139
0.585905	3	21875.8	1	1	0	0	0.2	0.6	0.2	0	2	3	512	512	0	1	0	0	0	0	0	139	0	0	8	44	90	36	0	95	8	86
0.586062	3	20776.2	1	0	0	1	0.2	0.7	0	0.1	2	3	512	512	0	1	0	0	0	0	0	135	0	0	8	44	89	36	0	89	8	97
0.588107	3	11380.1	1	0.1	0.8	0.1	0	0.1	0.5	0.4	2	3	512	512	0	1	0	0	0	0	0	132	0	0	8	43	89	34	0	85	8	107
0.588764	3	20866.3	1	0	0.1	0.9	0.2	0.7	0	0.1	2	4	512	512	0	1	0	0	0	0	0	130	0	0	8	43	86	34	0	79	8	117
0.591298	3	20956.4	1	0	0.2	0.8	0.2	0.7	0	0.1	2	4	512	512	0	1	0	0	0	0	0	124	0	0	8	42	81	33	0	74	8	135
0.589025	3	21046.5	1	0	0.3	0.7	0.2	0.7	0	0.1	2	3	512	512	0	1	0	0	0	0	0	136	0	0	8	43	89	35	0	87	8	100
0.588392	3	21136.7	1	0	0.4	0.6	0.2	0.7	0	0.1	2	3	512	512	0	1	0	0	0	0	0	132	0	0	8	43	89	34	0	85	8	107
0.587792	3	21226.8	1	0	0.5	0.5	0.2	0.7	0	0.1	2	4	512	512	0	1	0	0	0	0	0	130	0	0	8	43	86	34	0	79	8	117
0.589977	3	21316.9	1	0	0.6	0.4	0.2	0.7	0	0.1	2	4	512	512	0	1	0	0	0	0	0	124	0	0	8	43	81	33	0	76	8	132
0.59002	3	21407	1	0	0.7	0.3	0.2	0.7	0	0.1	2	3	512	512	0	1	0	0	0	0	0	132	0	0	8	42	89	34	0	83	8	110
0.588448	3	21497.1	1	0	0.8	0.2	0.2	0.7	0	0.1	2	4	512	512	0	1	0	0	0	0	0	128	0	0	8	43	86	34	0	79	8	119
0.589389	3	21587.2	1	0	0.9	0.1	0.2	0.7	0	0.1	2	4	512	512	0	1	0	0	0	0	0	124	0	0	8	43	81	33	0	77	8	131
0.590762	3	21677.3	1	0	1	0	0.2	0.7	0	0.1	2	4	512	512	0	1	0	0	0	0	0	128	0	0	8	43	83	34	0	79	8	122
0.590248	3	11470.2	1	0.1	0.9	0	0	0.1	0.5	0.4	2	4	512	512	0	1	0	0	0	0	0	124	0	0	8	43	81	33	0	76	8	132
0.592879	3	20814	1	0.1	0	0.9	0.2	0.7	0	0.1	2	4	512	512	0	1	0	0	0	0	0	121	0	0	7	43	81	33	0	75	8	137
0.695507	3	20904.1	1	0.1	0.1	0.8	0.2	0.7	0	0.1	4	2	512	512	0	1	0	0	0	0	0	120	0	0	8	34	94	38	0	89	8	114
0.691524	3	20994.2	1	0.1	0.2	0.7	0.2	0.7	0	0.1	4	2	512	512	0	1	0	0	0	0	0	119	0	0	8	35	94	38	0	90	8	113
0.689599	3	21084.3	1	0.1	0.3	0.6	0.2	0.7	0	0.1	4	2	512	512	0	1	0	0	0	0	0	118	0	0	8	34	94	38	0	91	8	114
0.688362	3	21174.4	1	0.1	0.4	0.5	0.2	0.7	0	0.1	4	2	512	512	0	1	0	0	0	0	0	117	0	0	8	34	93	38	0	90	8	117
0.689975	3	21264.5	1	0.1	0.5	0.4	0.2	0.7	0	0.1	4	2	512	512	0	1	0	0	0	0	0	116	0	0	8	34	92	38	0	86	8	123
0.690831	3	21354.6	1	0.1	0.6	0.3	0.2	0.7	0	0.1	5	2	512	512	0	1	0	0	0	0	0	114	0	0	8	34	92	38	0	85	8	125
0.692949	3	21444.7	1	0.1	0.7	0.2	0.2	0.7	0	0.1	5	2	512	512	0	1	0	0	0	0	0	112	0	0	8	34	91	38	0	83	8	130
0.694167	3	21534.9	1	0.1	0.8	0.1	0.2	0.7	0	0.1	5	2	512	512	0	1	0	0	0	0	0	109	0	0	8	34	91	37	0	80	8	137
0.696278	3	21625	1	0.1	0.9	0	0.2	0.7	0	0.1	5	2	512	512	0	1	0	0	0	0	0	106	0	0	8	34	90	37	0	80	8	141
0.699746	3	10697	1	0.2	0	0.8	0	0.1	0.5	0.4	5	2	512	512	0	1	0	0	0	0	0	103	0	0	8	34	88	36	0	78	8	149
0.707144	3	20851.8	1	0.2	0	0.8	0.2	0.7	0	0.1	5	2	512	512	0	1	0	0	0	0	0	100	0	0	8	34	87	36	0	74	8	157
0.690621	3	20941.9	1	0.2	0.1	0.7	0.2	0.7	0	0.1	5	2	512	512	0	1	0	0	0	0	0	123	0	0	8	35	96	38	0	100	8	96
0.687512	3	21032	1	0.2	0.2	0.6	0.2	0.7	0	0.1	5	2	512	512	0	1	0	0	0	0	0	121	0	0	8	35	96	38	0	102	8	96
0.686288	3	21122.1	1	0.2	0.3	0.5	0.2	0.7	0	0.1	4	2	512	512	0	1	0	0	0	0	0	119	0	0	8	35	94	38	0	99	8	104
0.685056	3	21212.2	1	0.2	0.4	0.4	0.2	0.7	0	0.1	4	2	512	512	0	1	0	0	0	0	0	117	0	0	8	36	93	38	0	93	8	112
0.684449	3	21302.3	1	0.2	0.5	0.3	0.2	0.7	0	0.1	5	2	512	512	0	1	0	0	0	0	0	115	0	0	8	35	92	38	0	92	8	116
0.685091	3	21392.4	1	0.2	0.6	0.2	0.2	0.7	0	0.1	5	2	512	512	0	1	0	0	0	0	0	114	0	0	8	34	92	38	0	87	8	123
0.691131	3	21482.5	1	0.2	0.7	0.1	0.2	0.7	0	0.1	5	2	512	512	0	1	0	0	0	0	0	111	0	0	8	34	93	38	0	85	8	127
0.692145	3	21572.6	1	0.2	0.8	0	0.2	0.7	0	0.1	5	2	512	512	0	1	0	0	0	0	0	108	0	0	8	34	91	38	0	82	8	135
0.694957	3	20889.5	1	0.3	0	0.7	0.2	0.7	0	0.1	5	2	512	512	0	1	0	0	0	0	0	105	0	0	8	34	91	37	0	81	8	140
0.69838	3	10787.1	1	0.2	0.1	0.7	0	0.1	0.5	0.4	5	2	512	512	0	1	0	0	0	0	0	103	0	0	8	34	88	36	0	78	8	149
0.685426	3	20979.6	1	0.3	0.1	0.6	0.2	0.7	0	0.1	5	2	512	512	0	1	0	0	0	0	0	124	0	0	8	35	96	38	0	108	8	87
0.682961	3	21069.7	1	0.3	0.2	0.5	0.2	0.7	0	0.1	5	2	512	512	0	1	0	0	0	0	0	122	0	0	8	36	95	38	0	108	8	89
0.68264	3	21159.9	1	0.3	0.3	0.4	0.2	0.7	0	0.1	5	2	512	512	0	1	0	0	0	0	0	121	0	0	8	36	95	38	0	104	8	94
0.681839	3	21250	1	0.3	0.4	0.3	0.2	0.7	0	0.1	5	2	512	512	0	1	0	0	0	0	0	117	0	0	8	36	93	38	0	98	8	106
0.682146	3	21340.1	1	0.3	0.5	0.2	0.2	0.7	0	0.1	5	2	512	512	0	1	0	0	0	0	0	116	0	0	8	35	92	38	0	93	8	114
0.682846	3	21430.2	1	0.3	0.6	0.1	0.2	0.7	0	0.1	5	2	512	512	0	1	0	0	0	0	0	111	0	0	8	34	93	38	0	87	8	125
0.688552	3	21520.3	1	0.3	0.7	0	0.2	0.7	0	0.1	5	2	512	512	0	1	0	0	0	0	0	109	0	0	8	34	93	38	0	88	8	126
0.690958	3	20927.3	1	0.4	0	0.6	0.2	0.7	0	0.1	5	2	512	512	0	1	0	0	0	0	0	107	0	0	8	34	91	37	0	82	8	137
0.693938	3	21017.4	1	0.4	0.1	0.5	0.2	0.7	0	0.1	5	2	512	512	0	1	0	0	0	0	0	104	0	0	8	35	88	37	0	81	8	143
0.684203	3	21107.5	1	0.4	0.2	0.4	0.2	0.7	0	0.1	5	3	512	512	0	1	0	0	0	0	0	123	0	0	8	36	95	38	0	115	8	80
0.681029	3	10877.2	1	0.2	0.2	0.6	0	0.1	0.5	0.4	5	3	512	512	0	1	0	0	0	0	0	122	0	0	8	37	95	38	0	111	8	84
0.680954	3	21197.6	1	0.4	0.3	0.3	0.2	0.7	0	0.1	6	2	512	512	0	1	0	0	0	0	0	120	0	0	8	37	95	38	0	105	8	92
0.679879	3	21287.7	1	0.4	0.4	0.2	0.2	0.7	0	0.1	5	2	512	512	0	1	0	0	0	0	0	117	0	0	8	37	93	38	0	99	8	104
0.680283	3	21377.8	1	0.4	0.5	0.1	0.2	0.7	0	0.1	5	2	512	512	0	1	0	0	0	0	0	112	0	0	8	36	93	38	0	93	8	116
0.68202	3	21468	1	0.4	0.6	0	0.2	0.7	0	0.1	5	2	512	512	0	1	0	0	0	0	0	110	0	0	8	35	93	38	0	88	8	124
0.687249	3	20965.1	1	0.5	0	0.5	0.2	0.7	0	0.1	5	2	512	512	0	1	0	0	0	0	0	107	0	0	8	34	91	38	0	85	8	133
0.690557	3	21055.2	1	0.5	0.1	0.4	0.2	0.7	0	0.1	5	2	512	512	0	1	0	0	0	0	0	106	0	0	8	35	90	37	0	82	8	138
0.681979	3	21145.3	1	0.5	0.2	0.3	0.2	0.7	0	0.1	5	3	512	512	0	1	0	0	0	0	0	122	0	0	8	37	95	38	0	116	8	79
0.678758	3	21235.4	1	0.5	0.3	0.2	0.2	0.7	0	0.1	6	3	512	512	0	1	0	0	0	0	0	121	0	0	8	37	95	38	0	112	8	83
0.678866	3	21325.5	1	0.5	0.4	0.1	0.2	0.7	0	0.1	6	2	512	512	0	1	0	0	0	0	0	120	0	0	8	37	94	38	0	103	8	95
0.678452	3	21415.6	1	0.5	0.5	0	0.2	0.7	0	0.1	5	2	512	512	0	1	0	0	0	0	0	113	0	0	8	37	94	38	0	96	8	110
0.678918	3	10967.3	1	0.2	0.3	0.5	0	0.1	0.5	0.4	5	2	512	512	0	1	0	0	0	0	0	111	0	0	8	35	93	38	0	91	8	120
0.683737	3	21002.8	1	0.6	0	0.4	0.2	0.7	0	0.1	5	2	512	512	0	1	0	0	0	0	0	108	0	0	8	36	92	38	0	88	8	126
0.686985	3	21092.9	1	0.6	0.1	0.3	0.2	0.7	0	0.1	5	3	512	512	0	1	0	0	0	0	0	104	0	0	8	37	91	37	0	83	8	135
0.680788	3	21183.1	1	0.6	0.2	0.2	0.2	0.7	0	0.1	6	3	512	512	0	1	0	0	0	0	0	121	0	0	8	37	95	38	0	112	8	83
0.679107	3	21273.2	1	0.6	0.3	0.1	0.2	0.7	0	0.1	6	2	512	512	0	1	0	0	0	0	0	121	0	0	8	37	95	38	0	108	8	88
0.677532	3	21363.3	1	0.6	0.4	0	0.2	0.7	0	0.1	5	2	512	512	0	1	0	0	0	0	0	117	0	0	8	37	94	38	0	100	8	102
0.677573	3	21040.6	1	0.7	0	0.3	0.2	0.7	0	0.1	5	2	512	512	0	1	0	0	0	0	0	112	0	0	8	36	93	38	0	95	8	114
0.681735	3	21130.7	1	0.7	0.1	0.2	0.2	0.7	0	0.1	5	2	512	512	0	1	0	0	0	0	0	108	0	0	8	36	92	38	0	90	8	124
0.68505	3	21220.8	1	0.7	0.2	0.1	0.2	0.7	0	0.1	5	3	512	512	0	1	0	0	0	0	0	104	0	0	8	37	91	37	0	85	8	133
0.681031	3	21310.9	1	0.7	0.3	0	0.2	0.7	0	0.1	6	2	512	512	0	1	0	0	0	0	0	120	0	0	8	37	95	38	0	108	8	89
0.677929	3	21078.4	1	0.8	0	0.2	0.2	0.7	0	0.1	5	2	512	512	0	1	0	0	0	0	0	118	0	0	8	37	94	38	0	102	8	99
0.677306	3	11057.4	1	0.2	0.4	0.4	0	0.1	0.5	0.4	5	2	512	512	0	1	0	0	0	0	0	112	0	0	8	36	93	38	0	98	8	111
0.679777	3	21168.5	1	0.8	0.1	0.1	0.2	0.7	0	0.1	5	2	512	512	0	1	0	0	0	0	0	109	0	0	8	36	92	38	0	90	8	123
0.683061	3	21258.6	1	0.8	0.2	0	0.2	0.7	0	0.1	5	3	512	512	0	1	0	0	0	0	0	104	0	0	8	37	91	37	0	85	8	133
0.680838	3	21116.1	1	0.9	0	0.1	0.2	0.7	0	0.1	5	2	512	512	0	1	0	0	0	0	0	117	0	0	8	37	93	38	0	98	8	105
0.678118	3	21206.3	1	0.9	0.1	0	0.2	0.7	0	0.1	5	2	512	512	0	1	0	0	0	0	0	112	0	0	8	36	93	38	0	98	8	111
0.680491	3	21153.9	1	1	0	0	0.2	0.7	0	0.1	5	2	512	512	0	1	0	0	0	0	0	109	0	0	8	36	92	38	0	91	8	122
0.68191	3	23292.1	1	0	0	1	0.2	0.8	0	0	5	3	512	512	0	1	0	0	0	0	0	104	0	0	8	37	91	37	0	85	8	133
0.680572	3	23382.2	1	0	0.1	0.9	0.2	0.8	0	0	5	2	512	512	0	1	0	0	0	0	0	111	0	0	8	36	92	38	0	95	8	116
0.681178	3	23472.4	1	0	0.2	0.8	0.2	0.8	0	0	5	2	512	512	0	1	0	0	0	0	0	108	0	0	8	36	92	37	0	91	8	124
0.682307	3	23562.5	1	0	0.3	0.7	0.2	0.8	0	0	5	3	512	512	0	1	0	0	0	0	0	104	0	0	8	37	91	37	0	87	8	131
0.681659	3	23652.6	1	0	0.4	0.6	0.2	0.8	0	0	5	2	512	512	0	1	0	0	0	0	0	108	0	0	8	36	92	37	0	90	8	125
0.682691	3	11147.5	1	0.2	0.5	0.3	0	0.1	0.5	0.4	5	3	512	512	0	1	0	0	0	0	0	104	0	0	8	37	90	37	0	87	8	132
0.683969	3	23742.7	1	0	0.5	0.5	0.2	0.8	0	0	5	2	512	512	0	1	0	0	0	0	0	105	0	0	8	37	89	37	0	86	8	134
0.843358	3	23832.8	1	0	0.6	0.4	0.2	0.8	0	0	5	5	512	512	0	1	0	0	0	0	0	104	0	0	8	25	106	44	0	86	8	120
0.838811	3	23922.9	1	0	0.7	0.3	0.2	0.8	0	0	5	5	512	512	0	1	0	0	0	0	0	102	0	0	8	25	108	44	0	86	8	120
0.835428	3	24013	1	0	0.8	0.2	0.2	0.8	0	0	5	5	512	512	0	1	0	0	0	0	0	102	0	0	8	25	107	44	0	86	8	121
0.833658	3	24103.1	1	0	0.9	0.1	0.2	0.8	0	0	5	5	512	512	0	1	0	0	0	0	0	100	0	0	8	26	107	44	0	86	8	122
0.831653	3	24193.2	1	0	1	0	0.2	0.8	0	0	5	5	512	512	0	1	0	0	0	0	0	98	0	0	8	26	105	44	0	86	8	126
0.831861	3	23329.9	1	0.1	0	0.9	0.2	0.8	0	0	5	5	512	512	0	1	0	0	0	0	0	95	0	0	8	26	105	44	0	86	8	129
0.83374	3	23420	1	0.1	0.1	0.8	0.2	0.8	0	0	5	5	512	512	0	1	0	0	0	0	0	93	0	0	8	26	104	44	0	86	8	132
0.835004	3	23510.1	1	0.1	0.2	0.7	0.2	0.8	0	0	5	5	512	512	0	1	0	0	0	0	0	91	0	0	8	26	103	44	0	83	9	137
0.837723	3	23600.2	1	0.1	0.3	0.6	0.2	0.8	0	0	5	5	512	512	0	2	0	0	0	0	0	85	0	0	8	26	102	44	0	85	9	141
0.840811	3	11237.6	1	0.2	0.6	0.2	0	0.1	0.5	0.4	5	4	512	512	0	2	0	0	0	0	0	83	0	0	8	26	101	44	0	85	9	145
0.846336	3	23690.3	1	0.1	0.4	0.5	0.2	0.8	0	0	5	4	512	512	0	2	0	0	0	0	0	83	0	0	8	25	101	44	0	82	9	149
0.838545	3	23780.5	1	0.1	0.5	0.4	0.2	0.8	0	0	6	5	512	512	0	1	0	0	0	0	0	104	0	0	8	25	109	44	0	91	8	111
0.833106	3	23870.6	1	0.1	0.6	0.3	0.2	0.8	0	0	6	5	512	512	0	1	0	0	0	0	0	103	0	0	8	25	109	44	0	91	8	112
0.829706	3	23960.7	1	0.1	0.7	0.2	0.2	0.8	0	0	6	5	512	512	0	1	0	0	0	0	0	102	0	0	8	26	109	44	0	90	8	113
0.827657	3	24050.8	1	0.1	0.8	0.1	0.2	0.8	0	0	5	5	512	512	0	1	0	0	0	0	0	101	0	0	8	26	108	44	0	88	8	118
0.827165	3	24140.9	1	0.1	0.9	0	0.2	0.8	0	0	5	5	512	512	0	1	0	0	0	0	0	98	0	0	8	26	107	44	0	87	8	123
0.828273	3	23367.7	1	0.2	0	0.8	0.2	0.8	0	0	5	5	512	512	0	1	0	0	0	0	0	94	0	0	8	26	105	44	0	88	8	128
0.829361	3	23457.8	1	0.2	0.1	0.7	0.2	0.8	0	0	5	5	512	512	0	1	0	0	0	0	0	91	0	0	8	26	103	44	0	89	9	131
0.833142	3	23547.9	1	0.2	0.2	0.6	0.2	0.8	0	0	5	5	512	512	0	2	0	0	0	0	0	86	0	0	8	26	103	44	0	85	9	139
0.835857	3	23638	1	0.2	0.3	0.5	0.2	0.8	0	0	5	5	512	512	0	2	0	0	0	0	0	84	0	0	8	26	103	44	0	86	9	140
0.83837	3	11327.8	1	0.2	0.7	0.1	0	0.1	0.5	0.4	5	4	512	512	0	2	0	0	0	0	0	83	0	0	8	26	101	44	0	86	9	144
0.834692	3	23728.1	1	0.2	0.4	0.4	0.2	0.8	0	0	6	5	512	512	0	1	0	0	0	0	0	103	0	0	8	25	109	44	0	96	9	106
0.829572	3	23818.2	1	0.2	0.5	0.3	0.2	0.8	0	0	6	5	512	512	0	1	0	0	0	0	0	102	0	0	8	26	109	44	0	98	9	104
0.826519	3	23908.3	1	0.2	0.6	0.2	0.2	0.8	0	0	6	5	512	512	0	1	0	0	0	0	0	102	0	0	8	26	109	44	0	95	9	107
0.824696	3	23998.4	1	0.2	0.7	0.1	0.2	0.8	0	0	6	5	512	512	0	1	0	0	0	0	0	99	0	0	8	26	109	44	0	94	9	111
0.824126	3	24088.5	1	0.2	0.8	0	0.2	0.8	0	0	5	5	512	512	0	1	0	0	0	0	0	97	0	0	8	26	108	44	0	91	8	119
0.826149	3	23405.4	1	0.3	0	0.7	0.2	0.8	0	0	5	5	512	512	0	1	0	0	0	0	0	92	0	0	8	26	107	44	0	90	9	125
0.827005	3	23495.6	1	0.3	0.1	0.6	0.2	0.8	0	0	5	5	512	512	0	2	0	0	0	0	0	88	0	0	8	26	103	44	0	91	9	131
0.830718	3	23585.7	1	0.3	0.2	0.5	0.2	0.8	0	0	5	5	512	512	0	2	0	0	0	0	0	84	0	0	8	26	103	44	0	87	9	139
0.83498	3	23675.8	1	0.3	0.3	0.4	0.2	0.8	0	0	5	5	512	512	0	2	0	0	0	0	0	83	0	0	8	26	102	44	0	87	9	141
0.831402	3	23765.9	1	0.3	0.4	0.3	0.2	0.8	0	0	6	6	512	512	0	1	0	0	0	0	0	102	0	0	8	26	109	45	0	105	9	95
0.826971	3	11417.9	1	0.2	0.8	0	0	0.1	0.5	0.4	6	6	512	512	0	1	0	0	0	0	0	102	0	0	8	26	109	45	0	101	9	99
0.823495	3	23856	1	0.3	0.5	0.2	0.2	0.8	0	0	6	5	512	512	0	1	0	0	0	0	0	100	0	0	8	26	109	44	0	100	9	104
0.821687	3	23946.1	1	0.3	0.6	0.1	0.2	0.8	0	0	6	5	512	512	0	1	0	0	0	0	0	98	0	0	8	26	108	44	0	98	9	109
0.822739	3	24036.2	1	0.3	0.7	0	0.2	0.8	0	0	5	5	512	512	0	1	0	0	0	0	0	94	0	0	8	26	106	44	0	96	9	118
0.824823	3	23443.2	1	0.4	0	0.6	0.2	0.8	0	0	5	5	512	512	0	2	0	0	0	0	0	89	0	0	8	26	104	44	0	94	9	126
0.825722	3	23533.3	1	0.4	0.1	0.5	0.2	0.8	0	0	5	5	512	512	0	2	0	0	0	0	0	85	0	0	8	26	103	44	0	95	9	130
0.82984	3	23623.4	1	0.4	0.2	0.4	0.2	0.8	0	0	5	5	512	512	0	2	0	0	0	0	0	83	0	0	8	26	102	44	0	87	9	141
0.828254	3	23713.5	1	0.4	0.3	0.3	0.2	0.8	0	0	6	6	512	512	0	1	0	0	0	0	0	102	0	0	8	26	108	45	0	106	9	95
0.823702	3	23803.7	1	0.4	0.4	0.2	0.2	0.8	0	0	6	6	512	512	0	1	0	0	0	0	0	100	0	0	8	26	108	45	0	103	9	100
0.820704	3	23893.8	1	0.4	0.5	0.1	0.2	0.8	0	0	6	5	512	512	0	1	0	0	0	0	0	98	0	0	8	26	108	44	0	102	9	105
0.820291	3	23983.9	1	0.4	0.6	0	0.2	0.8	0	0	5	5	512	512	0	2	0	0	0	0	0	94	0	0	8	26	107	44	0	99	10	112
0.82247	3	10734.8	1	0.3	0	0.7	0	0.1	0.5	0.4	5	5	512	512	0	2	0	0	0	0	0	89	0	0	8	26	106	44	0	95	9	123
0.823919	3	23481	1	0.5	0	0.5	0.2	0.8	0	0	5	5	512	512	0	2	0	0	0	0	0	85	0	0	8	26	104	44	0	95	9	129
0.825373	3	23571.1	1	0.5	0.1	0.4	0.2	0.8	0	0	5	5	512	512	0	2	0	0	0	0	0	83	0	0	8	26	103	44	0	91	9	136
0.825416	3	23661.2	1	0.5	0.2	0.3	0.2	0.8	0	0	6	6	512	512	0	1	0	0	0	0	0	100	0	0	8	26	108	45	0	105	9	98
0.820526	3	23751.3	1	0.5	0.3	0.2	0.2	0.8	0	0	6	5	512	512	0	1	0	0	0	0	0	98	0	0	8	26	108	45	0	103	9	103
0.819681	3	23841.4	1	0.5	0.4	0.1	0.2	0.8	0	0	6	5	512	512	0	2	0	0	0	0	0	94	0	0	8	26	107	44	0	101	10	109
0.820774	3	23931.5	1	0.5	0.5	0	0.2	0.8	0	0	5	5	512	512	0	2	0	0	0	0	0	91	0	0	8	26	106	44	0	97	9	119
0.822885	3	23518.8	1	0.6	0	0.4	0.2	0.8	0	0	5	5	512	512	0	2	0	0	0	0	0	87	0	0	8	26	104	44	0	95	9	127
0.823304	3	23608.9	1	0.6	0.1	0.3	0.2	0.8	0	0	5	5	512	512	0	2	0	0	0	0	0	84	0	0	8	26	103	44	0	92	9	134
0.822399	3	23699	1	0.6	0.2	0.2	0.2	0.8	0	0	6	5	512	512	0	1	0	0	0	0	0	99	0	0	8	26	108	45	0	103	9	102
0.820081	3	23789.1	1	0.6	0.3	0.1	0.2	0.8	0	0	6	5	512	512	0	2	0	0	0	0	0	94	0	0	8	26	107	44	0	103	10	107
0.821549	3	10824.9	1	0.3	0.1	0.6	0	0.1	0.5	0.4	5	5	512	512	0	2	0	0	0	0	0	92	0	0	8	26	105	44	0	99	9	117
0.822672	3	23879.2	1	0.6	0.4	0	0.2	0.8	0	0	5	5	512	512	0	2	0	0	0	0	0	87	0	0	8	26	104	44	0	96	9	126
0.822176	3	23556.5	1	0.7	0	0.3	0.2	0.8	0	0	5	5	512	512	0	2	0	0	0	0	0	84	0	0	8	26	102	44	0	93	9	134
0.825488	3	23646.6	1	0.7	0.1	0.2	0.2	0.8	0	0	5	5	512	512	0	2	0	0	0	0	0	94	0	0	8	26	107	44	0	101	10	110
0.82266	3	23736.7	1	0.7	0.2	0.1	0.2	0.8	0	0	5	5	512	512	0	2	0	0	0	0	0	92	0	0	8	26	105	44	0	97	9	119
0.823367	3	23826.9	1	0.7	0.3	0	0.2	0.8	0	0	5	5	512	512	0	2	0	0	0	0	0	87	0	0	8	26	104	44	0	97	9	125
0.822262	3	23594.3	1	0.8	0	0.2	0.2	0.8	0	0	5	5	512	512	0	2	0	0	0	0	0	84	0	0	8	26	102	44	0	91	9	136
0.826188	3	23684.4	1	0.8	0.1	0.1	0.2	0.8	0	0	5	5	512	512	0	2	0	0	0	0	0	91	0	0	8	26	104	44	0	96	9	122
0.824988	3	23774.5	1	0.8	0.2	0	0.2	0.8	0	0	5	5	512	512	0	2	0	0	0	0	0	87	0	0	8	26	103	44	0	97	9	126
0.823598	3	23632.1	1	0.9	0	0.1	0.2	0.8	0	0	5	5	512	512	0	2	0	0	0	0	0	83	0	0	8	26	102	44	0	92	9	136
0.829401	3	23722.2	1	0.9	0.1	0	0.2	0.8	0	0	5	5	512	512	0	2	0	0	0	0	0	87	0	0	8	26	102	44	0	96	9	128
0.826503	3	10915	1	0.3	0.2	0.5	0	0.1	0.5	0.4	5	5	512	512	0	2	0	0	0	0	0	83	0	0	8	26	101	44	0	91	9	138
0.830649	3	23669.8	1	1	0	0	0.2	0.8	0	0	5	4	512	512	0	2	0	0	0	0	0	83	0	0	8	27	101	44	0	91	9	138
0.481099	3	4741.7	1	0	0	1	0.3	0	0	0.7	12	7	512	512	0	9	0	0	0	0	0	78	0	0	5	65	66	25	0	154	12	79
0.482534	3	4831.8	1	0	0.1	0.9	0.3	0	0	0.7	11	7	512	512	0	8	0	0	0	0	0	80	0	0	5	65	66	25	0	147	12	86
0.487876	3	4921.91	1	0	0.2	0.8	0.3	0	0	0.7	8	7	512	512	0	8	0	0	0	0	0	75	0	0	5	64	63	26	0	135	12	109
0.493389	3	5012.02	1	0	0.3	0.7	0.3	0	0	0.7	7	7	512	512	0	7	0	0	0	0	0	74	0	0	5	60	63	27	0	121	12	129
0.504055	3	5102.13	1	0	0.4	0.6	0.3	0	0	0.7	6	6	512	512	0	7	0	0	0	0	0	73	0	0	5	59	61	25	0	108	12	150
0.509751	3	5192.24	1	0	0.5	0.5	0.3	0	0	0.7	6	6	512	512	0	7	0	0	0	0	0	70	0	0	5	57	60	25	0	101	12	163
0.515903	3	5282.35	1	0	0.6	0.4	0.3	0	0	0.7	6	5	512	512	0	7	0	0	0	0	0	70	0	0	5	57	59	24	0	94	12	173
0.523968	3	5372.46	1	0	0.7	0.3	0.3	0	0	0.7	6	5	512	512	0	6	0	0	0	0	0	66	0	0	4	56	57	25	0	83	11	193
0.531833	3	5462.57	1	0	0.8	0.2	0.3	0	0	0.7	6	5	512	512	0	6	0	0	0	0	0	65	0	0	4	53	57	24	0	77	11	204
0.539624	3	11005.1	1	0.3	0.3	0.4	0	0.1	0.5	0.4	6	5	512	512	0	6	0	0	0	0	0	60	0	0	4	50	58	24	0	66	11	222
0.547684	3	5552.67	1	0	0.9	0.1	0.3	0	0	0.7	6	5	512	512	0	6	0	0	0	0	0	54	0	0	3	48	58	24	0	59	11	238
0.481179	3	5642.78	1	0	1	0	0.3	0	0	0.7	12	8	512	512	0	8	0	0	0	0	0	80	0	0	5	65	66	25	0	160	12	71
0.485035	3	4779.47	1	0.1	0	0.9	0.3	0	0	0.7	10	7	512	512	0	8	0	0	0	0	0	80	0	0	5	65	66	26	0	149	12	84
0.488466	3	4869.58	1	0.1	0.1	0.8	0.3	0	0	0.7	7	7	512	512	0	8	0	0	0	0	0	75	0	0	5	62	63	27	0	136	12	110
0.49483	3	4959.68	1	0.1	0.2	0.7	0.3	0	0	0.7	6	7	512	512	0	7	0	0	0	0	0	75	0	0	5	60	63	27	0	122	12	128
0.504365	3	5049.79	1	0.1	0.3	0.6	0.3	0	0	0.7	6	6	512	512	0	7	0	0	0	0	0	74	0	0	5	58	62	25	0	108	12	149
0.511277	3	5139.9	1	0.1	0.4	0.5	0.3	0	0	0.7	6	6	512	512	0	7	0	0	0	0	0	71	0	0	5	57	60	25	0	101	12	162
0.518672	3	5230.01	1	0.1	0.5	0.4	0.3	0	0	0.7	6	5	512	512	0	7	0	0	0	0	0	70	0	0	5	56	60	26	0	94	12	171
0.52527	3	5320.12	1	0.1	0.6	0.3	0.3	0	0	0.7	6	5	512	512	0	6	0	0	0	0	0	68	0	0	4	56	58	25	0	82	12	190
[truncated: 16,877 more rows]

## Sheet: n_act 4
PHIhat_D	n_act	PHI_$	PHI_cover	6-ARG	U-ARG	0-ARG	U-Glyc	1,3-Glyc	2-Glyc	0-Glyc	ana2.n	ana3.x	ca_out.n	co2_out.n	emp3.x	emp4.x	emp5.x	emp6.x	nit1.n	nit2.x	nit8.x	ppp1.n	ppp4.x	ppp5.x	ppp6.x	tca1.x	tca4.x	tca6.x	tca7.x	tca8.n	tca8.x	urea2.n
	4	10.9359	0	0	0	1	0	0	0	1	0	0	0	0	0	0	0	0	0	0	0	0	0	0	0	0	0	0	0	0	0	0
0.236251	4	101.045	0.00195312	0	0.1	0.9	0	0	0	1	0	0	1	1	0	0	0	0	0	0	0	0	0	0	0	0	1	0	0	0	0	1
0.266526	4	191.153	0.015625	0	0.2	0.8	0	0	0	1	0	0	8	8	0	0	0	0	0	0	0	0	0	0	0	0	7	1	0	0	0	8
0.299735	4	281.262	0.03125	0	0.3	0.7	0	0	0	1	0	0	16	16	0	0	0	0	0	0	0	1	0	0	0	0	14	1	0	0	0	16
0.299921	4	371.371	0.0605469	0	0.4	0.6	0	0	0	1	0	0	31	31	0	0	0	0	0	0	0	5	0	0	0	1	23	2	0	0	0	31
0.325474	4	461.48	0.0996094	0	0.5	0.5	0	0	0	1	0	0	51	51	0	0	0	0	0	0	0	10	0	0	0	2	35	4	0	0	0	51
0.334226	4	551.589	0.136719	0	0.6	0.4	0	0	0	1	0	0	70	70	0	0	0	0	0	0	0	16	0	0	0	3	46	6	0	0	0	69
0.33241	4	641.697	0.201172	0	0.7	0.3	0	0	0	1	0	0	103	103	0	1	0	0	0	0	0	32	0	0	0	4	56	11	0	0	0	102
0.333611	4	731.806	0.283203	0	0.8	0.2	0	0	0	1	0	0	145	145	0	0	0	0	0	0	0	58	0	0	0	6	68	14	0	0	0	144
0.348117	4	821.915	0.320312	0	0.9	0.1	0	0	0	1	0	0	164	164	0	0	0	0	0	0	0	67	0	0	0	8	74	16	0	0	0	163
0.359355	4	912.024	0.373047	0	1	0	0	0	0	1	2	0	191	191	0	0	0	0	0	0	0	83	0	0	0	10	78	19	0	0	0	190
	4	48.7063	0	0.1	0	0.9	0	0	0	1	0	0	0	0	0	0	0	0	0	0	0	0	0	0	0	0	0	0	0	0	0	0
0.250215	4	138.815	0.00585938	0.1	0.1	0.8	0	0	0	1	0	0	3	3	0	0	0	0	0	0	0	0	0	0	0	0	3	0	0	0	0	3
0.296952	4	228.924	0.0253906	0.1	0.2	0.7	0	0	0	1	0	0	13	13	0	0	0	0	0	0	0	0	0	0	0	0	12	1	0	0	0	13
0.287624	4	319.033	0.046875	0.1	0.3	0.6	0	0	0	1	0	0	24	24	0	0	0	0	0	0	0	3	0	0	0	1	18	2	0	0	0	24
0.310883	4	409.141	0.0820312	0.1	0.4	0.5	0	0	0	1	0	0	42	42	0	0	0	0	0	0	0	8	0	0	0	2	30	2	0	0	0	42
0.324689	4	499.25	0.123047	0.1	0.5	0.4	0	0	0	1	0	0	63	63	0	0	0	0	0	0	0	14	0	0	0	3	42	5	0	0	0	62
0.330981	4	589.359	0.183594	0.1	0.6	0.3	0	0	0	1	0	0	94	94	0	1	0	0	0	0	0	29	0	0	0	4	50	11	0	0	0	93
0.328195	4	679.468	0.265625	0.1	0.7	0.2	0	0	0	1	0	0	136	136	0	0	0	0	0	0	0	54	0	0	0	5	64	14	0	0	0	135
0.338593	4	769.577	0.316406	0.1	0.8	0.1	0	0	0	1	0	0	162	162	0	0	0	0	0	0	0	67	0	0	0	7	74	15	0	0	0	161
0.350599	4	859.685	0.369141	0.1	0.9	0	0	0	0	1	1	0	189	189	0	0	0	0	0	0	0	83	0	0	0	10	78	18	0	0	0	188
0.275694	4	86.4767	0.00195312	0.2	0	0.8	0	0	0	1	0	0	1	1	0	0	0	0	0	0	0	0	0	0	0	0	1	0	0	0	0	1
0.292379	4	176.585	0.0117188	0.2	0.1	0.7	0	0	0	1	0	0	6	6	0	0	0	0	0	0	0	0	0	0	0	0	6	0	0	0	0	6
0.301017	4	266.694	0.0351562	0.2	0.2	0.6	0	0	0	1	0	0	18	18	0	0	0	0	0	0	0	1	0	0	0	1	14	2	0	0	0	18
0.304633	4	356.803	0.0664062	0.2	0.3	0.5	0	0	0	1	0	0	34	34	0	0	0	0	0	0	0	6	0	0	0	2	24	2	0	0	0	34
0.328771	4	446.912	0.103516	0.2	0.4	0.4	0	0	0	1	0	0	53	53	0	0	0	0	0	0	0	11	0	0	0	3	37	3	0	0	0	52
0.329834	4	537.021	0.160156	0.2	0.5	0.3	0	0	0	1	0	0	82	82	0	1	0	0	0	0	0	22	0	0	0	4	46	10	0	0	0	81
0.319102	4	627.129	0.246094	0.2	0.6	0.2	0	0	0	1	0	0	126	126	0	1	0	0	0	0	0	49	0	0	0	5	58	14	0	0	0	125
0.336833	4	717.238	0.304688	0.2	0.7	0.1	0	0	0	1	0	0	156	156	0	0	0	0	0	0	0	64	0	0	0	7	72	15	0	0	0	154
0.34327	4	807.347	0.359375	0.2	0.8	0	0	0	0	1	1	0	184	184	0	1	0	0	0	0	0	80	0	0	0	10	78	17	0	0	0	181
0.291372	4	124.247	0.0117188	0.3	0	0.7	0	0	0	1	0	0	6	6	0	0	0	0	0	0	0	0	0	0	0	0	6	0	0	0	0	6
0.301965	4	214.356	0.0273438	0.3	0.1	0.6	0	0	0	1	0	0	14	14	0	0	0	0	0	0	0	1	0	0	0	0	11	2	0	0	0	14
0.304591	4	304.465	0.0527344	0.3	0.2	0.5	0	0	0	1	0	0	27	27	0	0	0	0	0	0	0	5	0	0	0	2	18	2	0	0	0	27
0.320028	4	394.573	0.0878906	0.3	0.3	0.4	0	0	0	1	0	0	45	45	0	0	0	0	0	0	0	9	0	0	0	3	31	3	0	0	0	44
0.318816	4	484.682	0.146484	0.3	0.4	0.3	0	0	0	1	0	0	75	75	0	1	0	0	0	0	0	20	0	0	0	4	42	9	0	0	0	74
0.323615	4	574.791	0.216797	0.3	0.5	0.2	0	0	0	1	0	0	111	111	0	1	0	0	0	0	0	40	0	0	0	5	53	13	0	0	0	110
0.330379	4	664.9	0.279297	0.3	0.6	0.1	0	0	0	1	0	0	143	143	0	1	0	0	0	0	0	58	0	0	0	7	65	14	0	0	0	141
0.33586	4	755.009	0.351562	0.3	0.7	0	0	0	0	1	1	0	180	180	0	1	0	0	0	0	0	78	0	0	0	10	76	17	0	0	0	177
0.304795	4	162.017	0.0273438	0.4	0	0.6	0	0	0	1	0	0	14	14	0	0	0	0	0	0	0	1	0	0	0	0	11	2	0	0	0	14
0.299039	4	252.126	0.0449219	0.4	0.1	0.5	0	0	0	1	0	0	23	23	0	0	0	0	0	0	0	3	0	0	0	2	16	2	0	0	0	23
0.310459	4	342.235	0.0761719	0.4	0.2	0.4	0	0	0	1	0	0	39	39	0	0	0	0	0	0	0	9	0	0	0	3	25	3	0	0	0	38
0.310495	4	432.344	0.115234	0.4	0.3	0.3	0	0	0	1	0	0	59	59	0	0	0	0	0	0	0	16	0	0	0	4	34	6	0	0	0	58
0.319207	4	522.453	0.203125	0.4	0.4	0.2	0	0	0	1	0	0	104	104	0	1	0	0	0	0	0	37	0	0	0	5	49	13	0	0	0	103
0.325406	4	612.561	0.25	0.4	0.5	0.1	0	0	0	1	0	0	128	128	0	1	0	0	0	0	0	50	0	0	0	7	59	13	0	0	0	126
0.330225	4	702.67	0.322266	0.4	0.6	0	0	0	0	1	1	0	165	165	0	1	0	0	0	0	0	70	0	0	0	10	70	16	0	0	0	162
0.303302	4	199.788	0.0449219	0.5	0	0.5	0	0	0	1	0	0	23	23	0	0	0	0	0	0	0	3	0	0	0	2	16	2	0	0	0	23
0.303903	4	289.897	0.0703125	0.5	0.1	0.4	0	0	0	1	0	0	36	36	0	0	0	0	0	0	0	9	0	0	0	3	22	3	0	0	0	35
0.320069	4	380.005	0.103516	0.5	0.2	0.3	0	0	0	1	0	0	53	53	0	0	0	0	0	0	0	14	0	0	0	4	31	5	0	0	0	52
0.315113	4	470.114	0.167969	0.5	0.3	0.2	0	0	0	1	0	0	86	86	0	1	0	0	0	0	0	31	0	0	0	6	39	12	0	0	0	83
0.323826	4	560.223	0.228516	0.5	0.4	0.1	0	0	0	1	0	0	117	117	0	1	0	0	0	0	0	43	0	0	0	8	56	13	0	0	0	113
0.32837	4	650.332	0.300781	0.5	0.5	0	0	0	0	1	1	0	154	154	0	1	0	0	0	0	0	65	0	0	0	11	65	15	0	0	0	150
0.310271	4	237.558	0.0722656	0.6	0	0.4	0	0	0	1	0	0	37	37	0	0	0	0	0	0	0	8	0	0	0	3	24	3	0	0	0	36
0.314882	4	327.667	0.0996094	0.6	0.1	0.3	0	0	0	1	0	0	51	51	0	0	0	0	0	0	0	14	0	0	0	4	29	5	0	0	0	50
0.309599	4	417.776	0.15625	0.6	0.2	0.2	0	0	0	1	0	0	80	80	0	1	0	0	0	0	0	29	0	0	0	6	36	11	0	0	0	77
0.318741	4	507.885	0.212891	0.6	0.3	0.1	0	0	0	1	0	0	109	109	0	1	0	0	0	0	0	38	0	0	0	8	53	13	0	0	0	105
0.32314	4	597.993	0.275391	0.6	0.4	0	0	0	0	1	1	0	141	141	0	1	0	0	0	0	0	59	0	0	0	10	61	15	0	0	0	135
0.31012	4	275.329	0.101562	0.7	0	0.3	0	0	0	1	0	0	52	52	0	0	0	0	0	0	0	14	0	0	0	4	30	5	0	0	0	51
0.305559	4	365.437	0.154297	0.7	0.1	0.2	0	0	0	1	0	0	79	79	0	1	0	0	0	0	0	28	0	0	0	6	36	11	0	0	0	76
0.319771	4	455.546	0.1875	0.7	0.2	0.1	0	0	0	1	0	0	96	96	0	1	0	0	0	0	0	33	0	0	0	8	46	12	0	0	0	92
0.315177	4	545.655	0.259766	0.7	0.3	0	0	0	0	1	1	0	133	133	0	1	0	0	0	0	0	53	0	0	0	10	59	15	0	0	0	127
0.309524	4	313.099	0.158203	0.8	0	0.2	0	0	0	1	0	0	81	81	0	1	0	0	0	0	0	29	0	0	0	6	37	11	0	0	0	78
0.316423	4	403.208	0.185547	0.8	0.1	0.1	0	0	0	1	0	0	95	95	0	1	0	0	0	0	0	33	0	0	0	8	46	11	0	0	0	91
0.318271	4	493.317	0.240234	0.8	0.2	0	0	0	0	1	1	0	123	123	0	1	0	0	0	0	0	47	0	0	0	10	56	14	0	0	0	117
0.319438	4	350.869	0.193359	0.9	0	0.1	0	0	0	1	0	0	99	99	0	1	0	0	0	0	0	33	0	0	0	8	48	13	0	0	0	95
0.315734	4	440.978	0.236328	0.9	0.1	0	0	0	0	1	1	0	121	121	0	1	0	0	0	0	0	46	0	0	0	10	55	14	0	0	0	115
0.314483	4	388.64	0.253906	1	0	0	0	0	0	1	1	0	130	130	0	1	0	0	0	0	0	51	0	0	0	10	59	14	0	0	0	124
0.291168	4	1629.86	0.394531	0	0	1	0	0	0.1	0.9	4	2	202	202	0	0	0	0	0	0	0	109	0	0	14	2	60	20	0	94	22	77
0.303112	4	1719.96	0.441406	0	0.1	0.9	0	0	0.1	0.9	5	2	226	226	0	0	0	0	0	0	0	100	0	0	13	2	60	18	0	106	20	126
0.311275	4	1810.07	0.509766	0	0.2	0.8	0	0	0.1	0.9	4	3	261	261	0	0	0	0	0	0	0	101	0	0	11	3	57	20	0	111	19	193
0.321591	4	1900.18	0.554688	0	0.3	0.7	0	0	0.1	0.9	4	3	284	284	0	0	0	0	0	0	0	83	0	0	11	3	65	24	0	120	15	240
0.333384	4	1990.29	0.580078	0	0.4	0.6	0	0	0.1	0.9	4	2	297	297	0	0	0	0	0	0	0	75	0	0	11	3	67	25	0	129	12	266
0.347284	4	2080.4	0.583984	0	0.5	0.5	0	0	0.1	0.9	4	2	299	299	0	1	0	0	0	0	0	61	0	0	10	5	64	25	0	135	14	277
0.353072	4	2170.51	0.613281	0	0.6	0.4	0	0	0.1	0.9	4	3	314	314	0	1	0	0	0	0	0	59	0	0	11	6	65	23	0	144	15	297
0.364899	4	2260.62	0.623047	0	0.7	0.3	0	0	0.1	0.9	4	3	319	319	0	1	0	0	0	0	0	53	0	0	12	7	64	18	0	153	16	307
0.377802	4	2350.73	0.619141	0	0.8	0.2	0	0	0.1	0.9	4	3	317	317	0	1	0	0	0	0	0	46	0	0	12	9	60	16	0	159	15	309
0.388978	4	2440.83	0.613281	0	0.9	0.1	0	0	0.1	0.9	4	4	314	314	0	1	0	0	0	0	0	38	0	0	12	9	60	15	0	163	14	308
0.399847	4	2530.94	0.603516	0	1	0	0	0	0.1	0.9	4	4	309	309	0	1	0	0	0	0	0	33	0	0	11	9	60	12	0	165	14	305
0.294868	4	1667.63	0.384766	0.1	0	0.9	0	0	0.1	0.9	4	1	197	197	0	0	0	0	0	0	0	101	0	0	14	2	59	18	0	97	19	79
0.30258	4	1757.74	0.433594	0.1	0.1	0.8	0	0	0.1	0.9	7	2	222	222	0	0	0	0	0	0	0	95	0	0	13	3	54	17	0	110	19	124
0.313593	4	1847.84	0.486328	0.1	0.2	0.7	0	0	0.1	0.9	4	3	249	249	0	0	0	0	0	0	0	87	0	0	11	3	58	20	0	109	16	187
0.323148	4	1937.95	0.529297	0.1	0.3	0.6	0	0	0.1	0.9	4	2	271	271	0	0	0	0	0	0	0	71	0	0	11	3	61	22	0	120	13	235
0.339937	4	2028.06	0.546875	0.1	0.4	0.5	0	0	0.1	0.9	4	2	280	280	0	1	0	0	0	0	0	59	0	0	10	4	65	22	0	129	12	252
0.34736	4	2118.17	0.576172	0.1	0.5	0.4	0	0	0.1	0.9	4	2	295	295	0	1	0	0	0	0	0	58	0	0	10	5	64	23	0	136	14	273
0.354957	4	2208.28	0.601562	0.1	0.6	0.3	0	0	0.1	0.9	4	3	308	308	0	1	0	0	0	0	0	53	0	0	12	7	63	20	0	148	16	289
0.368281	4	2298.39	0.605469	0.1	0.7	0.2	0	0	0.1	0.9	4	3	310	310	0	1	0	0	0	0	0	45	0	0	12	8	61	16	0	156	16	298
0.379884	4	2388.5	0.607422	0.1	0.8	0.1	0	0	0.1	0.9	4	4	311	311	0	1	0	0	0	0	0	39	0	0	12	9	61	15	0	158	15	304
0.390763	4	2478.61	0.603516	0.1	0.9	0	0	0	0.1	0.9	4	4	309	309	0	1	0	0	0	0	0	33	0	0	12	9	60	12	0	165	14	304
0.295815	4	1705.4	0.400391	0.2	0	0.8	0	0	0.1	0.9	8	1	205	205	0	0	0	0	0	0	0	95	0	0	14	3	55	17	0	101	19	97
0.304624	4	1795.51	0.416016	0.2	0.1	0.7	0	0	0.1	0.9	6	3	213	213	0	0	0	0	0	0	0	81	0	0	13	3	54	18	0	104	16	128
0.313051	4	1885.61	0.466797	0.2	0.2	0.6	0	0	0.1	0.9	5	3	239	239	0	0	0	0	0	0	0	72	0	0	11	3	56	20	0	109	14	185
0.329346	4	1975.72	0.496094	0.2	0.3	0.5	0	0	0.1	0.9	4	2	254	254	0	0	0	0	0	0	0	54	0	0	9	4	60	20	0	120	13	222
0.339125	4	2065.83	0.541016	0.2	0.4	0.4	0	0	0.1	0.9	4	2	277	277	0	1	0	0	0	0	0	56	0	0	9	4	64	21	0	130	13	250
0.348017	4	2155.94	0.568359	0.2	0.5	0.3	0	0	0.1	0.9	4	2	291	291	0	1	0	0	0	0	0	55	0	0	11	7	62	20	0	136	15	269
0.357955	4	2246.05	0.583984	0.2	0.6	0.2	0	0	0.1	0.9	4	3	299	299	0	1	0	0	0	0	0	44	0	0	11	8	61	16	0	151	16	283
0.369683	4	2336.16	0.599609	0.2	0.7	0.1	0	0	0.1	0.9	4	4	307	307	0	1	0	0	0	0	0	39	0	0	12	9	61	15	0	157	16	296
0.381009	4	2426.27	0.595703	0.2	0.8	0	0	0	0.1	0.9	4	4	305	305	0	1	0	0	0	0	0	34	0	0	12	9	59	12	0	162	15	298
0.302321	4	1743.17	0.396484	0.3	0	0.7	0	0	0.1	0.9	7	1	203	203	0	0	0	0	0	0	0	79	0	0	13	4	55	17	0	101	16	113
0.304303	4	1833.28	0.40625	0.3	0.1	0.6	0	0	0.1	0.9	5	3	208	208	0	0	0	0	0	0	0	66	0	0	12	4	56	19	0	104	14	133
0.31801	4	1923.38	0.443359	0.3	0.2	0.5	0	0	0.1	0.9	5	2	227	227	0	0	0	0	0	0	0	60	0	0	9	4	54	18	0	109	13	180
0.330503	4	2013.49	0.5	0.3	0.3	0.4	0	0	0.1	0.9	4	2	256	256	0	0	0	0	0	0	0	52	0	0	9	4	59	19	0	124	13	226
0.344736	4	2103.6	0.537109	0.3	0.4	0.3	0	0	0.1	0.9	4	2	275	275	0	1	0	0	0	0	0	53	0	0	10	7	61	18	0	133	14	247
0.350661	4	2193.71	0.558594	0.3	0.5	0.2	0	0	0.1	0.9	4	2	286	286	0	1	0	0	0	0	0	46	0	0	10	8	60	20	0	142	15	264
0.361709	4	2283.82	0.574219	0.3	0.6	0.1	0	0	0.1	0.9	4	4	294	294	0	1	0	0	0	0	0	38	0	0	11	8	61	16	0	150	15	280
0.372524	4	2373.93	0.589844	0.3	0.7	0	0	0	0.1	0.9	4	4	302	302	0	1	0	0	0	0	0	35	0	0	12	9	60	12	0	159	16	292
0.307726	4	1780.94	0.392578	0.4	0	0.6	0	0	0.1	0.9	5	2	201	201	0	0	0	0	0	0	0	67	0	0	12	4	53	18	0	104	14	123
0.309481	4	1871.05	0.400391	0.4	0.1	0.5	0	0	0.1	0.9	5	2	205	205	0	0	0	0	0	0	0	56	0	0	9	5	54	16	0	102	14	147
0.32068	4	1961.16	0.445312	0.4	0.2	0.4	0	0	0.1	0.9	5	2	228	228	0	0	0	0	0	0	0	55	0	0	9	4	53	16	0	112	13	187
0.338466	4	2051.26	0.492188	0.4	0.3	0.3	0	0	0.1	0.9	4	2	252	252	0	0	0	0	0	0	0	48	0	0	10	7	56	16	0	125	14	222
0.342397	4	2141.37	0.533203	0.4	0.4	0.2	0	0	0.1	0.9	4	2	273	273	0	1	0	0	0	0	0	46	0	0	10	8	59	18	0	139	15	244
0.352576	4	2231.48	0.552734	0.4	0.5	0.1	0	0	0.1	0.9	4	3	283	283	0	1	0	0	0	0	0	39	0	0	10	8	60	18	0	145	15	263
0.362531	4	2321.59	0.566406	0.4	0.6	0	0	0	0.1	0.9	4	4	290	290	0	1	0	0	0	0	0	34	0	0	11	8	60	13	0	153	15	277
0.308884	4	1818.71	0.394531	0.5	0	0.5	0	0	0.1	0.9	5	2	202	202	0	0	0	0	0	0	0	53	0	0	9	5	55	17	0	102	14	142
0.315401	4	1908.82	0.408203	0.5	0.1	0.4	0	0	0.1	0.9	5	2	209	209	0	0	0	0	0	0	0	53	0	0	9	6	52	16	0	102	13	160
0.327369	4	1998.93	0.447266	0.5	0.2	0.3	0	0	0.1	0.9	4	2	229	229	0	0	0	0	0	0	0	45	0	0	10	7	53	13	0	117	14	193
0.34061	4	2089.03	0.496094	0.5	0.3	0.2	0	0	0.1	0.9	4	2	254	254	0	0	0	0	0	0	0	44	0	0	10	8	57	16	0	130	14	223
0.349963	4	2179.14	0.521484	0.5	0.4	0.1	0	0	0.1	0.9	4	2	267	267	0	1	0	0	0	0	0	39	0	0	10	8	58	17	0	140	15	240
0.356969	4	2269.25	0.537109	0.5	0.5	0	0	0	0.1	0.9	4	4	275	275	0	1	0	0	0	0	0	33	0	0	10	8	58	14	0	145	14	259
0.314431	4	1856.48	0.410156	0.6	0	0.4	0	0	0.1	0.9	5	2	210	210	0	0	0	0	0	0	0	53	0	0	9	6	53	16	0	102	13	161
0.318254	4	1946.59	0.419922	0.6	0.1	0.3	0	0	0.1	0.9	5	2	215	215	0	0	0	0	0	0	0	46	0	0	9	8	51	15	0	110	14	170
0.330708	4	2036.7	0.457031	0.6	0.2	0.2	0	0	0.1	0.9	4	2	234	234	0	0	0	0	0	0	0	38	0	0	10	9	53	14	0	126	14	198
0.342349	4	2126.8	0.5	0.6	0.3	0.1	0	0	0.1	0.9	4	2	256	256	0	1	0	0	0	0	0	41	0	0	10	8	58	16	0	132	13	227
0.354816	4	2216.91	0.509766	0.6	0.4	0	0	0	0.1	0.9	4	2	261	261	0	1	0	0	0	0	0	35	0	0	10	8	57	14	0	138	14	239
0.318561	4	1894.25	0.421875	0.7	0	0.3	0	0	0.1	0.9	5	2	216	216	0	0	0	0	0	0	0	46	0	0	9	8	51	15	0	111	14	171
0.325956	4	1984.36	0.421875	0.7	0.1	0.2	0	0	0.1	0.9	5	2	216	216	0	0	0	0	0	0	0	37	0	0	10	9	50	14	0	115	14	176
0.335401	4	2074.47	0.464844	0.7	0.2	0.1	0	0	0.1	0.9	4	2	238	238	0	0	0	0	0	0	0	35	0	0	10	9	55	14	0	129	14	204
0.344837	4	2164.57	0.492188	0.7	0.3	0	0	0	0.1	0.9	4	2	252	252	0	1	0	0	0	0	0	35	0	0	10	9	58	13	0	133	13	226
0.326368	4	1932.02	0.429688	0.8	0	0.2	0	0	0.1	0.9	5	2	220	220	0	0	0	0	0	0	0	36	0	0	10	9	52	13	0	116	14	183
0.329214	4	2022.13	0.441406	0.8	0.1	0.1	0	0	0.1	0.9	5	2	226	226	0	0	0	0	0	0	0	34	0	0	10	9	53	11	0	125	14	189
0.340046	4	2112.24	0.46875	0.8	0.2	0	0	0	0.1	0.9	4	2	240	240	0	0	0	0	0	0	0	32	0	0	10	10	55	12	0	134	13	208
0.328806	4	1969.79	0.458984	0.9	0	0.1	0	0	0.1	0.9	5	2	235	235	0	0	0	0	0	0	0	34	0	0	10	9	54	13	0	130	14	199
0.335262	4	2059.9	0.455078	0.9	0.1	0	0	0	0.1	0.9	4	2	233	233	0	0	0	0	0	0	0	31	0	0	10	10	53	12	0	130	13	201
0.336006	4	2007.56	0.462891	1	0	0	0	0	0.1	0.9	4	2	237	237	0	0	0	0	0	0	0	31	0	0	10	10	55	12	0	132	13	205
0.32875	4	3248.78	0.876953	0	0	1	0	0	0.2	0.8	7	8	449	449	0	0	0	0	0	0	0	257	0	0	20	3	103	47	0	255	26	172
0.334194	4	3338.88	0.876953	0	0.1	0.9	0	0	0.2	0.8	5	8	449	449	0	0	0	0	0	0	0	246	0	0	20	3	98	42	0	241	24	211
0.339052	4	3428.99	0.888672	0	0.2	0.8	0	0	0.2	0.8	6	8	455	455	0	0	0	0	0	0	0	227	0	0	18	4	92	43	0	228	21	263
0.345961	4	3519.1	0.908203	0	0.3	0.7	0	0	0.2	0.8	5	9	465	465	0	0	0	0	0	0	0	214	0	0	17	4	91	39	0	213	20	318
0.353578	4	3609.21	0.917969	0	0.4	0.6	0	0	0.2	0.8	5	8	470	470	0	0	0	0	0	0	0	202	0	0	17	3	88	38	0	196	20	363
0.363682	4	3699.32	0.927734	0	0.5	0.5	0	0	0.2	0.8	4	9	475	475	0	0	0	0	0	0	0	188	0	0	17	3	88	37	0	192	18	394
0.372179	4	3789.43	0.933594	0	0.6	0.4	0	0	0.2	0.8	4	8	478	478	0	0	0	0	0	0	0	178	0	0	15	3	83	36	0	190	18	421
0.379772	4	3879.54	0.939453	0	0.7	0.3	0	0	0.2	0.8	4	9	481	481	0	0	0	0	0	0	0	167	0	0	15	5	81	33	0	196	18	434
0.387398	4	3969.65	0.945312	0	0.8	0.2	0	0	0.2	0.8	4	7	484	484	0	0	0	0	0	0	0	159	0	0	15	6	81	31	0	200	17	448
0.393193	4	4059.75	0.943359	0	0.9	0.1	0	0	0.2	0.8	4	7	483	483	0	1	0	0	0	0	0	145	0	0	14	7	78	31	0	203	19	457
0.397873	4	4149.86	0.945312	0	1	0	0	0	0.2	0.8	4	7	484	484	0	1	0	0	0	0	0	135	0	0	15	8	78	29	0	209	19	463
0.327913	4	3286.55	0.875	0.1	0	0.9	0	0	0.2	0.8	8	8	448	448	0	0	0	0	0	0	0	257	0	0	22	3	101	44	0	254	26	173
0.332414	4	3376.66	0.871094	0.1	0.1	0.8	0	0	0.2	0.8	7	8	446	446	0	0	0	0	0	0	0	239	0	0	20	4	95	42	0	242	23	212
0.33774	4	3466.76	0.882812	0.1	0.2	0.7	0	0	0.2	0.8	6	8	452	452	0	0	0	0	0	0	0	223	0	0	19	4	92	43	0	227	20	262
0.344505	4	3556.87	0.892578	0.1	0.3	0.6	0	0	0.2	0.8	5	9	457	457	0	1	0	0	0	0	0	204	0	0	18	4	91	39	0	208	20	315
0.352355	4	3646.98	0.908203	0.1	0.4	0.5	0	0	0.2	0.8	5	9	465	465	0	0	0	0	0	0	0	194	0	0	18	4	87	38	0	195	20	360
0.362708	4	3737.09	0.919922	0.1	0.5	0.4	0	0	0.2	0.8	4	9	471	471	0	0	0	0	0	0	0	182	0	0	17	4	87	37	0	191	19	392
0.37195	4	3827.2	0.927734	0.1	0.6	0.3	0	0	0.2	0.8	4	8	475	475	0	0	0	0	0	0	0	171	0	0	15	5	83	35	0	192	18	419
0.379454	4	3917.31	0.929688	0.1	0.7	0.2	0	0	0.2	0.8	4	9	476	476	0	0	0	0	0	0	0	158	0	0	15	6	81	32	0	197	18	432
0.386326	4	4007.42	0.941406	0.1	0.8	0.1	0	0	0.2	0.8	5	6	482	482	0	1	0	0	0	0	0	152	0	0	15	7	80	31	0	203	17	447
0.391805	4	4097.53	0.935547	0.1	0.9	0	0	0	0.2	0.8	4	7	479	479	0	1	0	0	0	0	0	138	0	0	15	8	79	30	0	204	19	453
0.329649	4	3324.32	0.869141	0.2	0	0.8	0	0	0.2	0.8	6	8	445	445	0	0	0	0	0	0	0	251	0	0	20	4	99	43	0	252	24	183
0.331732	4	3414.43	0.869141	0.2	0.1	0.7	0	0	0.2	0.8	7	9	445	445	0	0	0	0	0	0	0	230	0	0	20	4	95	42	0	242	21	220
0.338523	4	3504.53	0.873047	0.2	0.2	0.6	0	0	0.2	0.8	6	9	447	447	0	1	0	0	0	0	0	213	0	0	19	5	92	42	0	222	20	265
0.344955	4	3594.64	0.888672	0.2	0.3	0.5	0	0	0.2	0.8	5	10	455	455	0	1	0	0	0	0	0	200	0	0	18	5	89	38	0	208	20	316
0.351026	4	3684.75	0.904297	0.2	0.4	0.4	0	0	0.2	0.8	5	9	463	463	0	0	0	0	0	0	0	189	0	0	18	5	86	38	0	198	21	357
0.363683	4	3774.86	0.919922	0.2	0.5	0.3	0	0	0.2	0.8	4	9	471	471	0	0	0	0	0	0	0	176	0	0	17	5	87	37	0	194	19	394
0.37124	4	3864.97	0.921875	0.2	0.6	0.2	0	0	0.2	0.8	4	8	472	472	0	0	0	0	0	0	0	163	0	0	15	6	81	34	0	196	18	419
0.378279	4	3955.08	0.929688	0.2	0.7	0.1	0	0	0.2	0.8	5	8	476	476	0	1	0	0	0	0	0	155	0	0	15	7	80	32	0	199	17	433
0.385835	4	4045.19	0.931641	0.2	0.8	0	0	0	0.2	0.8	5	6	477	477	0	1	0	0	0	0	0	141	0	0	16	8	81	30	0	204	19	443
0.328351	4	3362.09	0.863281	0.3	0	0.7	0	0	0.2	0.8	6	8	442	442	0	0	0	0	0	0	0	242	0	0	20	5	95	42	0	249	22	195
0.331323	4	3452.2	0.853516	0.3	0.1	0.6	0	0	0.2	0.8	6	9	437	437	0	1	0	0	0	0	0	213	0	0	19	5	94	43	0	235	20	229
0.337567	4	3542.3	0.869141	0.3	0.2	0.5	0	0	0.2	0.8	6	9	445	445	0	1	0	0	0	0	0	210	0	0	19	5	91	42	0	221	20	266
0.344115	4	3632.41	0.888672	0.3	0.3	0.4	0	0	0.2	0.8	5	10	455	455	0	1	0	0	0	0	0	195	0	0	18	5	87	38	0	206	21	324
0.350647	4	3722.52	0.898438	0.3	0.4	0.3	0	0	0.2	0.8	5	9	460	460	0	0	0	0	0	0	0	182	0	0	18	6	86	38	0	199	20	357
0.363497	4	3812.63	0.910156	0.3	0.5	0.2	0	0	0.2	0.8	4	9	466	466	0	0	0	0	0	0	0	165	0	0	17	7	85	35	0	195	19	396
0.37129	4	3902.74	0.917969	0.3	0.6	0.1	0	0	0.2	0.8	5	7	470	470	0	1	0	0	0	0	0	156	0	0	15	8	81	33	0	199	18	417
0.379342	4	3992.85	0.921875	0.3	0.7	0	0	0	0.2	0.8	5	8	472	472	0	1	0	0	0	0	0	143	0	0	16	9	81	30	0	202	18	431
0.33007	4	3399.86	0.853516	0.4	0	0.6	0	0	0.2	0.8	7	9	437	437	0	1	0	0	0	0	0	219	0	0	20	5	95	42	0	237	20	219
0.333299	4	3489.97	0.853516	0.4	0.1	0.5	0	0	0.2	0.8	6	9	437	437	0	1	0	0	0	0	0	211	0	0	19	5	92	43	0	230	20	238
0.337095	4	3580.08	0.869141	0.4	0.2	0.4	0	0	0.2	0.8	5	9	445	445	0	1	0	0	0	0	0	200	0	0	19	6	90	40	0	217	21	282
0.342597	4	3670.18	0.882812	0.4	0.3	0.3	0	0	0.2	0.8	5	9	452	452	0	2	0	0	0	0	0	184	0	0	19	6	86	38	0	208	21	326
0.352434	4	3760.29	0.886719	0.4	0.4	0.2	0	0	0.2	0.8	5	9	454	454	0	0	0	0	0	0	0	171	0	0	17	7	87	38	0	194	20	360
0.364041	4	3850.4	0.904297	0.4	0.5	0.1	0	0	0.2	0.8	5	8	463	463	0	1	0	0	0	0	0	161	0	0	17	8	83	34	0	195	19	395
0.370767	4	3940.51	0.910156	0.4	0.6	0	0	0	0.2	0.8	5	7	466	466	0	1	0	0	0	0	0	147	0	0	16	9	81	32	0	201	18	415
0.331631	4	3437.63	0.851562	0.5	0	0.5	0	0	0.2	0.8	6	9	436	436	0	1	0	0	0	0	0	210	0	0	19	5	92	43	0	236	20	231
0.333148	4	3527.74	0.849609	0.5	0.1	0.4	0	0	0.2	0.8	6	9	435	435	0	1	0	0	0	0	0	204	0	0	19	6	90	42	0	219	21	253
0.33774	4	3617.85	0.863281	0.5	0.2	0.3	0	0	0.2	0.8	5	9	442	442	0	2	0	0	0	0	0	193	0	0	19	6	89	39	0	209	21	292
0.3445	4	3707.95	0.876953	0.5	0.3	0.2	0	0	0.2	0.8	5	9	449	449	0	2	0	0	0	0	0	178	0	0	19	7	86	38	0	206	21	327
0.353983	4	3798.06	0.884766	0.5	0.4	0.1	0	0	0.2	0.8	6	8	453	453	0	2	0	0	0	0	0	167	0	0	17	8	86	35	0	195	20	362
0.364469	4	3888.17	0.894531	0.5	0.5	0	0	0	0.2	0.8	5	8	458	458	0	1	0	0	0	0	0	151	0	0	18	9	82	32	0	197	18	395
0.332622	4	3475.4	0.849609	0.6	0	0.4	0	0	0.2	0.8	6	9	435	435	0	1	0	0	0	0	0	203	0	0	19	6	90	42	0	224	21	249
0.334535	4	3565.51	0.847656	0.6	0.1	0.3	0	0	0.2	0.8	5	9	434	434	0	2	0	0	0	0	0	196	0	0	19	6	90	41	0	217	21	262
0.337244	4	3655.62	0.859375	0.6	0.2	0.2	0	0	0.2	0.8	5	8	440	440	0	2	0	0	0	0	0	185	0	0	19	7	88	39	0	206	21	300
0.34419	4	3745.72	0.875	0.6	0.3	0.1	0	0	0.2	0.8	6	8	448	448	0	3	0	0	0	0	0	174	0	0	19	8	86	37	0	201	21	333
0.355051	4	3835.83	0.876953	0.6	0.4	0	0	0	0.2	0.8	6	8	449	449	0	2	0	0	0	0	0	157	0	0	18	9	85	34	0	194	20	365
0.334275	4	3513.17	0.847656	0.7	0	0.3	0	0	0.2	0.8	5	9	434	434	0	2	0	0	0	0	0	196	0	0	19	6	90	41	0	217	21	262
0.334694	4	3603.28	0.853516	0.7	0.1	0.2	0	0	0.2	0.8	5	8	437	437	0	2	0	0	0	0	0	188	0	0	19	7	89	39	0	218	21	278
0.337511	4	3693.39	0.865234	0.7	0.2	0.1	0	0	0.2	0.8	6	8	443	443	0	3	0	0	0	0	0	176	0	0	18	8	87	37	0	206	21	316
0.347584	4	3783.49	0.865234	0.7	0.3	0	0	0	0.2	0.8	6	8	443	443	0	2	0	0	0	0	0	166	0	0	19	9	85	35	0	200	20	336
0.334264	4	3550.94	0.855469	0.8	0	0.2	0	0	0.2	0.8	5	8	438	438	0	2	0	0	0	0	0	187	0	0	19	7	88	39	0	217	21	283
0.334711	4	3641.05	0.855469	0.8	0.1	0.1	0	0	0.2	0.8	6	7	438	438	0	3	0	0	0	0	0	178	0	0	19	8	88	38	0	212	21	296
0.339078	4	3731.16	0.859375	0.8	0.2	0	0	0	0.2	0.8	6	8	440	440	0	3	0	0	0	0	0	169	0	0	19	9	85	36	0	205	21	319
0.334615	4	3588.71	0.855469	0.9	0	0.1	0	0	0.2	0.8	6	7	438	438	0	3	0	0	0	0	0	176	0	0	19	8	88	38	0	211	21	299
0.33606	4	3678.82	0.847656	0.9	0.1	0	0	0	0.2	0.8	6	7	434	434	0	3	0	0	0	0	0	166	0	0	19	9	85	36	0	207	21	309
0.335996	4	3626.48	0.853516	1	0	0	0	0	0.2	0.8	6	8	437	437	0	3	0	0	0	0	0	167	0	0	19	9	85	36	0	206	21	314
0.38467	4	4867.7	0.986328	0	0	1	0	0	0.3	0.7	4	11	505	505	0	1	0	0	0	0	0	293	0	0	23	6	111	52	0	296	25	188
0.385029	4	4957.8	0.986328	0	0.1	0.9	0	0	0.3	0.7	4	11	505	505	0	1	0	0	0	0	0	285	0	0	22	6	109	49	0	285	24	214
0.389593	4	5047.91	0.988281	0	0.2	0.8	0	0	0.3	0.7	4	11	506	506	0	1	0	0	0	0	0	268	0	0	22	6	103	47	0	267	22	261
0.397522	4	5138.02	0.988281	0	0.3	0.7	0	0	0.3	0.7	4	10	506	506	0	1	0	0	0	0	0	256	0	0	21	7	98	46	0	246	22	301
0.403088	4	5228.13	0.990234	0	0.4	0.6	0	0	0.3	0.7	3	10	507	507	0	1	0	0	0	0	0	241	0	0	21	7	98	43	0	232	21	337
0.410134	4	5318.24	0.990234	0	0.5	0.5	0	0	0.3	0.7	4	10	507	507	0	1	0	0	0	0	0	235	0	0	20	6	94	42	0	222	21	359
0.416452	4	5408.35	0.990234	0	0.6	0.4	0	0	0.3	0.7	4	9	507	507	0	1	0	0	0	0	0	220	0	0	19	7	93	41	0	209	20	391
0.422597	4	5498.46	0.994141	0	0.7	0.3	0	0	0.3	0.7	4	9	509	509	0	1	0	0	0	0	0	205	0	0	16	6	93	39	0	207	18	420
0.429806	4	5588.57	0.994141	0	0.8	0.2	0	0	0.3	0.7	4	9	509	509	0	0	0	0	0	0	0	198	0	0	16	6	92	38	0	204	18	433
0.437091	4	5678.67	0.994141	0	0.9	0.1	0	0	0.3	0.7	4	9	509	509	0	0	0	0	0	0	0	189	0	0	16	7	91	38	0	198	18	448
0.443632	4	5768.78	0.994141	0	1	0	0	0	0.3	0.7	4	9	509	509	0	0	0	0	0	0	0	184	0	0	15	8	86	37	0	201	18	456
0.381394	4	4905.47	0.986328	0.1	0	0.9	0	0	0.3	0.7	5	11	505	505	0	1	0	0	0	0	0	291	0	0	23	6	111	51	0	298	26	187
0.382147	4	4995.58	0.986328	0.1	0.1	0.8	0	0	0.3	0.7	4	11	505	505	0	1	0	0	0	0	0	285	0	0	23	6	108	47	0	284	24	217
0.38767	4	5085.68	0.988281	0.1	0.2	0.7	0	0	0.3	0.7	4	11	506	506	0	1	0	0	0	0	0	265	0	0	21	7	102	47	0	270	22	262
0.394907	4	5175.79	0.988281	0.1	0.3	0.6	0	0	0.3	0.7	4	10	506	506	0	1	0	0	0	0	0	256	0	0	21	7	97	46	0	247	22	301
0.401756	4	5265.9	0.988281	0.1	0.4	0.5	0	0	0.3	0.7	4	10	506	506	0	1	0	0	0	0	0	239	0	0	21	8	96	43	0	233	21	336
0.408471	4	5356.01	0.990234	0.1	0.5	0.4	0	0	0.3	0.7	5	9	507	507	0	2	0	0	0	0	0	233	0	0	20	7	93	41	0	224	21	359
0.414262	4	5446.12	0.990234	0.1	0.6	0.3	0	0	0.3	0.7	5	9	507	507	0	1	0	0	0	0	0	214	0	0	19	7	93	41	0	209	19	397
0.420243	4	5536.23	0.994141	0.1	0.7	0.2	0	0	0.3	0.7	5	10	509	509	0	1	0	0	0	0	0	203	0	0	16	6	93	39	0	207	18	420
0.429746	4	5626.34	0.994141	0.1	0.8	0.1	0	0	0.3	0.7	4	10	509	509	0	0	0	0	0	0	0	195	0	0	16	7	92	38	0	206	18	432
0.436582	4	5716.45	0.994141	0.1	0.9	0	0	0	0.3	0.7	4	9	509	509	0	0	0	0	0	0	0	188	0	0	16	8	90	37	0	200	18	448
0.378798	4	4943.24	0.986328	0.2	0	0.8	0	0	0.3	0.7	4	11	505	505	0	1	0	0	0	0	0	287	0	0	24	6	111	49	0	298	26	193
0.380161	4	5033.35	0.986328	0.2	0.1	0.7	0	0	0.3	0.7	4	11	505	505	0	1	0	0	0	0	0	283	0	0	22	7	105	46	0	282	24	225
0.385626	4	5123.45	0.988281	0.2	0.2	0.6	0	0	0.3	0.7	4	11	506	506	0	1	0	0	0	0	0	265	0	0	21	7	100	45	0	269	22	267
0.393102	4	5213.56	0.988281	0.2	0.3	0.5	0	0	0.3	0.7	5	10	506	506	0	1	0	0	0	0	0	254	0	0	21	8	96	46	0	247	21	303
0.399208	4	5303.67	0.988281	0.2	0.4	0.4	0	0	0.3	0.7	5	9	506	506	0	2	0	0	0	0	0	238	0	0	21	8	96	43	0	233	20	337
0.406094	4	5393.78	0.990234	0.2	0.5	0.3	0	0	0.3	0.7	5	9	507	507	0	3	0	0	0	0	0	228	0	0	20	7	93	41	0	225	21	362
0.412524	4	5483.89	0.990234	0.2	0.6	0.2	0	0	0.3	0.7	5	10	507	507	0	1	0	0	0	0	0	213	0	0	19	7	93	39	0	208	19	400
0.419867	4	5574	0.994141	0.2	0.7	0.1	0	0	0.3	0.7	5	10	509	509	0	1	0	0	0	0	0	201	0	0	16	8	92	39	0	206	18	422
0.42901	4	5664.11	0.994141	0.2	0.8	0	0	0	0.3	0.7	4	10	509	509	0	0	0	0	0	0	0	193	0	0	16	8	91	38	0	208	18	432
0.376338	4	4981.01	0.986328	0.3	0	0.7	0	0	0.3	0.7	4	11	505	505	0	1	0	0	0	0	0	287	0	0	22	7	108	47	0	292	25	206
0.380003	4	5071.12	0.986328	0.3	0.1	0.6	0	0	0.3	0.7	4	11	505	505	0	1	0	0	0	0	0	281	0	0	22	7	104	46	0	276	23	235
0.386307	4	5161.22	0.986328	0.3	0.2	0.5	0	0	0.3	0.7	5	11	505	505	0	1	0	0	0	0	0	259	0	0	21	8	99	45	0	270	22	269
0.391237	4	5251.33	0.988281	0.3	0.3	0.4	0	0	0.3	0.7	6	9	506	506	0	2	0	0	0	0	0	251	0	0	21	8	96	45	0	248	20	306
0.397788	4	5341.44	0.988281	0.3	0.4	0.3	0	0	0.3	0.7	5	9	506	506	0	3	0	0	0	0	0	235	0	0	21	8	96	43	0	234	20	338
0.403797	4	5431.55	0.990234	0.3	0.5	0.2	0	0	0.3	0.7	5	10	507	507	0	3	0	0	0	0	0	227	0	0	20	7	93	40	0	224	20	365
0.411664	4	5521.66	0.988281	0.3	0.6	0.1	0	0	0.3	0.7	5	10	506	506	0	2	0	0	0	0	0	208	0	0	19	8	93	39	0	209	19	400
0.420442	4	5611.77	0.994141	0.3	0.7	0	0	0	0.3	0.7	5	10	509	509	0	1	0	0	0	0	0	199	0	0	16	9	91	38	0	209	18	422
0.376389	4	5018.78	0.986328	0.4	0	0.6	0	0	0.3	0.7	5	11	505	505	0	1	0	0	0	0	0	284	0	0	22	7	103	46	0	286	24	221
0.379055	4	5108.89	0.986328	0.4	0.1	0.5	0	0	0.3	0.7	5	11	505	505	0	1	0	0	0	0	0	273	0	0	22	9	101	46	0	276	22	244
0.386333	4	5199	0.986328	0.4	0.2	0.4	0	0	0.3	0.7	6	10	505	505	0	2	0	0	0	0	0	255	0	0	21	8	97	46	0	267	21	277
0.38948	4	5289.1	0.988281	0.4	0.3	0.3	0	0	0.3	0.7	5	10	506	506	0	3	0	0	0	0	0	247	0	0	21	8	96	44	0	246	20	312
0.396069	4	5379.21	0.988281	0.4	0.4	0.2	0	0	0.3	0.7	5	10	506	506	0	3	0	0	0	0	0	233	0	0	21	8	95	43	0	235	20	339
0.402346	4	5469.32	0.988281	0.4	0.5	0.1	0	0	0.3	0.7	5	9	506	506	0	3	0	0	0	0	0	223	0	0	20	8	92	39	0	222	20	371
0.41169	4	5559.43	0.990234	0.4	0.6	0	0	0	0.3	0.7	5	10	507	507	0	2	0	0	0	0	0	204	0	0	18	9	93	39	0	211	19	404
0.378391	4	5056.55	0.986328	0.5	0	0.5	0	0	0.3	0.7	5	11	505	505	0	1	0	0	0	0	0	276	0	0	22	9	102	46	0	277	23	238
0.380222	4	5146.66	0.986328	0.5	0.1	0.4	0	0	0.3	0.7	6	11	505	505	0	2	0	0	0	0	0	264	0	0	22	8	100	46	0	275	21	255
0.383794	4	5236.77	0.986328	0.5	0.2	0.3	0	0	0.3	0.7	6	11	505	505	0	3	0	0	0	0	0	253	0	0	21	8	97	46	0	260	21	284
0.387772	4	5326.87	0.988281	0.5	0.3	0.2	0	0	0.3	0.7	5	10	506	506	0	3	0	0	0	0	0	241	0	0	21	8	96	43	0	245	20	320
0.396181	4	5416.98	0.988281	0.5	0.4	0.1	0	0	0.3	0.7	5	10	506	506	0	3	0	0	0	0	0	229	0	0	20	8	94	41	0	234	21	347
0.403061	4	5507.09	0.988281	0.5	0.5	0	0	0	0.3	0.7	5	9	506	506	0	3	0	0	0	0	0	216	0	0	19	9	92	39	0	222	20	378
0.379576	4	5094.32	0.986328	0.6	0	0.4	0	0	0.3	0.7	6	11	505	505	0	2	0	0	0	0	0	264	0	0	22	9	100	46	0	276	21	253
0.381639	4	5184.43	0.986328	0.6	0.1	0.3	0	0	0.3	0.7	6	11	505	505	0	3	0	0	0	0	0	256	0	0	21	9	99	44	0	276	21	264
0.383089	4	5274.54	0.986328	0.6	0.2	0.2	0	0	0.3	0.7	6	10	505	505	0	3	0	0	0	0	0	251	0	0	21	8	96	45	0	252	21	297
0.387925	4	5364.64	0.986328	0.6	0.3	0.1	0	0	0.3	0.7	5	10	505	505	0	3	0	0	0	0	0	237	0	0	21	9	95	42	0	243	20	325
0.39524	4	5454.75	0.988281	0.6	0.4	0	0	0	0.3	0.7	5	10	506	506	0	3	0	0	0	0	0	228	0	0	20	9	92	40	0	232	21	352
0.381394	4	5132.09	0.986328	0.7	0	0.3	0	0	0.3	0.7	6	11	505	505	0	3	0	0	0	0	0	256	0	0	21	9	99	44	0	277	21	263
0.380796	4	5222.2	0.984375	0.7	0.1	0.2	0	0	0.3	0.7	6	11	504	504	0	3	0	0	0	0	0	253	0	0	21	9	97	44	0	270	21	273
0.382687	4	5312.31	0.986328	0.7	0.2	0.1	0	0	0.3	0.7	5	10	505	505	0	3	0	0	0	0	0	245	0	0	21	10	95	45	0	255	20	301
0.388536	4	5402.41	0.986328	0.7	0.3	0	0	0	0.3	0.7	5	10	505	505	0	3	0	0	0	0	0	233	0	0	21	10	95	41	0	237	20	335
0.380538	4	5169.86	0.984375	0.8	0	0.2	0	0	0.3	0.7	6	11	504	504	0	3	0	0	0	0	0	252	0	0	21	9	96	45	0	269	21	275
0.380209	4	5259.97	0.982422	0.8	0.1	0.1	0	0	0.3	0.7	5	10	503	503	0	3	0	0	0	0	0	246	0	0	21	10	95	45	0	259	21	291
0.382785	4	5350.08	0.986328	0.8	0.2	0	0	0	0.3	0.7	5	10	505	505	0	3	0	0	0	0	0	238	0	0	21	11	95	42	0	249	20	316
0.380668	4	5207.63	0.982422	0.9	0	0.1	0	0	0.3	0.7	5	10	503	503	0	3	0	0	0	0	0	246	0	0	21	10	95	45	0	256	21	294
0.380036	4	5297.74	0.984375	0.9	0.1	0	0	0	0.3	0.7	5	10	504	504	0	3	0	0	0	0	0	244	0	0	21	11	95	43	0	256	20	300
0.380078	4	5245.4	0.986328	1	0	0	0	0	0.3	0.7	5	10	505	505	0	3	0	0	0	0	0	244	0	0	21	11	95	42	0	256	20	303
0.445015	4	6486.62	1	0	0	1	0	0	0.4	0.6	4	10	512	512	0	1	0	0	0	0	0	291	0	0	24	14	120	52	0	296	24	188
0.444726	4	6576.72	1	0	0.1	0.9	0	0	0.4	0.6	4	10	512	512	0	1	0	0	0	0	0	289	0	0	22	14	116	51	0	287	23	207
0.447452	4	6666.83	1	0	0.2	0.8	0	0	0.4	0.6	4	9	512	512	0	1	0	0	0	0	0	276	0	0	22	16	110	48	0	272	21	245
0.452225	4	6756.94	1	0	0.3	0.7	0	0	0.4	0.6	4	9	512	512	0	1	0	0	0	0	0	262	0	0	21	14	107	48	0	262	20	276
0.460964	4	6847.05	1	0	0.4	0.6	0	0	0.4	0.6	4	9	512	512	0	2	0	0	0	0	0	254	0	0	21	13	105	46	0	248	20	302
0.46425	4	6937.16	1	0	0.5	0.5	0	0	0.4	0.6	3	9	512	512	0	2	0	0	0	0	0	245	0	0	20	11	101	44	0	239	20	330
0.470205	4	7027.27	1	0	0.6	0.4	0	0	0.4	0.6	3	9	512	512	0	2	0	0	0	0	0	236	0	0	21	11	100	43	0	231	20	348
0.476361	4	7117.38	1	0	0.7	0.3	0	0	0.4	0.6	3	9	512	512	0	2	0	0	0	0	0	230	0	0	20	11	99	42	0	220	20	368
0.480779	4	7207.49	0.998047	0	0.8	0.2	0	0	0.4	0.6	3	9	511	511	0	2	0	0	0	0	0	223	0	0	19	12	98	42	0	210	20	384
0.486782	4	7297.59	0.998047	0	0.9	0.1	0	0	0.4	0.6	4	10	511	511	0	2	0	0	0	0	0	215	0	0	18	12	96	42	0	205	18	400
0.493231	4	7387.7	0.998047	0	1	0	0	0	0.4	0.6	3	10	511	511	0	2	0	0	0	0	0	206	0	0	16	12	95	42	0	199	18	419
0.441822	4	6524.39	1	0.1	0	0.9	0	0	0.4	0.6	5	10	512	512	0	1	0	0	0	0	0	293	0	0	24	14	119	52	0	297	24	185
0.4419	4	6614.5	1	0.1	0.1	0.8	0	0	0.4	0.6	4	10	512	512	0	1	0	0	0	0	0	287	0	0	22	16	116	51	0	287	23	207
0.444946	4	6704.6	1	0.1	0.2	0.7	0	0	0.4	0.6	4	9	512	512	0	1	0	0	0	0	0	277	0	0	22	16	110	48	0	271	21	245
0.449271	4	6794.71	1	0.1	0.3	0.6	0	0	0.4	0.6	4	9	512	512	0	2	0	0	0	0	0	260	0	0	21	14	108	48	0	264	20	274
0.458859	4	6884.82	1	0.1	0.4	0.5	0	0	0.4	0.6	4	9	512	512	0	2	0	0	0	0	0	253	0	0	21	13	105	46	0	248	20	303
0.462477	4	6974.93	1	0.1	0.5	0.4	0	0	0.4	0.6	3	9	512	512	0	2	0	0	0	0	0	244	0	0	22	12	101	44	0	238	20	329
0.468824	4	7065.04	1	0.1	0.6	0.3	0	0	0.4	0.6	3	9	512	512	0	2	0	0	0	0	0	235	0	0	21	11	100	43	0	231	20	349
0.475425	4	7155.15	0.998047	0.1	0.7	0.2	0	0	0.4	0.6	3	9	511	511	0	2	0	0	0	0	0	227	0	0	20	12	99	42	0	222	20	366
0.4791	4	7245.26	0.998047	0.1	0.8	0.1	0	0	0.4	0.6	4	9	511	511	0	2	0	0	0	0	0	221	0	0	19	12	97	42	0	212	20	384
0.485262	4	7335.37	0.998047	0.1	0.9	0	0	0	0.4	0.6	4	11	511	511	0	2	0	0	0	0	0	211	0	0	18	12	96	42	0	207	18	401
0.439239	4	6562.16	1	0.2	0	0.8	0	0	0.4	0.6	4	10	512	512	0	1	0	0	0	0	0	289	0	0	24	17	117	52	0	295	24	191
0.439444	4	6652.27	1	0.2	0.1	0.7	0	0	0.4	0.6	4	10	512	512	0	1	0	0	0	0	0	287	0	0	22	17	115	51	0	287	22	208
0.443042	4	6742.37	1	0.2	0.2	0.6	0	0	0.4	0.6	4	9	512	512	0	2	0	0	0	0	0	268	0	0	22	16	110	48	0	273	20	252
0.447574	4	6832.48	1	0.2	0.3	0.5	0	0	0.4	0.6	4	10	512	512	0	2	0	0	0	0	0	258	0	0	21	14	108	46	0	263	20	278
0.456295	4	6922.59	1	0.2	0.4	0.4	0	0	0.4	0.6	4	9	512	512	0	2	0	0	0	0	0	252	0	0	22	13	103	46	0	249	20	304
0.460791	4	7012.7	1	0.2	0.5	0.3	0	0	0.4	0.6	3	9	512	512	0	2	0	0	0	0	0	242	0	0	22	13	100	44	0	240	20	329
0.467509	4	7102.81	1	0.2	0.6	0.2	0	0	0.4	0.6	3	9	512	512	0	2	0	0	0	0	0	233	0	0	21	12	100	43	0	232	20	349
0.473944	4	7192.92	0.998047	0.2	0.7	0.1	0	0	0.4	0.6	4	9	511	511	0	2	0	0	0	0	0	227	0	0	20	12	98	42	0	221	20	367
0.47884	4	7283.03	0.998047	0.2	0.8	0	0	0	0.4	0.6	4	11	511	511	0	2	0	0	0	0	0	217	0	0	19	12	97	42	0	213	20	385
0.43757	4	6599.93	1	0.3	0	0.7	0	0	0.4	0.6	4	10	512	512	0	1	0	0	0	0	0	287	0	0	23	17	117	52	0	294	24	195
0.437883	4	6690.04	1	0.3	0.1	0.6	0	0	0.4	0.6	4	10	512	512	0	2	0	0	0	0	0	283	0	0	22	17	114	51	0	286	22	213
0.442597	4	6780.14	1	0.3	0.2	0.5	0	0	0.4	0.6	4	10	512	512	0	2	0	0	0	0	0	268	0	0	22	16	110	47	0	273	20	252
0.448158	4	6870.25	0.998047	0.3	0.3	0.4	0	0	0.4	0.6	4	9	511	511	0	2	0	0	0	0	0	255	0	0	22	14	106	46	0	262	20	282
0.454119	4	6960.36	1	0.3	0.4	0.3	0	0	0.4	0.6	4	9	512	512	0	2	0	0	0	0	0	251	0	0	22	13	103	46	0	250	20	304
0.459156	4	7050.47	1	0.3	0.5	0.2	0	0	0.4	0.6	3	9	512	512	0	2	0	0	0	0	0	240	0	0	22	14	100	43	0	240	20	331
0.466255	4	7140.58	1	0.3	0.6	0.1	0	0	0.4	0.6	4	10	512	512	0	2	0	0	0	0	0	230	0	0	21	13	99	43	0	233	19	350
0.473734	4	7230.69	0.998047	0.3	0.7	0	0	0	0.4	0.6	4	10	511	511	0	2	0	0	0	0	0	225	0	0	20	12	97	42	0	222	20	368
0.43669	4	6637.7	1	0.4	0	0.6	0	0	0.4	0.6	4	10	512	512	0	2	0	0	0	0	0	284	0	0	22	17	116	51	0	288	22	208
0.436991	4	6727.81	1	0.4	0.1	0.5	0	0	0.4	0.6	4	11	512	512	0	2	0	0	0	0	0	276	0	0	22	17	111	48	0	286	21	226
0.441594	4	6817.92	0.998047	0.4	0.2	0.4	0	0	0.4	0.6	4	9	511	511	0	2	0	0	0	0	0	263	0	0	23	17	109	47	0	274	20	254
0.448985	4	6908.02	1	0.4	0.3	0.3	0	0	0.4	0.6	4	9	512	512	0	2	0	0	0	0	0	254	0	0	22	15	105	46	0	261	20	286
0.452363	4	6998.13	1	0.4	0.4	0.2	0	0	0.4	0.6	3	9	512	512	0	2	0	0	0	0	0	249	0	0	22	14	101	46	0	249	20	309
0.458745	4	7088.24	1	0.4	0.5	0.1	0	0	0.4	0.6	4	10	512	512	0	2	0	0	0	0	0	237	0	0	22	14	99	43	0	240	20	333
0.465226	4	7178.35	1	0.4	0.6	0	0	0	0.4	0.6	4	10	512	512	0	2	0	0	0	0	0	229	0	0	20	13	98	43	0	229	20	356
0.435828	4	6675.47	1	0.5	0	0.5	0	0	0.4	0.6	4	11	512	512	0	2	0	0	0	0	0	278	0	0	22	17	111	48	0	287	21	223
0.437192	4	6765.58	0.998047	0.5	0.1	0.4	0	0	0.4	0.6	4	9	511	511	0	2	0	0	0	0	0	272	0	0	23	18	110	48	0	276	20	240
0.441339	4	6855.69	0.998047	0.5	0.2	0.3	0	0	0.4	0.6	4	9	511	511	0	2	0	0	0	0	0	259	0	0	23	17	106	47	0	272	20	263
0.448192	4	6945.79	1	0.5	0.3	0.2	0	0	0.4	0.6	4	10	512	512	0	2	0	0	0	0	0	250	0	0	22	16	104	46	0	256	20	294
0.451347	4	7035.9	1	0.5	0.4	0.1	0	0	0.4	0.6	4	10	512	512	0	2	0	0	0	0	0	244	0	0	22	15	100	44	0	248	20	315
0.458114	4	7126.01	1	0.5	0.5	0	0	0	0.4	0.6	4	10	512	512	0	2	0	0	0	0	0	235	0	0	22	15	99	43	0	240	20	334
0.436709	4	6713.24	0.998047	0.6	0	0.4	0	0	0.4	0.6	4	9	511	511	0	2	0	0	0	0	0	272	0	0	23	18	109	48	0	277	20	240
0.437745	4	6803.35	0.998047	0.6	0.1	0.3	0	0	0.4	0.6	4	10	511	511	0	2	0	0	0	0	0	263	0	0	23	17	108	47	0	275	20	253
0.441314	4	6893.46	0.998047	0.6	0.2	0.2	0	0	0.4	0.6	4	10	511	511	0	2	0	0	0	0	0	256	0	0	22	18	106	45	0	269	20	270
0.446383	4	6983.56	1	0.6	0.3	0.1	0	0	0.4	0.6	5	10	512	512	0	2	0	0	0	0	0	249	0	0	22	16	102	46	0	254	20	298
0.451438	4	7073.67	1	0.6	0.4	0	0	0	0.4	0.6	4	10	512	512	0	2	0	0	0	0	0	243	0	0	22	15	100	43	0	245	20	320
0.437715	4	6751.01	0.998047	0.7	0	0.3	0	0	0.4	0.6	4	10	511	511	0	2	0	0	0	0	0	262	0	0	23	17	108	47	0	275	20	254
0.438916	4	6841.12	0.998047	0.7	0.1	0.2	0	0	0.4	0.6	5	10	511	511	0	2	0	0	0	0	0	257	0	0	23	18	106	46	0	274	20	261
0.443349	4	6931.23	1	0.7	0.2	0.1	0	0	0.4	0.6	5	10	512	512	0	2	0	0	0	0	0	251	0	0	22	16	104	46	0	266	20	282
0.44616	4	7021.33	1	0.7	0.3	0	0	0	0.4	0.6	4	10	512	512	0	2	0	0	0	0	0	247	0	0	22	17	101	45	0	254	20	302
0.438442	4	6788.78	0.998047	0.8	0	0.2	0	0	0.4	0.6	5	10	511	511	0	2	0	0	0	0	0	257	0	0	23	18	106	46	0	274	20	261
0.439782	4	6878.89	0.998047	0.8	0.1	0.1	0	0	0.4	0.6	5	10	511	511	0	2	0	0	0	0	0	253	0	0	22	18	105	45	0	272	20	270
0.443176	4	6969	1	0.8	0.2	0	0	0	0.4	0.6	4	10	512	512	0	2	0	0	0	0	0	249	0	0	22	17	102	46	0	259	20	293
0.441147	4	6826.55	0.998047	0.9	0	0.1	0	0	0.4	0.6	5	10	511	511	0	2	0	0	0	0	0	253	0	0	22	18	105	45	0	271	20	271
0.441455	4	6916.66	1	0.9	0.1	0	0	0	0.4	0.6	5	10	512	512	0	2	0	0	0	0	0	250	0	0	22	18	102	46	0	263	20	286
0.441977	4	6864.32	1	1	0	0	0	0	0.4	0.6	4	10	512	512	0	2	0	0	0	0	0	249	0	0	22	17	102	46	0	262	20	290
0.509412	4	8105.54	1	0	0	1	0	0	0.5	0.5	4	11	512	512	0	2	0	0	0	0	0	285	0	0	23	22	124	53	0	291	23	186
0.509201	4	8195.64	1	0	0.1	0.9	0	0	0.5	0.5	5	10	512	512	0	2	0	0	0	0	0	282	0	0	23	22	121	52	0	286	23	198
0.510676	4	8285.75	1	0	0.2	0.8	0	0	0.5	0.5	5	9	512	512	0	2	0	0	0	0	0	277	0	0	22	22	113	52	0	276	20	226
0.51521	4	8375.86	1	0	0.3	0.7	0	0	0.5	0.5	6	9	512	512	0	2	0	0	0	0	0	260	0	0	22	23	110	49	0	270	20	253
0.518587	4	8465.97	1	0	0.4	0.6	0	0	0.5	0.5	5	10	512	512	0	2	0	0	0	0	0	250	0	0	21	19	108	49	0	261	20	279
0.524351	4	8556.08	1	0	0.5	0.5	0	0	0.5	0.5	5	10	512	512	0	2	0	0	0	0	0	246	0	0	21	20	107	47	0	250	20	296
0.530905	4	8646.19	1	0	0.6	0.4	0	0	0.5	0.5	4	10	512	512	0	2	0	0	0	0	0	242	0	0	21	20	104	46	0	246	20	309
0.532823	4	8736.3	1	0	0.7	0.3	0	0	0.5	0.5	4	10	512	512	0	2	0	0	0	0	0	236	0	0	21	19	102	44	0	238	19	329
0.537676	4	8826.41	1	0	0.8	0.2	0	0	0.5	0.5	4	10	512	512	0	2	0	0	0	0	0	230	0	0	21	20	101	43	0	230	19	344
0.544738	4	8916.51	1	0	0.9	0.1	0	0	0.5	0.5	4	10	512	512	0	2	0	0	0	0	0	228	0	0	20	19	99	43	0	225	19	355
0.548829	4	9006.62	1	0	1	0	0	0	0.5	0.5	5	10	512	512	0	2	0	0	0	0	0	222	0	0	18	20	98	42	0	219	19	369
0.507235	4	8143.31	1	0.1	0	0.9	0	0	0.5	0.5	6	10	512	512	0	2	0	0	0	0	0	286	0	0	24	22	121	53	0	294	23	183
0.507262	4	8233.42	1	0.1	0.1	0.8	0	0	0.5	0.5	5	10	512	512	0	2	0	0	0	0	0	283	0	0	23	22	119	52	0	287	23	198
0.508997	4	8323.52	1	0.1	0.2	0.7	0	0	0.5	0.5	5	9	512	512	0	2	0	0	0	0	0	277	0	0	22	23	113	52	0	279	20	222
0.512351	4	8413.63	1	0.1	0.3	0.6	0	0	0.5	0.5	6	10	512	512	0	2	0	0	0	0	0	259	0	0	22	23	110	49	0	270	20	253
0.515079	4	8503.74	1	0.1	0.4	0.5	0	0	0.5	0.5	5	10	512	512	0	2	0	0	0	0	0	249	0	0	21	21	108	49	0	262	20	277
0.52276	4	8593.85	1	0.1	0.5	0.4	0	0	0.5	0.5	5	10	512	512	0	2	0	0	0	0	0	244	0	0	21	20	107	47	0	250	20	298
0.527985	4	8683.96	1	0.1	0.6	0.3	0	0	0.5	0.5	4	10	512	512	0	2	0	0	0	0	0	242	0	0	21	20	104	46	0	246	20	309
0.530998	4	8774.07	1	0.1	0.7	0.2	0	0	0.5	0.5	4	10	512	512	0	2	0	0	0	0	0	236	0	0	21	20	102	44	0	237	19	329
0.536039	4	8864.18	1	0.1	0.8	0.1	0	0	0.5	0.5	4	10	512	512	0	2	0	0	0	0	0	230	0	0	21	20	101	43	0	230	19	344
0.54321	4	8954.29	1	0.1	0.9	0	0	0	0.5	0.5	6	10	512	512	0	2	0	0	0	0	0	224	0	0	20	20	98	43	0	226	19	356
0.504851	4	8181.08	1	0.2	0	0.8	0	0	0.5	0.5	6	10	512	512	0	2	0	0	0	0	0	285	0	0	24	23	120	53	0	294	23	184
0.505173	4	8271.19	1	0.2	0.1	0.7	0	0	0.5	0.5	5	10	512	512	0	2	0	0	0	0	0	281	0	0	23	24	119	52	0	288	22	198
0.507616	4	8361.29	1	0.2	0.2	0.6	0	0	0.5	0.5	6	9	512	512	0	2	0	0	0	0	0	275	0	0	22	25	112	51	0	277	20	225
0.510305	4	8451.4	1	0.2	0.3	0.5	0	0	0.5	0.5	6	10	512	512	0	2	0	0	0	0	0	256	0	0	22	24	110	49	0	270	20	255
0.514615	4	8541.51	1	0.2	0.4	0.4	0	0	0.5	0.5	5	10	512	512	0	2	0	0	0	0	0	249	0	0	21	22	108	49	0	260	20	278
0.521205	4	8631.62	1	0.2	0.5	0.3	0	0	0.5	0.5	5	10	512	512	0	2	0	0	0	0	0	243	0	0	21	21	106	47	0	251	20	298
0.525662	4	8721.73	1	0.2	0.6	0.2	0	0	0.5	0.5	4	10	512	512	0	2	0	0	0	0	0	242	0	0	21	22	103	45	0	245	20	310
0.529878	4	8811.84	1	0.2	0.7	0.1	0	0	0.5	0.5	4	10	512	512	0	2	0	0	0	0	0	235	0	0	21	22	101	44	0	237	19	329
0.534986	4	8901.95	1	0.2	0.8	0	0	0	0.5	0.5	6	10	512	512	0	2	0	0	0	0	0	228	0	0	21	22	100	43	0	229	19	344
0.503029	4	8218.85	1	0.3	0	0.7	0	0	0.5	0.5	5	10	512	512	0	2	0	0	0	0	0	282	0	0	24	24	119	53	0	292	23	190
0.503072	4	8308.96	1	0.3	0.1	0.6	0	0	0.5	0.5	5	10	512	512	0	2	0	0	0	0	0	280	0	0	22	25	118	52	0	288	21	201
0.505855	4	8399.06	1	0.3	0.2	0.5	0	0	0.5	0.5	6	9	512	512	0	2	0	0	0	0	0	268	0	0	22	26	111	51	0	279	20	230
0.508231	4	8489.17	1	0.3	0.3	0.4	0	0	0.5	0.5	6	10	512	512	0	2	0	0	0	0	0	254	0	0	22	26	110	49	0	270	20	255
0.513441	4	8579.28	1	0.3	0.4	0.3	0	0	0.5	0.5	5	10	512	512	0	2	0	0	0	0	0	248	0	0	21	24	108	48	0	255	20	283
0.520261	4	8669.39	1	0.3	0.5	0.2	0	0	0.5	0.5	5	10	512	512	0	2	0	0	0	0	0	243	0	0	21	22	106	47	0	251	20	297
0.523104	4	8759.5	1	0.3	0.6	0.1	0	0	0.5	0.5	4	10	512	512	0	2	0	0	0	0	0	240	0	0	21	24	103	44	0	244	20	312
0.528624	4	8849.61	1	0.3	0.7	0	0	0	0.5	0.5	6	10	512	512	0	2	0	0	0	0	0	231	0	0	21	24	100	43	0	239	19	329
0.501729	4	8256.62	1	0.4	0	0.6	0	0	0.5	0.5	5	10	512	512	0	2	0	0	0	0	0	280	0	0	23	25	118	52	0	288	22	199
0.501893	4	8346.73	1	0.4	0.1	0.5	0	0	0.5	0.5	5	10	512	512	0	2	0	0	0	0	0	277	0	0	22	27	117	52	0	285	20	207
0.503777	4	8436.84	1	0.4	0.2	0.4	0	0	0.5	0.5	6	10	512	512	0	2	0	0	0	0	0	262	0	0	22	27	111	50	0	274	20	240
0.505908	4	8526.94	1	0.4	0.3	0.3	0	0	0.5	0.5	5	10	512	512	0	2	0	0	0	0	0	250	0	0	22	27	109	49	0	267	20	263
0.512137	4	8617.05	1	0.4	0.4	0.2	0	0	0.5	0.5	5	10	512	512	0	2	0	0	0	0	0	246	0	0	21	24	106	48	0	255	20	287
0.518326	4	8707.16	1	0.4	0.5	0.1	0	0	0.5	0.5	4	10	512	512	0	2	0	0	0	0	0	241	0	0	21	25	105	47	0	250	20	299
0.521075	4	8797.27	1	0.4	0.6	0	0	0	0.5	0.5	6	10	512	512	0	2	0	0	0	0	0	236	0	0	21	25	102	44	0	243	20	315
0.501153	4	8294.39	1	0.5	0	0.5	0	0	0.5	0.5	5	10	512	512	0	2	0	0	0	0	0	277	0	0	22	27	117	52	0	285	20	207
0.500299	4	8384.5	1	0.5	0.1	0.4	0	0	0.5	0.5	6	10	512	512	0	2	0	0	0	0	0	271	0	0	22	27	112	51	0	285	20	218
0.502409	4	8474.61	1	0.5	0.2	0.3	0	0	0.5	0.5	6	10	512	512	0	2	0	0	0	0	0	258	0	0	22	28	110	50	0	272	20	246
0.505247	4	8564.71	1	0.5	0.3	0.2	0	0	0.5	0.5	5	10	512	512	0	2	0	0	0	0	0	250	0	0	22	27	108	48	0	268	20	264
0.512405	4	8654.82	1	0.5	0.4	0.1	0	0	0.5	0.5	5	10	512	512	0	2	0	0	0	0	0	242	0	0	21	26	106	47	0	253	20	292
0.515959	4	8744.93	1	0.5	0.5	0	0	0	0.5	0.5	6	10	512	512	0	2	0	0	0	0	0	238	0	0	21	26	103	47	0	249	20	302
0.500011	4	8332.16	1	0.6	0	0.4	0	0	0.5	0.5	6	10	512	512	0	2	0	0	0	0	0	269	0	0	22	27	112	51	0	284	20	221
0.500257	4	8422.27	1	0.6	0.1	0.3	0	0	0.5	0.5	6	10	512	512	0	2	0	0	0	0	0	262	0	0	22	28	111	50	0	276	20	237
0.501214	4	8512.38	1	0.6	0.2	0.2	0	0	0.5	0.5	6	10	512	512	0	2	0	0	0	0	0	252	0	0	22	28	109	49	0	273	20	253
0.505421	4	8602.48	1	0.6	0.3	0.1	0	0	0.5	0.5	5	10	512	512	0	2	0	0	0	0	0	247	0	0	21	29	107	47	0	265	20	271
0.513515	4	8692.59	1	0.6	0.4	0	0	0	0.5	0.5	6	10	512	512	0	2	0	0	0	0	0	239	0	0	21	27	105	47	0	252	20	295
0.500273	4	8369.93	1	0.7	0	0.3	0	0	0.5	0.5	6	10	512	512	0	2	0	0	0	0	0	261	0	0	22	28	111	50	0	276	20	238
0.50014	4	8460.04	1	0.7	0.1	0.2	0	0	0.5	0.5	6	10	512	512	0	2	0	0	0	0	0	256	0	0	22	28	109	49	0	272	20	250
0.501552	4	8550.15	1	0.7	0.2	0.1	0	0	0.5	0.5	5	10	512	512	0	2	0	0	0	0	0	249	0	0	22	30	108	48	0	268	20	262
0.506984	4	8640.25	1	0.7	0.3	0	0	0	0.5	0.5	7	10	512	512	0	2	0	0	0	0	0	241	0	0	21	29	105	47	0	257	20	285
0.499891	4	8407.7	1	0.8	0	0.2	0	0	0.5	0.5	6	10	512	512	0	2	0	0	0	0	0	253	0	0	22	28	109	49	0	274	20	251
0.500377	4	8497.81	1	0.8	0.1	0.1	0	0	0.5	0.5	6	10	512	512	0	2	0	0	0	0	0	249	0	0	22	30	108	48	0	271	20	258
0.503124	4	8587.92	1	0.8	0.2	0	0	0	0.5	0.5	7	10	512	512	0	2	0	0	0	0	0	244	0	0	21	30	106	47	0	266	20	271
0.500255	4	8445.47	1	0.9	0	0.1	0	0	0.5	0.5	6	10	512	512	0	2	0	0	0	0	0	249	0	0	22	30	107	48	0	269	20	261
0.500763	4	8535.58	1	0.9	0.1	0	0	0	0.5	0.5	7	10	512	512	0	2	0	0	0	0	0	246	0	0	22	30	106	47	0	268	20	266
0.502354	4	8483.24	1	1	0	0	0	0	0.5	0.5	7	10	512	512	0	2	0	0	0	0	0	244	0	0	22	30	105	47	0	266	20	271
0.579772	4	9724.46	1	0	0	1	0	0	0.6	0.4	6	10	512	512	0	2	0	0	0	0	0	279	0	0	24	30	124	55	0	286	22	186
0.579402	4	9814.56	1	0	0.1	0.9	0	0	0.6	0.4	6	10	512	512	0	2	0	0	0	0	0	279	0	0	24	30	121	54	0	280	22	196
0.580585	4	9904.67	1	0	0.2	0.8	0	0	0.6	0.4	7	10	512	512	0	2	0	0	0	0	0	273	0	0	22	30	120	54	0	273	19	214
0.587352	4	9994.78	1	0	0.3	0.7	0	0	0.6	0.4	7	10	512	512	0	2	0	0	0	0	0	266	0	0	22	30	113	53	0	268	19	234
0.590073	4	10084.9	1	0	0.4	0.6	0	0	0.6	0.4	7	11	512	512	0	2	0	0	0	0	0	253	0	0	22	31	111	52	0	258	19	258
0.592392	4	10175	1	0	0.5	0.5	0	0	0.6	0.4	7	10	512	512	0	2	0	0	0	0	0	248	0	0	22	31	110	51	0	249	19	275
0.59693	4	10265.1	1	0	0.6	0.4	0	0	0.6	0.4	6	10	512	512	0	2	0	0	0	0	0	239	0	0	22	31	109	50	0	245	19	291
0.601147	4	10355.2	1	0	0.7	0.3	0	0	0.6	0.4	7	10	512	512	0	2	0	0	0	0	0	236	0	0	21	29	108	49	0	244	19	299
0.602676	4	10445.3	1	0	0.8	0.2	0	0	0.6	0.4	6	10	512	512	0	2	0	0	0	0	0	236	0	0	21	27	106	48	0	240	18	310
0.607688	4	10535.4	1	0	0.9	0.1	0	0	0.6	0.4	6	10	512	512	0	2	0	0	0	0	0	228	0	0	21	28	105	45	0	237	18	324
0.610548	4	10625.5	1	0	1	0	0	0	0.6	0.4	6	10	512	512	0	2	0	0	0	0	0	225	0	0	21	28	103	45	0	232	18	334
0.574965	4	9762.23	1	0.1	0	0.9	0	0	0.6	0.4	7	11	512	512	0	2	0	0	0	0	0	281	0	0	24	30	123	55	0	286	22	183
0.577209	4	9852.34	1	0.1	0.1	0.8	0	0	0.6	0.4	7	11	512	512	0	2	0	0	0	0	0	278	0	0	24	30	120	55	0	283	22	192
0.577047	4	9942.44	1	0.1	0.2	0.7	0	0	0.6	0.4	7	10	512	512	0	2	0	0	0	0	0	274	0	0	22	30	119	54	0	275	19	212
0.584091	4	10032.6	1	0.1	0.3	0.6	0	0	0.6	0.4	7	10	512	512	0	2	0	0	0	0	0	265	0	0	22	31	113	53	0	267	19	235
0.586718	4	10122.7	1	0.1	0.4	0.5	0	0	0.6	0.4	7	11	512	512	0	2	0	0	0	0	0	253	0	0	22	31	111	52	0	259	19	257
0.590744	4	10212.8	1	0.1	0.5	0.4	0	0	0.6	0.4	7	10	512	512	0	2	0	0	0	0	0	246	0	0	22	31	111	51	0	250	19	275
0.595038	4	10302.9	1	0.1	0.6	0.3	0	0	0.6	0.4	7	10	512	512	0	2	0	0	0	0	0	239	0	0	22	31	108	50	0	245	19	291
0.598726	4	10393	1	0.1	0.7	0.2	0	0	0.6	0.4	7	10	512	512	0	2	0	0	0	0	0	237	0	0	21	29	107	49	0	244	18	300
0.600823	4	10483.1	1	0.1	0.8	0.1	0	0	0.6	0.4	6	10	512	512	0	2	0	0	0	0	0	236	0	0	21	28	106	47	0	239	18	311
0.605297	4	10573.2	1	0.1	0.9	0	0	0	0.6	0.4	6	10	512	512	0	2	0	0	0	0	0	229	0	0	21	28	104	45	0	237	18	324
0.572578	4	9800	1	0.2	0	0.8	0	0	0.6	0.4	8	11	512	512	0	3	0	0	0	0	0	280	0	0	24	30	122	55	0	286	22	183
0.574141	4	9890.11	1	0.2	0.1	0.7	0	0	0.6	0.4	7	11	512	512	0	3	0	0	0	0	0	278	0	0	24	30	119	55	0	284	22	191
0.573754	4	9980.21	1	0.2	0.2	0.6	0	0	0.6	0.4	7	10	512	512	0	2	0	0	0	0	0	274	0	0	22	31	119	54	0	274	19	212
0.580704	4	10070.3	1	0.2	0.3	0.5	0	0	0.6	0.4	7	10	512	512	0	2	0	0	0	0	0	263	0	0	22	31	113	53	0	268	19	236
0.584273	4	10160.4	1	0.2	0.4	0.4	0	0	0.6	0.4	7	10	512	512	0	2	0	0	0	0	0	251	0	0	22	31	112	52	0	260	19	258
0.588397	4	10250.5	1	0.2	0.5	0.3	0	0	0.6	0.4	8	10	512	512	0	2	0	0	0	0	0	246	0	0	22	31	110	51	0	250	19	275
0.592949	4	10340.6	1	0.2	0.6	0.2	0	0	0.6	0.4	7	10	512	512	0	2	0	0	0	0	0	238	0	0	21	31	107	49	0	247	19	293
0.596057	4	10430.8	1	0.2	0.7	0.1	0	0	0.6	0.4	7	10	512	512	0	2	0	0	0	0	0	236	0	0	21	31	106	49	0	243	18	301
0.598651	4	10520.9	1	0.2	0.8	0	0	0	0.6	0.4	6	10	512	512	0	2	0	0	0	0	0	235	0	0	21	29	104	46	0	237	18	316
0.57174	4	9837.77	1	0.3	0	0.7	0	0	0.6	0.4	7	11	512	512	0	3	0	0	0	0	0	279	0	0	24	31	119	55	0	287	22	186
0.571249	4	9927.88	1	0.3	0.1	0.6	0	0	0.6	0.4	7	11	512	512	0	3	0	0	0	0	0	276	0	0	24	31	119	54	0	281	22	196
0.573158	4	10018	1	0.3	0.2	0.5	0	0	0.6	0.4	7	10	512	512	0	2	0	0	0	0	0	271	0	0	22	31	115	54	0	274	19	219
0.578471	4	10108.1	1	0.3	0.3	0.4	0	0	0.6	0.4	7	10	512	512	0	2	0	0	0	0	0	260	0	0	22	31	114	52	0	267	19	240
0.580304	4	10198.2	1	0.3	0.4	0.3	0	0	0.6	0.4	8	10	512	512	0	2	0	0	0	0	0	249	0	0	22	31	110	52	0	259	19	262
0.587023	4	10288.3	1	0.3	0.5	0.2	0	0	0.6	0.4	8	10	512	512	0	2	0	0	0	0	0	242	0	0	22	31	110	51	0	252	19	277
0.591181	4	10378.4	1	0.3	0.6	0.1	0	0	0.6	0.4	7	10	512	512	0	2	0	0	0	0	0	238	0	0	21	32	106	49	0	246	19	294
0.594402	4	10468.5	1	0.3	0.7	0	0	0	0.6	0.4	6	10	512	512	0	2	0	0	0	0	0	237	0	0	21	31	106	48	0	243	18	302
0.570407	4	9875.54	1	0.4	0	0.6	0	0	0.6	0.4	7	11	512	512	0	3	0	0	0	0	0	276	0	0	24	31	119	55	0	284	22	192
0.5708	4	9965.65	1	0.4	0.1	0.5	0	0	0.6	0.4	7	11	512	512	0	3	0	0	0	0	0	275	0	0	22	31	119	54	0	281	19	202
0.570925	4	10055.8	1	0.4	0.2	0.4	0	0	0.6	0.4	7	10	512	512	0	2	0	0	0	0	0	268	0	0	22	31	115	53	0	271	19	226
0.577502	4	10145.9	1	0.4	0.3	0.3	0	0	0.6	0.4	7	11	512	512	0	2	0	0	0	0	0	254	0	0	22	31	112	52	0	266	19	248
0.579892	4	10236	1	0.4	0.4	0.2	0	0	0.6	0.4	8	10	512	512	0	2	0	0	0	0	0	247	0	0	22	31	110	52	0	257	19	266
0.585965	4	10326.1	1	0.4	0.5	0.1	0	0	0.6	0.4	8	10	512	512	0	2	0	0	0	0	0	239	0	0	22	32	108	50	0	249	19	285
0.590471	4	10416.2	1	0.4	0.6	0	0	0	0.6	0.4	7	10	512	512	0	2	0	0	0	0	0	237	0	0	21	32	106	49	0	246	19	295
0.570633	4	9913.31	1	0.5	0	0.5	0	0	0.6	0.4	7	11	512	512	0	3	0	0	0	0	0	274	0	0	22	31	119	54	0	283	19	201
0.568896	4	10003.4	1	0.5	0.1	0.4	0	0	0.6	0.4	7	10	512	512	0	3	0	0	0	0	0	271	0	0	22	31	118	54	0	276	19	213
0.573114	4	10093.5	1	0.5	0.2	0.3	0	0	0.6	0.4	7	10	512	512	0	3	0	0	0	0	0	262	0	0	22	31	114	53	0	271	19	232
0.576411	4	10183.6	1	0.5	0.3	0.2	0	0	0.6	0.4	8	11	512	512	0	2	0	0	0	0	0	250	0	0	22	31	111	52	0	265	19	253
0.58141	4	10273.7	1	0.5	0.4	0.1	0	0	0.6	0.4	8	10	512	512	0	2	0	0	0	0	0	244	0	0	22	32	109	52	0	255	19	271
0.584919	4	10363.9	1	0.5	0.5	0	0	0	0.6	0.4	7	10	512	512	0	2	0	0	0	0	0	240	0	0	22	32	106	49	0	247	19	290
0.568768	4	9951.08	1	0.6	0	0.4	0	0	0.6	0.4	7	10	512	512	0	3	0	0	0	0	0	270	0	0	22	31	116	54	0	277	19	215
0.570372	4	10041.2	1	0.6	0.1	0.3	0	0	0.6	0.4	8	10	512	512	0	3	0	0	0	0	0	264	0	0	22	31	114	53	0	274	19	226
0.572797	4	10131.3	1	0.6	0.2	0.2	0	0	0.6	0.4	8	11	512	512	0	2	0	0	0	0	0	255	0	0	22	31	111	52	0	267	19	246
0.575118	4	10221.4	1	0.6	0.3	0.1	0	0	0.6	0.4	8	10	512	512	0	2	0	0	0	0	0	247	0	0	22	32	109	52	0	265	19	258
0.580157	4	10311.5	1	0.6	0.4	0	0	0	0.6	0.4	8	10	512	512	0	2	0	0	0	0	0	241	0	0	22	32	108	50	0	255	19	277
0.571281	4	9988.85	1	0.7	0	0.3	0	0	0.6	0.4	8	10	512	512	0	3	0	0	0	0	0	262	0	0	22	31	114	53	0	274	19	228
0.5703	4	10079	1	0.7	0.1	0.2	0	0	0.6	0.4	8	10	512	512	0	3	0	0	0	0	0	258	0	0	22	31	113	52	0	270	19	238
0.573688	4	10169.1	1	0.7	0.2	0.1	0	0	0.6	0.4	8	11	512	512	0	2	0	0	0	0	0	249	0	0	22	32	110	52	0	266	19	253
0.576588	4	10259.2	1	0.7	0.3	0	0	0	0.6	0.4	8	10	512	512	0	2	0	0	0	0	0	243	0	0	22	32	109	51	0	259	19	269
0.57155	4	10026.6	1	0.8	0	0.2	0	0	0.6	0.4	8	10	512	512	0	3	0	0	0	0	0	256	0	0	22	31	110	52	0	270	19	243
0.572519	4	10116.7	1	0.8	0.1	0.1	0	0	0.6	0.4	8	11	512	512	0	2	0	0	0	0	0	248	0	0	22	32	110	52	0	268	19	252
0.574527	4	10206.8	1	0.8	0.2	0	0	0	0.6	0.4	8	10	512	512	0	2	0	0	0	0	0	246	0	0	22	32	109	51	0	265	19	260
0.573009	4	10064.4	1	0.9	0	0.1	0	0	0.6	0.4	8	11	512	512	0	2	0	0	0	0	0	247	0	0	22	32	109	52	0	267	19	255
0.572823	4	10154.5	1	0.9	0.1	0	0	0	0.6	0.4	8	10	512	512	0	2	0	0	0	0	0	246	0	0	22	32	109	51	0	267	19	258
0.573971	4	10102.2	1	1	0	0	0	0	0.6	0.4	8	10	512	512	0	2	0	0	0	0	0	245	0	0	22	32	109	51	0	265	19	261
0.657601	4	11343.4	1	0	0	1	0	0	0.7	0.3	7	11	512	512	0	3	0	0	0	0	0	279	0	0	25	31	123	55	0	275	22	193
0.655101	4	11433.5	1	0	0.1	0.9	0	0	0.7	0.3	7	11	512	512	0	3	0	0	0	0	0	277	0	0	25	31	121	55	0	274	21	199
0.657464	4	11523.6	1	0	0.2	0.8	0	0	0.7	0.3	8	11	512	512	0	3	0	0	0	0	0	274	0	0	24	31	118	54	0	269	19	213
0.659867	4	11613.7	1	0	0.3	0.7	0	0	0.7	0.3	8	10	512	512	0	3	0	0	0	0	0	267	0	0	24	31	113	54	0	264	19	231
0.666638	4	11703.8	1	0	0.4	0.6	0	0	0.7	0.3	8	11	512	512	0	2	0	0	0	0	0	260	0	0	24	31	113	52	0	258	19	246
0.668281	4	11793.9	1	0	0.5	0.5	0	0	0.7	0.3	8	11	512	512	0	2	0	0	0	0	0	255	0	0	24	31	111	52	0	254	19	257
0.670652	4	11884	1	0	0.6	0.4	0	0	0.7	0.3	9	11	512	512	0	2	0	0	0	0	0	244	0	0	23	31	110	52	0	252	19	271
0.673623	4	11974.1	1	0	0.7	0.3	0	0	0.7	0.3	10	11	512	512	0	2	0	0	0	0	0	241	0	0	24	32	108	51	0	243	18	284
0.677317	4	12064.2	1	0	0.8	0.2	0	0	0.7	0.3	10	10	512	512	0	2	0	0	0	0	0	238	0	0	24	33	107	48	0	240	17	295
0.682971	4	12154.4	1	0	0.9	0.1	0	0	0.7	0.3	10	10	512	512	0	2	0	0	0	0	0	237	0	0	24	33	105	48	0	238	18	299
0.686066	4	12244.5	1	0	1	0	0	0	0.7	0.3	9	10	512	512	0	2	0	0	0	0	0	235	0	0	24	33	105	47	0	240	18	301
0.654835	4	11381.1	1	0.1	0	0.9	0	0	0.7	0.3	9	11	512	512	0	3	0	0	0	0	0	279	0	0	25	32	121	55	0	281	22	186
0.652842	4	11471.3	1	0.1	0.1	0.8	0	0	0.7	0.3	8	11	512	512	0	3	0	0	0	0	0	279	0	0	25	33	120	55	0	277	22	191
0.652969	4	11561.4	1	0.1	0.2	0.7	0	0	0.7	0.3	8	11	512	512	0	3	0	0	0	0	0	272	0	0	26	32	118	54	0	270	19	211
0.657683	4	11651.5	1	0.1	0.3	0.6	0	0	0.7	0.3	8	10	512	512	0	3	0	0	0	0	0	267	0	0	24	31	113	54	0	266	19	229
0.663164	4	11741.6	1	0.1	0.4	0.5	0	0	0.7	0.3	8	11	512	512	0	2	0	0	0	0	0	259	0	0	24	32	113	52	0	258	19	246
0.664242	4	11831.7	1	0.1	0.5	0.4	0	0	0.7	0.3	9	11	512	512	0	2	0	0	0	0	0	252	0	0	23	32	111	52	0	256	19	257
0.668514	4	11921.8	1	0.1	0.6	0.3	0	0	0.7	0.3	10	11	512	512	0	2	0	0	0	0	0	244	0	0	24	32	109	51	0	252	19	270
0.671355	4	12011.9	1	0.1	0.7	0.2	0	0	0.7	0.3	10	11	512	512	0	2	0	0	0	0	0	241	0	0	24	34	108	50	0	242	17	285
0.675436	4	12102	1	0.1	0.8	0.1	0	0	0.7	0.3	10	10	512	512	0	2	0	0	0	0	0	237	0	0	24	34	106	48	0	240	18	295
0.680995	4	12192.1	1	0.1	0.9	0	0	0	0.7	0.3	10	10	512	512	0	2	0	0	0	0	0	235	0	0	24	35	105	47	0	239	18	299
0.652418	4	11418.9	1	0.2	0	0.8	0	0	0.7	0.3	9	12	512	512	0	3	0	0	0	0	0	279	0	0	25	34	120	55	0	281	22	184
0.649911	4	11509	1	0.2	0.1	0.7	0	0	0.7	0.3	8	11	512	512	0	3	0	0	0	0	0	278	0	0	26	33	119	55	0	279	22	190
0.650886	4	11599.1	1	0.2	0.2	0.6	0	0	0.7	0.3	8	11	512	512	0	3	0	0	0	0	0	272	0	0	26	33	118	54	0	270	19	210
0.655087	4	11689.2	1	0.2	0.3	0.5	0	0	0.7	0.3	8	11	512	512	0	3	0	0	0	0	0	267	0	0	24	32	113	54	0	266	19	227
0.660885	4	11779.4	1	0.2	0.4	0.4	0	0	0.7	0.3	9	11	512	512	0	3	0	0	0	0	0	257	0	0	24	32	112	52	0	259	19	246
0.663702	4	11869.5	1	0.2	0.5	0.3	0	0	0.7	0.3	10	11	512	512	0	2	0	0	0	0	0	250	0	0	24	32	110	51	0	256	19	259
0.665813	4	11959.6	1	0.2	0.6	0.2	0	0	0.7	0.3	10	11	512	512	0	2	0	0	0	0	0	243	0	0	24	34	109	51	0	252	18	270
0.669419	4	12049.7	1	0.2	0.7	0.1	0	0	0.7	0.3	10	10	512	512	0	2	0	0	0	0	0	239	0	0	24	34	107	49	0	245	18	286
0.673655	4	12139.8	1	0.2	0.8	0	0	0	0.7	0.3	10	10	512	512	0	2	0	0	0	0	0	237	0	0	24	35	106	47	0	240	18	295
0.649437	4	11456.7	1	0.3	0	0.7	0	0	0.7	0.3	9	12	512	512	0	3	0	0	0	0	0	279	0	0	25	34	120	55	0	278	22	187
0.647522	4	11546.8	1	0.3	0.1	0.6	0	0	0.7	0.3	8	11	512	512	0	3	0	0	0	0	0	275	0	0	26	35	118	55	0	278	22	193
0.649962	4	11636.9	1	0.3	0.2	0.5	0	0	0.7	0.3	8	11	512	512	0	3	0	0	0	0	0	270	0	0	25	34	118	54	0	271	19	211
0.653201	4	11727	1	0.3	0.3	0.4	0	0	0.7	0.3	9	11	512	512	0	3	0	0	0	0	0	263	0	0	25	32	112	53	0	266	19	231
0.656765	4	11817.1	1	0.3	0.4	0.3	0	0	0.7	0.3	10	11	512	512	0	3	0	0	0	0	0	256	0	0	25	32	110	51	0	259	19	248
0.660853	4	11907.2	1	0.3	0.5	0.2	0	0	0.7	0.3	10	11	512	512	0	2	0	0	0	0	0	248	0	0	24	34	109	51	0	256	18	261
0.664062	4	11997.3	1	0.3	0.6	0.1	0	0	0.7	0.3	10	11	512	512	0	2	0	0	0	0	0	242	0	0	24	34	109	51	0	250	19	272
0.669069	4	12087.4	1	0.3	0.7	0	0	0	0.7	0.3	10	10	512	512	0	2	0	0	0	0	0	239	0	0	24	35	107	48	0	244	18	287
0.647341	4	11494.5	1	0.4	0	0.6	0	0	0.7	0.3	8	11	512	512	0	3	0	0	0	0	0	276	0	0	26	35	119	55	0	278	22	191
0.646601	4	11584.6	1	0.4	0.1	0.5	0	0	0.7	0.3	8	11	512	512	0	3	0	0	0	0	0	273	0	0	26	35	118	54	0	272	21	203
0.647759	4	11674.7	1	0.4	0.2	0.4	0	0	0.7	0.3	9	11	512	512	0	3	0	0	0	0	0	268	0	0	25	33	115	54	0	269	19	218
0.652811	4	11764.8	1	0.4	0.3	0.3	0	0	0.7	0.3	10	11	512	512	0	3	0	0	0	0	0	261	0	0	25	32	112	51	0	264	19	236
0.655114	4	11854.9	1	0.4	0.4	0.2	0	0	0.7	0.3	10	11	512	512	0	3	0	0	0	0	0	251	0	0	25	34	110	51	0	257	18	254
0.661015	4	11945	1	0.4	0.5	0.1	0	0	0.7	0.3	10	11	512	512	0	2	0	0	0	0	0	243	0	0	24	34	109	51	0	254	19	267
0.663374	4	12035.1	1	0.4	0.6	0	0	0	0.7	0.3	10	11	512	512	0	2	0	0	0	0	0	240	0	0	24	35	108	49	0	248	19	278
0.64684	4	11532.2	1	0.5	0	0.5	0	0	0.7	0.3	8	11	512	512	0	3	0	0	0	0	0	272	0	0	26	35	118	54	0	273	20	204
0.646949	4	11622.3	1	0.5	0.1	0.4	0	0	0.7	0.3	9	11	512	512	0	3	0	0	0	0	0	268	0	0	26	35	116	54	0	272	19	211
0.648256	4	11712.4	1	0.5	0.2	0.3	0	0	0.7	0.3	10	11	512	512	0	3	0	0	0	0	0	264	0	0	25	32	113	53	0	267	19	227
0.651397	4	11802.6	1	0.5	0.3	0.2	0	0	0.7	0.3	10	10	512	512	0	3	0	0	0	0	0	256	0	0	25	34	112	51	0	263	18	242
0.655349	4	11892.7	1	0.5	0.4	0.1	0	0	0.7	0.3	10	11	512	512	0	3	0	0	0	0	0	248	0	0	25	34	110	51	0	257	19	256
0.659116	4	11982.8	1	0.5	0.5	0	0	0	0.7	0.3	10	11	512	512	0	2	0	0	0	0	0	243	0	0	24	35	108	50	0	252	19	270
0.646997	4	11570	1	0.6	0	0.4	0	0	0.7	0.3	9	11	512	512	0	3	0	0	0	0	0	268	0	0	25	34	115	54	0	271	19	215
0.647379	4	11660.1	1	0.6	0.1	0.3	0	0	0.7	0.3	10	11	512	512	0	3	0	0	0	0	0	267	0	0	25	33	113	53	0	268	19	222
0.648542	4	11750.2	1	0.6	0.2	0.2	0	0	0.7	0.3	10	11	512	512	0	3	0	0	0	0	0	258	0	0	25	34	112	51	0	266	18	236
0.649803	4	11840.3	1	0.6	0.3	0.1	0	0	0.7	0.3	10	11	512	512	0	3	0	0	0	0	0	250	0	0	25	34	110	51	0	258	19	253
0.655876	4	11930.4	1	0.6	0.4	0	0	0	0.7	0.3	10	11	512	512	0	3	0	0	0	0	0	243	0	0	24	35	108	50	0	258	19	263
0.64756	4	11607.8	1	0.7	0	0.3	0	0	0.7	0.3	10	11	512	512	0	3	0	0	0	0	0	264	0	0	25	33	113	53	0	268	19	225
0.647655	4	11697.9	1	0.7	0.1	0.2	0	0	0.7	0.3	10	11	512	512	0	3	0	0	0	0	0	258	0	0	25	34	112	51	0	267	18	235
0.648156	4	11788	1	0.7	0.2	0.1	0	0	0.7	0.3	10	12	512	512	0	3	0	0	0	0	0	250	0	0	25	34	110	51	0	263	19	247
0.650662	4	11878.1	1	0.7	0.3	0	0	0	0.7	0.3	10	11	512	512	0	3	0	0	0	0	0	247	0	0	24	35	108	50	0	259	19	258
0.649238	4	11645.5	1	0.8	0	0.2	0	0	0.7	0.3	10	11	512	512	0	3	0	0	0	0	0	258	0	0	25	34	112	51	0	266	18	236
0.647792	4	11735.6	1	0.8	0.1	0.1	0	0	0.7	0.3	10	11	512	512	0	3	0	0	0	0	0	251	0	0	25	34	110	51	0	263	19	247
0.649372	4	11825.8	1	0.8	0.2	0	0	0	0.7	0.3	10	11	512	512	0	3	0	0	0	0	0	247	0	0	25	36	109	49	0	261	19	254
0.647634	4	11683.3	1	0.9	0	0.1	0	0	0.7	0.3	10	11	512	512	0	3	0	0	0	0	0	250	0	0	25	34	109	51	0	262	19	250
0.649046	4	11773.4	1	0.9	0.1	0	0	0	0.7	0.3	10	11	512	512	0	3	0	0	0	0	0	247	0	0	24	36	108	49	0	263	19	254
0.650762	4	11721.1	1	1	0	0	0	0	0.7	0.3	10	11	512	512	0	3	0	0	0	0	0	244	0	0	24	35	108	49	0	261	19	260
0.745606	4	12962.3	1	0	0	1	0	0	0.8	0.2	9	12	512	512	0	3	0	0	0	0	0	277	0	0	27	32	118	56	0	269	21	200
0.74245	4	13052.4	1	0	0.1	0.9	0	0	0.8	0.2	9	12	512	512	0	3	0	0	0	0	0	275	0	0	27	33	119	56	0	269	21	200
0.742274	4	13142.5	1	0	0.2	0.8	0	0	0.8	0.2	9	12	512	512	0	3	0	0	0	0	0	268	0	0	27	34	118	55	0	268	21	209
0.742678	4	13232.6	1	0	0.3	0.7	0	0	0.8	0.2	10	12	512	512	0	3	0	0	0	0	0	266	0	0	25	34	116	54	0	265	19	220
0.746719	4	13322.7	1	0	0.4	0.6	0	0	0.8	0.2	10	11	512	512	0	3	0	0	0	0	0	257	0	0	25	33	113	53	0	262	19	238
0.749946	4	13412.8	1	0	0.5	0.5	0	0	0.8	0.2	10	12	512	512	0	3	0	0	0	0	0	255	0	0	25	33	113	52	0	256	19	246
0.756141	4	13502.9	1	0	0.6	0.4	0	0	0.8	0.2	10	12	512	512	0	3	0	0	0	0	0	251	0	0	25	33	111	52	0	250	19	258
0.755851	4	13593.1	1	0	0.7	0.3	0	0	0.8	0.2	10	12	512	512	0	3	0	0	0	0	0	248	0	0	25	34	110	52	0	248	19	263
0.756689	4	13683.2	1	0	0.8	0.2	0	0	0.8	0.2	10	12	512	512	0	2	0	0	0	0	0	241	0	0	24	35	110	51	0	246	19	274
0.75969	4	13773.3	1	0	0.9	0.1	0	0	0.8	0.2	10	11	512	512	0	2	0	0	0	0	0	237	0	0	24	35	110	49	0	241	19	286
0.764633	4	13863.4	1	0	1	0	0	0	0.8	0.2	10	11	512	512	0	2	0	0	0	0	0	233	0	0	24	36	110	49	0	240	19	290
0.742315	4	13000.1	1	0.1	0	0.9	0	0	0.8	0.2	11	13	512	512	0	3	0	0	0	0	0	275	0	0	27	35	118	57	0	272	22	191
0.740798	4	13090.2	1	0.1	0.1	0.8	0	0	0.8	0.2	9	12	512	512	0	3	0	0	0	0	0	274	0	0	27	36	119	57	0	270	21	196
0.739411	4	13180.3	1	0.1	0.2	0.7	0	0	0.8	0.2	10	12	512	512	0	3	0	0	0	0	0	268	0	0	27	36	118	54	0	269	21	206
0.740494	4	13270.4	1	0.1	0.3	0.6	0	0	0.8	0.2	10	12	512	512	0	3	0	0	0	0	0	266	0	0	26	35	116	54	0	266	19	217
0.744105	4	13360.5	1	0.1	0.4	0.5	0	0	0.8	0.2	10	11	512	512	0	3	0	0	0	0	0	258	0	0	25	33	113	53	0	265	19	234
0.747777	4	13450.6	1	0.1	0.5	0.4	0	0	0.8	0.2	10	12	512	512	0	3	0	0	0	0	0	255	0	0	25	33	113	52	0	256	19	246
0.752303	4	13540.7	1	0.1	0.6	0.3	0	0	0.8	0.2	10	12	512	512	0	3	0	0	0	0	0	249	0	0	25	34	111	52	0	251	19	258
0.752336	4	13630.8	1	0.1	0.7	0.2	0	0	0.8	0.2	10	12	512	512	0	3	0	0	0	0	0	246	0	0	25	35	111	51	0	250	19	262
0.754775	4	13720.9	1	0.1	0.8	0.1	0	0	0.8	0.2	10	12	512	512	0	3	0	0	0	0	0	238	0	0	24	35	111	51	0	248	19	273
0.758195	4	13811	1	0.1	0.9	0	0	0	0.8	0.2	10	12	512	512	0	2	0	0	0	0	0	234	0	0	24	36	110	49	0	243	19	285
0.740971	4	13037.8	1	0.2	0	0.8	0	0	0.8	0.2	11	13	512	512	0	3	0	0	0	0	0	274	0	0	27	36	119	57	0	272	22	190
0.737868	4	13127.9	1	0.2	0.1	0.7	0	0	0.8	0.2	10	13	512	512	0	3	0	0	0	0	0	273	0	0	27	36	119	56	0	272	22	193
0.73726	4	13218.1	1	0.2	0.2	0.6	0	0	0.8	0.2	10	12	512	512	0	3	0	0	0	0	0	269	0	0	27	36	118	54	0	268	21	206
0.737834	4	13308.2	1	0.2	0.3	0.5	0	0	0.8	0.2	10	12	512	512	0	3	0	0	0	0	0	266	0	0	26	36	116	54	0	267	19	215
0.742611	4	13398.3	1	0.2	0.4	0.4	0	0	0.8	0.2	10	11	512	512	0	3	0	0	0	0	0	258	0	0	25	33	114	53	0	265	19	233
0.746497	4	13488.4	1	0.2	0.5	0.3	0	0	0.8	0.2	10	12	512	512	0	3	0	0	0	0	0	252	0	0	25	34	113	52	0	258	19	246
0.74877	4	13578.5	1	0.2	0.6	0.2	0	0	0.8	0.2	10	12	512	512	0	3	0	0	0	0	0	246	0	0	25	35	112	51	0	252	19	259
0.749891	4	13668.6	1	0.2	0.7	0.1	0	0	0.8	0.2	10	12	512	512	0	3	0	0	0	0	0	244	0	0	25	35	111	51	0	249	19	265
0.752007	4	13758.7	1	0.2	0.8	0	0	0	0.8	0.2	10	12	512	512	0	3	0	0	0	0	0	235	0	0	24	37	112	51	0	246	19	275
0.737396	4	13075.6	1	0.3	0	0.7	0	0	0.8	0.2	12	13	512	512	0	3	0	0	0	0	0	274	0	0	27	36	119	56	0	272	22	190
0.735537	4	13165.7	1	0.3	0.1	0.6	0	0	0.8	0.2	10	13	512	512	0	3	0	0	0	0	0	272	0	0	27	38	118	56	0	273	22	192
0.735564	4	13255.8	1	0.3	0.2	0.5	0	0	0.8	0.2	10	12	512	512	0	3	0	0	0	0	0	269	0	0	27	38	118	54	0	268	21	204
0.736536	4	13345.9	1	0.3	0.3	0.4	0	0	0.8	0.2	10	12	512	512	0	3	0	0	0	0	0	265	0	0	26	36	116	54	0	265	19	218
0.740333	4	13436	1	0.3	0.4	0.3	0	0	0.8	0.2	10	11	512	512	0	3	0	0	0	0	0	255	0	0	25	35	113	52	0	263	19	238
0.74464	4	13526.2	1	0.3	0.5	0.2	0	0	0.8	0.2	10	12	512	512	0	3	0	0	0	0	0	251	0	0	25	35	113	51	0	259	19	246
0.746207	4	13616.3	1	0.3	0.6	0.1	0	0	0.8	0.2	10	12	512	512	0	3	0	0	0	0	0	246	0	0	25	35	112	51	0	251	19	260
0.748093	4	13706.4	1	0.3	0.7	0	0	0	0.8	0.2	10	12	512	512	0	3	0	0	0	0	0	236	0	0	25	37	112	51	0	251	19	268
0.735082	4	13113.4	1	0.4	0	0.6	0	0	0.8	0.2	10	13	512	512	0	3	0	0	0	0	0	271	0	0	27	38	118	56	0	275	22	191
0.734329	4	13203.5	1	0.4	0.1	0.5	0	0	0.8	0.2	10	12	512	512	0	3	0	0	0	0	0	270	0	0	27	38	118	55	0	272	22	197
0.734113	4	13293.6	1	0.4	0.2	0.4	0	0	0.8	0.2	10	12	512	512	0	3	0	0	0	0	0	267	0	0	26	38	118	54	0	268	21	207
0.736453	4	13383.7	1	0.4	0.3	0.3	0	0	0.8	0.2	10	12	512	512	0	3	0	0	0	0	0	259	0	0	25	36	114	53	0	267	19	226
0.739712	4	13473.8	1	0.4	0.4	0.2	0	0	0.8	0.2	10	12	512	512	0	3	0	0	0	0	0	253	0	0	25	36	114	51	0	262	19	239
0.743469	4	13563.9	1	0.4	0.5	0.1	0	0	0.8	0.2	10	12	512	512	0	3	0	0	0	0	0	247	0	0	25	36	113	51	0	256	19	252
0.742937	4	13654	1	0.4	0.6	0	0	0	0.8	0.2	10	12	512	512	0	3	0	0	0	0	0	244	0	0	25	37	111	51	0	251	19	261
0.734903	4	13151.1	1	0.5	0	0.5	0	0	0.8	0.2	10	12	512	512	0	3	0	0	0	0	0	269	0	0	27	38	118	55	0	272	22	198
0.733621	4	13241.3	1	0.5	0.1	0.4	0	0	0.8	0.2	10	12	512	512	0	3	0	0	0	0	0	268	0	0	27	38	118	54	0	270	21	203
0.733871	4	13331.4	1	0.5	0.2	0.3	0	0	0.8	0.2	10	12	512	512	0	3	0	0	0	0	0	263	0	0	26	39	116	54	0	267	19	215
0.736557	4	13421.5	1	0.5	0.3	0.2	0	0	0.8	0.2	10	12	512	512	0	3	0	0	0	0	0	255	0	0	25	36	115	52	0	265	19	232
0.739811	4	13511.6	1	0.5	0.4	0.1	0	0	0.8	0.2	10	12	512	512	0	3	0	0	0	0	0	248	0	0	25	37	113	51	0	262	19	244
0.740523	4	13601.7	1	0.5	0.5	0	0	0	0.8	0.2	10	12	512	512	0	3	0	0	0	0	0	244	0	0	25	38	112	51	0	253	19	257
0.734262	4	13188.9	1	0.6	0	0.4	0	0	0.8	0.2	10	12	512	512	0	3	0	0	0	0	0	268	0	0	26	38	118	54	0	269	20	206
0.732491	4	13279	1	0.6	0.1	0.3	0	0	0.8	0.2	10	12	512	512	0	3	0	0	0	0	0	264	0	0	26	39	116	54	0	267	20	213
0.734945	4	13369.1	1	0.6	0.2	0.2	0	0	0.8	0.2	10	12	512	512	0	3	0	0	0	0	0	256	0	0	25	38	115	53	0	267	19	226
0.735633	4	13459.2	1	0.6	0.3	0.1	0	0	0.8	0.2	10	11	512	512	0	3	0	0	0	0	0	251	0	0	25	38	114	51	0	263	19	239
0.738598	4	13549.4	1	0.6	0.4	0	0	0	0.8	0.2	10	12	512	512	0	3	0	0	0	0	0	244	0	0	25	38	113	51	0	258	19	251
0.734058	4	13226.7	1	0.7	0	0.3	0	0	0.8	0.2	10	12	512	512	0	3	0	0	0	0	0	262	0	0	25	39	114	54	0	268	19	218
0.734487	4	13316.8	1	0.7	0.1	0.2	0	0	0.8	0.2	10	12	512	512	0	3	0	0	0	0	0	256	0	0	25	38	115	53	0	267	19	226
0.734951	4	13406.9	1	0.7	0.2	0.1	0	0	0.8	0.2	10	12	512	512	0	3	0	0	0	0	0	251	0	0	25	39	114	51	0	264	19	236
0.736933	4	13497	1	0.7	0.3	0	0	0	0.8	0.2	10	12	512	512	0	3	0	0	0	0	0	244	0	0	25	38	112	51	0	261	19	249
0.735655	4	13264.5	1	0.8	0	0.2	0	0	0.8	0.2	10	12	512	512	0	3	0	0	0	0	0	255	0	0	25	37	115	52	0	265	19	231
0.734863	4	13354.6	1	0.8	0.1	0.1	0	0	0.8	0.2	10	12	512	512	0	3	0	0	0	0	0	251	0	0	25	38	114	51	0	265	19	236
0.735713	4	13444.7	1	0.8	0.2	0	0	0	0.8	0.2	10	12	512	512	0	3	0	0	0	0	0	244	0	0	25	39	112	51	0	262	19	247
0.737383	4	13302.2	1	0.9	0	0.1	0	0	0.8	0.2	10	12	512	512	0	3	0	0	0	0	0	249	0	0	25	37	112	51	0	263	19	243
0.7358	4	13392.3	1	0.9	0.1	0	0	0	0.8	0.2	10	12	512	512	0	3	0	0	0	0	0	243	0	0	25	39	111	51	0	262	19	249
0.736646	4	13340	1	1	0	0	0	0	0.8	0.2	10	12	512	512	0	3	0	0	0	0	0	243	0	0	25	39	111	51	0	261	19	250
0.853342	4	14581.2	1	0	0	1	0	0	0.9	0.1	10	14	512	512	0	3	0	0	0	0	0	270	0	0	27	31	125	56	0	263	22	203
0.850778	4	14671.3	1	0	0.1	0.9	0	0	0.9	0.1	9	13	512	512	0	3	0	0	0	0	0	268	0	0	27	31	124	56	0	267	22	204
0.850314	4	14761.4	1	0	0.2	0.8	0	0	0.9	0.1	9	13	512	512	0	4	0	0	0	0	0	265	0	0	27	32	123	54	0	263	22	212
0.85031	4	14851.5	1	0	0.3	0.7	0	0	0.9	0.1	9	13	512	512	0	4	0	0	0	0	0	262	0	0	26	32	122	54	0	261	21	220
0.851182	4	14941.7	1	0	0.4	0.6	0	0	0.9	0.1	9	13	512	512	0	4	0	0	0	0	0	261	0	0	25	32	121	54	0	257	20	228
0.852792	4	15031.8	1	0	0.5	0.5	0	0	0.9	0.1	9	14	512	512	0	4	0	0	0	0	0	254	0	0	25	33	119	53	0	252	20	241
0.856597	4	15121.9	1	0	0.6	0.4	0	0	0.9	0.1	9	14	512	512	0	4	0	0	0	0	0	250	0	0	25	33	118	53	0	251	20	247
0.8607	4	15212	1	0	0.7	0.3	0	0	0.9	0.1	9	14	512	512	0	4	0	0	0	0	0	244	0	0	25	34	116	52	0	252	20	254
0.863746	4	15302.1	1	0	0.8	0.2	0	0	0.9	0.1	9	14	512	512	0	4	0	0	0	0	0	241	0	0	25	35	116	52	0	247	20	261
0.865401	4	15392.2	1	0	0.9	0.1	0	0	0.9	0.1	9	14	512	512	0	4	0	0	0	0	0	240	0	0	26	36	114	52	0	245	20	264
0.869292	4	15482.3	1	0	1	0	0	0	0.9	0.1	9	14	512	512	0	4	0	0	0	0	0	234	0	0	27	36	114	52	0	246	20	268
0.849748	4	14619	1	0.1	0	0.9	0	0	0.9	0.1	11	14	512	512	0	3	0	0	0	0	0	270	0	0	27	31	124	56	0	264	22	202
0.846155	4	14709.1	1	0.1	0.1	0.8	0	0	0.9	0.1	10	14	512	512	0	4	0	0	0	0	0	268	0	0	27	33	124	56	0	264	22	202
0.846208	4	14799.2	1	0.1	0.2	0.7	0	0	0.9	0.1	9	13	512	512	0	4	0	0	0	0	0	264	0	0	27	33	123	56	0	265	22	208
0.848317	4	14889.3	1	0.1	0.3	0.6	0	0	0.9	0.1	9	13	512	512	0	4	0	0	0	0	0	263	0	0	27	33	123	54	0	263	21	214
0.848574	4	14979.4	1	0.1	0.4	0.5	0	0	0.9	0.1	9	13	512	512	0	4	0	0	0	0	0	260	0	0	26	33	121	54	0	258	20	226
0.850449	4	15069.5	1	0.1	0.5	0.4	0	0	0.9	0.1	9	14	512	512	0	4	0	0	0	0	0	254	0	0	25	33	119	53	0	254	20	239
0.853674	4	15159.6	1	0.1	0.6	0.3	0	0	0.9	0.1	9	14	512	512	0	4	0	0	0	0	0	249	0	0	25	35	119	53	0	252	20	244
0.85781	4	15249.7	1	0.1	0.7	0.2	0	0	0.9	0.1	9	14	512	512	0	4	0	0	0	0	0	244	0	0	26	36	115	52	0	251	20	253
0.860737	4	15339.9	1	0.1	0.8	0.1	0	0	0.9	0.1	9	14	512	512	0	4	0	0	0	0	0	239	0	0	27	36	115	52	0	248	20	260
0.86402	4	15430	1	0.1	0.9	0	0	0	0.9	0.1	9	14	512	512	0	4	0	0	0	0	0	236	0	0	27	36	114	52	0	247	20	265
0.84662	4	14656.8	1	0.2	0	0.8	0	0	0.9	0.1	11	14	512	512	0	3	0	0	0	0	0	270	0	0	27	34	124	56	0	266	23	196
0.843462	4	14746.9	1	0.2	0.1	0.7	0	0	0.9	0.1	11	14	512	512	0	4	0	0	0	0	0	268	0	0	27	35	124	56	0	264	23	198
0.842848	4	14837	1	0.2	0.2	0.6	0	0	0.9	0.1	10	14	512	512	0	4	0	0	0	0	0	265	0	0	27	35	123	56	0	265	22	203
0.846926	4	14927.1	1	0.2	0.3	0.5	0	0	0.9	0.1	9	13	512	512	0	4	0	0	0	0	0	262	0	0	27	35	123	54	0	263	22	212
0.845491	4	15017.2	1	0.2	0.4	0.4	0	0	0.9	0.1	9	13	512	512	0	4	0	0	0	0	0	261	0	0	26	34	121	54	0	259	20	223
0.849026	4	15107.3	1	0.2	0.5	0.3	0	0	0.9	0.1	9	14	512	512	0	4	0	0	0	0	0	252	0	0	26	35	118	53	0	254	20	239
0.852491	4	15197.4	1	0.2	0.6	0.2	0	0	0.9	0.1	9	14	512	512	0	4	0	0	0	0	0	246	0	0	26	36	117	53	0	254	20	245
0.856864	4	15287.5	1	0.2	0.7	0.1	0	0	0.9	0.1	9	14	512	512	0	4	0	0	0	0	0	242	0	0	27	36	115	52	0	252	20	253
0.858645	4	15377.6	1	0.2	0.8	0	0	0	0.9	0.1	9	14	512	512	0	4	0	0	0	0	0	239	0	0	27	36	115	52	0	248	20	260
0.843799	4	14694.5	1	0.3	0	0.7	0	0	0.9	0.1	11	14	512	512	0	4	0	0	0	0	0	268	0	0	27	35	124	56	0	267	23	195
0.840805	4	14784.6	1	0.3	0.1	0.6	0	0	0.9	0.1	10	14	512	512	0	4	0	0	0	0	0	267	0	0	27	35	123	56	0	267	23	198
0.839594	4	14874.7	1	0.3	0.2	0.5	0	0	0.9	0.1	9	14	512	512	0	4	0	0	0	0	0	263	0	0	27	37	123	56	0	264	22	205
0.843114	4	14964.9	1	0.3	0.3	0.4	0	0	0.9	0.1	9	13	512	512	0	4	0	0	0	0	0	262	0	0	27	37	120	54	0	263	22	213
0.843814	4	15055	1	0.3	0.4	0.3	0	0	0.9	0.1	9	13	512	512	0	4	0	0	0	0	0	257	0	0	27	35	119	54	0	260	20	226
0.847629	4	15145.1	1	0.3	0.5	0.2	0	0	0.9	0.1	9	14	512	512	0	4	0	0	0	0	0	250	0	0	26	36	118	53	0	253	20	241
0.852509	4	15235.2	1	0.3	0.6	0.1	0	0	0.9	0.1	9	14	512	512	0	4	0	0	0	0	0	242	0	0	27	36	116	52	0	254	20	250
0.854564	4	15325.3	1	0.3	0.7	0	0	0	0.9	0.1	9	14	512	512	0	4	0	0	0	0	0	242	0	0	27	36	115	52	0	250	20	255
0.840863	4	14732.3	1	0.4	0	0.6	0	0	0.9	0.1	11	14	512	512	0	4	0	0	0	0	0	267	0	0	27	35	123	56	0	268	23	196
0.838073	4	14822.4	1	0.4	0.1	0.5	0	0	0.9	0.1	10	14	512	512	0	4	0	0	0	0	0	264	0	0	27	37	123	56	0	268	23	198
0.839575	4	14912.5	1	0.4	0.2	0.4	0	0	0.9	0.1	9	14	512	512	0	4	0	0	0	0	0	262	0	0	28	37	122	55	0	266	22	205
0.841956	4	15002.6	1	0.4	0.3	0.3	0	0	0.9	0.1	9	13	512	512	0	4	0	0	0	0	0	260	0	0	27	38	120	54	0	262	21	216
0.844139	4	15092.7	1	0.4	0.4	0.2	0	0	0.9	0.1	9	13	512	512	0	4	0	0	0	0	0	253	0	0	26	37	118	53	0	259	20	232
0.846455	4	15182.8	1	0.4	0.5	0.1	0	0	0.9	0.1	9	14	512	512	0	4	0	0	0	0	0	245	0	0	27	36	117	52	0	256	20	244
0.850228	4	15273	1	0.4	0.6	0	0	0	0.9	0.1	9	14	512	512	0	4	0	0	0	0	0	242	0	0	27	36	115	52	0	253	20	252
0.839365	4	14770.1	1	0.5	0	0.5	0	0	0.9	0.1	10	14	512	512	0	4	0	0	0	0	0	264	0	0	28	37	122	56	0	267	23	199
0.838629	4	14860.2	1	0.5	0.1	0.4	0	0	0.9	0.1	9	14	512	512	0	4	0	0	0	0	0	262	0	0	28	38	122	56	0	266	23	202
0.840846	4	14950.3	1	0.5	0.2	0.3	0	0	0.9	0.1	9	13	512	512	0	4	0	0	0	0	0	261	0	0	27	38	120	54	0	265	22	211
0.841108	4	15040.4	1	0.5	0.3	0.2	0	0	0.9	0.1	9	13	512	512	0	4	0	0	0	0	0	256	0	0	27	38	119	54	0	263	20	221
0.843353	4	15130.5	1	0.5	0.4	0.1	0	0	0.9	0.1	9	13	512	512	0	4	0	0	0	0	0	248	0	0	27	36	117	53	0	257	20	240
0.848366	4	15220.6	1	0.5	0.5	0	0	0	0.9	0.1	9	14	512	512	0	4	0	0	0	0	0	242	0	0	27	36	116	52	0	257	20	247
0.842386	4	14807.8	1	0.6	0	0.4	0	0	0.9	0.1	9	14	512	512	0	4	0	0	0	0	0	262	0	0	27	37	122	55	0	266	23	205
0.838784	4	14897.9	1	0.6	0.1	0.3	0	0	0.9	0.1	9	13	512	512	0	4	0	0	0	0	0	261	0	0	27	38	120	54	0	265	22	211
0.840043	4	14988.1	1	0.6	0.2	0.2	0	0	0.9	0.1	9	13	512	512	0	4	0	0	0	0	0	257	0	0	27	38	119	54	0	264	20	219
0.841405	4	15078.2	1	0.6	0.3	0.1	0	0	0.9	0.1	9	13	512	512	0	4	0	0	0	0	0	249	0	0	27	37	117	53	0	260	20	235
0.846376	4	15168.3	1	0.6	0.4	0	0	0	0.9	0.1	9	14	512	512	0	4	0	0	0	0	0	242	0	0	27	36	116	52	0	257	20	247
0.84228	4	14845.6	1	0.7	0	0.3	0	0	0.9	0.1	9	13	512	512	0	4	0	0	0	0	0	260	0	0	27	38	120	54	0	265	22	212
0.840356	4	14935.7	1	0.7	0.1	0.2	0	0	0.9	0.1	9	13	512	512	0	4	0	0	0	0	0	256	0	0	27	38	119	54	0	264	20	220
0.840006	4	15025.8	1	0.7	0.2	0.1	0	0	0.9	0.1	9	13	512	512	0	4	0	0	0	0	0	250	0	0	27	37	117	53	0	260	20	234
0.844068	4	15115.9	1	0.7	0.3	0	0	0	0.9	0.1	9	14	512	512	0	4	0	0	0	0	0	242	0	0	27	37	116	52	0	258	20	245
0.843412	4	14883.4	1	0.8	0	0.2	0	0	0.9	0.1	9	13	512	512	0	4	0	0	0	0	0	255	0	0	26	38	117	53	0	263	20	226
0.839873	4	14973.5	1	0.8	0.1	0.1	0	0	0.9	0.1	9	13	512	512	0	4	0	0	0	0	0	249	0	0	27	37	117	53	0	261	20	234
0.843969	4	15063.6	1	0.8	0.2	0	0	0	0.9	0.1	9	13	512	512	0	4	0	0	0	0	0	243	0	0	27	38	115	52	0	260	20	243
0.843388	4	14921.1	1	0.9	0	0.1	0	0	0.9	0.1	9	13	512	512	0	4	0	0	0	0	0	248	0	0	27	37	116	52	0	261	20	237
0.844646	4	15011.3	1	0.9	0.1	0	0	0	0.9	0.1	9	13	512	512	0	4	0	0	0	0	0	243	0	0	27	37	114	52	0	260	20	245
0.846607	4	14958.9	1	1	0	0	0	0	0.9	0.1	9	13	512	512	0	4	0	0	0	0	0	241	0	0	27	38	114	51	0	260	20	247
1.01733	4	16200.1	1	0	0	1	0	0	1	0	8	20	512	512	0	4	0	0	0	0	0	257	0	0	24	29	129	62	0	261	21	209
1.01193	4	16290.2	1	0	0.1	0.9	0	0	1	0	8	20	512	512	0	4	0	0	0	0	0	256	0	0	24	29	129	62	0	261	21	210
1.01086	4	16380.4	1	0	0.2	0.8	0	0	1	0	8	20	512	512	0	4	0	0	0	0	0	254	0	0	24	29	129	62	0	261	21	212
1.00902	4	16470.5	1	0	0.3	0.7	0	0	1	0	8	19	512	512	0	4	0	0	0	0	0	253	0	0	24	29	128	62	0	261	21	215
1.00813	4	16560.6	1	0	0.4	0.6	0	0	1	0	7	19	512	512	0	4	0	0	0	0	0	252	0	0	24	29	128	61	0	261	21	218
1.00691	4	16650.7	1	0	0.5	0.5	0	0	1	0	7	19	512	512	0	4	0	0	0	0	0	249	0	0	24	29	128	61	0	258	21	224
1.00767	4	16740.8	1	0	0.6	0.4	0	0	1	0	7	19	512	512	0	4	0	0	0	0	0	245	0	0	24	29	128	60	0	253	20	235
1.01163	4	16830.9	1	0	0.7	0.3	0	0	1	0	7	19	512	512	0	4	0	0	0	0	0	242	0	0	24	30	127	60	0	251	20	240
1.01254	4	16921	1	0	0.8	0.2	0	0	1	0	7	19	512	512	0	4	0	0	0	0	0	240	0	0	24	30	126	60	0	251	20	243
1.01586	4	17011.1	1	0	0.9	0.1	0	0	1	0	7	19	512	512	0	4	0	0	0	0	0	237	0	0	24	31	126	60	0	249	20	247
1.01931	4	17101.2	1	0	1	0	0	0	1	0	7	19	512	512	0	4	0	0	0	0	0	234	0	0	24	32	126	60	0	246	20	252
1.011	4	16237.9	1	0.1	0	0.9	0	0	1	0	9	20	512	512	0	4	0	0	0	0	0	259	0	0	24	29	129	62	0	261	21	206
1.00672	4	16328	1	0.1	0.1	0.8	0	0	1	0	8	20	512	512	0	4	0	0	0	0	0	258	0	0	24	29	129	62	0	263	21	206
1.00564	4	16418.1	1	0.1	0.2	0.7	0	0	1	0	8	20	512	512	0	4	0	0	0	0	0	255	0	0	24	29	129	62	0	262	21	210
1.00462	4	16508.2	1	0.1	0.3	0.6	0	0	1	0	8	20	512	512	0	4	0	0	0	0	0	255	0	0	24	29	129	62	0	261	21	211
1.00342	4	16598.3	1	0.1	0.4	0.5	0	0	1	0	7	19	512	512	0	4	0	0	0	0	0	251	0	0	25	29	128	62	0	264	21	214
1.00479	4	16688.5	1	0.1	0.5	0.4	0	0	1	0	7	19	512	512	0	4	0	0	0	0	0	249	0	0	24	29	127	61	0	259	21	224
1.00415	4	16778.6	1	0.1	0.6	0.3	0	0	1	0	7	19	512	512	0	4	0	0	0	0	0	243	0	0	24	30	127	61	0	258	20	231
1.00952	4	16868.7	1	0.1	0.7	0.2	0	0	1	0	7	19	512	512	0	4	0	0	0	0	0	242	0	0	24	30	127	60	0	252	20	239
1.0108	4	16958.8	1	0.1	0.8	0.1	0	0	1	0	7	19	512	512	0	4	0	0	0	0	0	238	0	0	24	31	126	61	0	250	20	244
1.01261	4	17048.9	1	0.1	0.9	0	0	0	1	0	7	19	512	512	0	4	0	0	0	0	0	236	0	0	24	32	126	61	0	248	20	247
1.00737	4	16275.7	1	0.2	0	0.8	0	0	1	0	9	20	512	512	0	4	0	0	0	0	0	260	0	0	24	29	129	62	0	262	22	203
1.00352	4	16365.8	1	0.2	0.1	0.7	0	0	1	0	9	20	512	512	0	4	0	0	0	0	0	259	0	0	24	29	129	62	0	263	22	203
1.00213	4	16455.9	1	0.2	0.2	0.6	0	0	1	0	8	20	512	512	0	4	0	0	0	0	0	256	0	0	24	29	129	62	0	263	21	208
1.0015	4	16546	1	0.2	0.3	0.5	0	0	1	0	8	20	512	512	0	4	0	0	0	0	0	254	0	0	25	29	128	62	0	262	21	211
1.0018	4	16636.1	1	0.2	0.4	0.4	0	0	1	0	8	19	512	512	0	4	0	0	0	0	0	251	0	0	25	29	127	62	0	263	21	215
1.00241	4	16726.2	1	0.2	0.5	0.3	0	0	1	0	7	19	512	512	0	4	0	0	0	0	0	249	0	0	24	30	127	61	0	260	21	222
1.0023	4	16816.3	1	0.2	0.6	0.2	0	0	1	0	7	19	512	512	0	4	0	0	0	0	0	244	0	0	24	30	127	61	0	257	20	231
1.00743	4	16906.4	1	0.2	0.7	0.1	0	0	1	0	7	19	512	512	0	4	0	0	0	0	0	240	0	0	24	31	127	61	0	253	20	238
1.0082	4	16996.5	1	0.2	0.8	0	0	0	1	0	7	19	512	512	0	4	0	0	0	0	0	236	0	0	24	32	126	61	0	251	20	244
1.00507	4	16313.4	1	0.3	0	0.7	0	0	1	0	10	20	512	512	0	4	0	0	0	0	0	260	0	0	24	29	129	62	0	262	22	202
1.00227	4	16403.6	1	0.3	0.1	0.6	0	0	1	0	9	20	512	512	0	4	0	0	0	0	0	259	0	0	24	29	129	62	0	264	22	202
0.999697	4	16493.7	1	0.3	0.2	0.5	0	0	1	0	8	20	512	512	0	4	0	0	0	0	0	254	0	0	25	29	128	62	0	266	22	206
0.998854	4	16583.8	1	0.3	0.3	0.4	0	0	1	0	8	20	512	512	0	4	0	0	0	0	0	252	0	0	25	30	128	62	0	263	21	211
0.999152	4	16673.9	1	0.3	0.4	0.3	0	0	1	0	7	19	512	512	0	4	0	0	0	0	0	250	0	0	25	30	127	61	0	263	21	217
0.999704	4	16764	1	0.3	0.5	0.2	0	0	1	0	7	19	512	512	0	4	0	0	0	0	0	246	0	0	24	30	127	61	0	260	21	225
1.00389	4	16854.1	1	0.3	0.6	0.1	0	0	1	0	7	19	512	512	0	4	0	0	0	0	0	241	0	0	24	31	127	61	0	256	20	234
1.00454	4	16944.2	1	0.3	0.7	0	0	0	1	0	7	19	512	512	0	4	0	0	0	0	0	237	0	0	24	32	126	61	0	252	20	242
1.00393	4	16351.2	1	0.4	0	0.6	0	0	1	0	9	20	512	512	0	4	0	0	0	0	0	259	0	0	24	29	128	62	0	265	22	202
0.999748	4	16441.3	1	0.4	0.1	0.5	0	0	1	0	8	20	512	512	0	4	0	0	0	0	0	258	0	0	25	29	128	62	0	265	22	203
0.99605	4	16531.4	1	0.4	0.2	0.4	0	0	1	0	8	20	512	512	0	4	0	0	0	0	0	252	0	0	25	30	128	62	0	265	22	208
0.996964	4	16621.5	1	0.4	0.3	0.3	0	0	1	0	8	20	512	512	0	4	0	0	0	0	0	251	0	0	25	30	128	62	0	263	21	212
0.99824	4	16711.7	1	0.4	0.4	0.2	0	0	1	0	7	19	512	512	0	4	0	0	0	0	0	249	0	0	25	30	127	61	0	262	21	219
1.00004	4	16801.8	1	0.4	0.5	0.1	0	0	1	0	7	19	512	512	0	4	0	0	0	0	0	243	0	0	24	31	127	61	0	259	21	228
1.00152	4	16891.9	1	0.4	0.6	0	0	0	1	0	7	19	512	512	0	4	0	0	0	0	0	237	0	0	24	32	127	61	0	256	20	237
1.00057	4	16389	1	0.5	0	0.5	0	0	1	0	8	20	512	512	0	4	0	0	0	0	0	256	0	0	25	29	128	62	0	265	22	205
0.996213	4	16479.1	1	0.5	0.1	0.4	0	0	1	0	8	20	512	512	0	4	0	0	0	0	0	255	0	0	25	29	128	62	0	265	22	206
0.99592	4	16569.2	1	0.5	0.2	0.3	0	0	1	0	8	20	512	512	0	4	0	0	0	0	0	251	0	0	25	30	128	62	0	266	21	209
0.996043	4	16659.3	1	0.5	0.3	0.2	0	0	1	0	7	19	512	512	0	4	0	0	0	0	0	249	0	0	25	30	127	61	0	265	21	216
0.996727	4	16749.4	1	0.5	0.4	0.1	0	0	1	0	7	19	512	512	0	4	0	0	0	0	0	243	0	0	24	31	127	61	0	261	21	226
0.999135	4	16839.5	1	0.5	0.5	0	0	0	1	0	7	19	512	512	0	4	0	0	0	0	0	237	0	0	24	32	127	61	0	257	20	236
0.999388	4	16426.8	1	0.6	0	0.4	0	0	1	0	8	20	512	512	0	4	0	0	0	0	0	256	0	0	25	29	128	62	0	265	22	205
0.996489	4	16516.9	1	0.6	0.1	0.3	0	0	1	0	8	20	512	512	0	4	0	0	0	0	0	251	0	0	25	30	128	62	0	266	22	208
0.995787	4	16607	1	0.6	0.2	0.2	0	0	1	0	7	20	512	512	0	4	0	0	0	0	0	249	0	0	25	30	127	61	0	264	21	216
0.995596	4	16697.1	1	0.6	0.3	0.1	0	0	1	0	7	19	512	512	0	4	0	0	0	0	0	243	0	0	24	31	127	61	0	262	21	225
0.997662	4	16787.2	1	0.6	0.4	0	0	0	1	0	7	19	512	512	0	4	0	0	0	0	0	240	0	0	24	32	127	61	0	257	20	233
0.999247	4	16464.5	1	0.7	0	0.3	0	0	1	0	8	20	512	512	0	4	0	0	0	0	0	251	0	0	25	30	128	62	0	265	21	210
0.996356	4	16554.6	1	0.7	0.1	0.2	0	0	1	0	7	20	512	512	0	4	0	0	0	0	0	248	0	0	25	30	127	61	0	264	21	217
0.995472	4	16644.7	1	0.7	0.2	0.1	0	0	1	0	7	19	512	512	0	4	0	0	0	0	0	243	0	0	24	31	127	61	0	262	21	225
0.996762	4	16734.9	1	0.7	0.3	0	0	0	1	0	7	19	512	512	0	4	0	0	0	0	0	240	0	0	24	32	127	61	0	257	20	233
0.999925	4	16502.3	1	0.8	0	0.2	0	0	1	0	7	19	512	512	0	4	0	0	0	0	0	245	0	0	24	30	127	61	0	263	21	223
0.996258	4	16592.4	1	0.8	0.1	0.1	0	0	1	0	7	19	512	512	0	4	0	0	0	0	0	243	0	0	24	31	127	61	0	262	21	225
0.996506	4	16682.5	1	0.8	0.2	0	0	0	1	0	7	19	512	512	0	4	0	0	0	0	0	239	0	0	24	32	126	61	0	257	20	235
0.999936	4	16540.1	1	0.9	0	0.1	0	0	1	0	7	19	512	512	0	4	0	0	0	0	0	243	0	0	24	31	127	61	0	257	20	231
0.997566	4	16630.2	1	0.9	0.1	0	0	0	1	0	7	19	512	512	0	4	0	0	0	0	0	238	0	0	24	32	126	61	0	256	20	237
1	4	16577.8	1	1	0	0	0	0	1	0	7	19	512	512	0	4	0	0	0	0	0	238	0	0	24	32	126	61	0	255	20	238
0.330933	4	2526.86	0.857422	0	0	1	0	0.1	0	0.9	69	14	439	439	0	23	0	0	0	0	0	176	0	0	9	142	86	40	0	187	17	115
0.336958	4	2616.96	0.878906	0	0.1	0.9	0	0.1	0	0.9	68	14	450	450	0	23	0	0	0	0	0	164	0	0	8	139	80	40	0	182	17	165
0.345391	4	2707.07	0.890625	0	0.2	0.8	0	0.1	0	0.9	64	11	456	456	0	23	0	0	0	0	0	155	0	0	7	136	76	37	0	165	18	220
0.355797	4	2797.18	0.910156	0	0.3	0.7	0	0.1	0	0.9	63	10	466	466	0	23	0	0	0	0	0	149	0	0	6	133	74	35	0	148	16	275
0.361452	4	2887.29	0.935547	0	0.4	0.6	0	0.1	0	0.9	60	11	479	479	0	23	0	0	0	0	0	147	0	0	6	127	74	34	0	131	16	329
0.37143	4	2977.4	0.947266	0	0.5	0.5	0	0.1	0	0.9	57	11	485	485	0	22	0	0	0	0	0	138	0	0	7	120	73	34	0	129	17	362
0.380503	4	3067.51	0.955078	0	0.6	0.4	0	0.1	0	0.9	56	10	489	489	0	19	0	0	0	0	0	131	0	0	7	118	70	32	0	132	17	386
0.388851	4	3157.62	0.964844	0	0.7	0.3	0	0.1	0	0.9	52	10	494	494	0	19	0	0	0	0	0	131	0	0	7	111	71	31	0	132	16	408
0.396537	4	3247.73	0.96875	0	0.8	0.2	0	0.1	0	0.9	50	10	496	496	0	18	0	0	0	0	0	124	0	0	5	110	72	31	0	131	16	425
0.40358	4	3337.83	0.96875	0	0.9	0.1	0	0.1	0	0.9	49	10	496	496	0	17	0	0	0	0	0	120	0	0	5	109	72	31	0	130	15	434
0.411866	4	3427.94	0.970703	0	1	0	0	0.1	0	0.9	47	9	497	497	0	17	0	0	0	0	0	117	0	0	5	107	72	31	0	129	14	446
0.330615	4	2564.63	0.859375	0.1	0	0.9	0	0.1	0	0.9	70	14	440	440	0	23	0	0	0	0	0	178	0	0	9	142	87	40	0	189	17	111
0.337495	4	2654.74	0.880859	0.1	0.1	0.8	0	0.1	0	0.9	67	13	451	451	0	24	0	0	0	0	0	164	0	0	8	137	80	40	0	183	18	168
0.346224	4	2744.84	0.890625	0.1	0.2	0.7	0	0.1	0	0.9	63	11	456	456	0	23	0	0	0	0	0	156	0	0	7	136	77	37	0	164	18	220
0.356913	4	2834.95	0.912109	0.1	0.3	0.6	0	0.1	0	0.9	63	10	467	467	0	23	0	0	0	0	0	152	0	0	7	131	74	35	0	147	16	276
0.361738	4	2925.06	0.939453	0.1	0.4	0.5	0	0.1	0	0.9	60	11	481	481	0	23	0	0	0	0	0	149	0	0	7	126	74	34	0	131	17	330
0.3728	4	3015.17	0.949219	0.1	0.5	0.4	0	0.1	0	0.9	56	11	486	486	0	22	0	0	0	0	0	142	0	0	7	119	73	34	0	128	17	363
0.381141	4	3105.28	0.953125	0.1	0.6	0.3	0	0.1	0	0.9	55	10	488	488	0	20	0	0	0	0	0	131	0	0	7	116	71	32	0	131	17	386
0.389211	4	3195.39	0.966797	0.1	0.7	0.2	0	0.1	0	0.9	52	10	495	495	0	19	0	0	0	0	0	134	0	0	7	111	72	31	0	129	16	409
0.397594	4	3285.5	0.96875	0.1	0.8	0.1	0	0.1	0	0.9	49	10	496	496	0	17	0	0	0	0	0	126	0	0	5	111	72	31	0	129	16	426
0.405715	4	3375.61	0.96875	0.1	0.9	0	0	0.1	0	0.9	47	9	496	496	0	17	0	0	0	0	0	121	0	0	5	108	72	31	0	131	15	436
0.332396	4	2602.4	0.865234	0.2	0	0.8	0	0.1	0	0.9	68	14	443	443	0	23	0	0	0	0	0	176	0	0	9	139	84	40	0	187	18	128
0.338164	4	2692.51	0.882812	0.2	0.1	0.7	0	0.1	0	0.9	66	13	452	452	0	24	0	0	0	0	0	165	0	0	8	137	80	40	0	178	18	175
0.347404	4	2782.61	0.894531	0.2	0.2	0.6	0	0.1	0	0.9	66	11	458	458	0	23	0	0	0	0	0	158	0	0	8	133	77	37	0	160	18	225
0.357584	4	2872.72	0.916016	0.2	0.3	0.5	0	0.1	0	0.9	64	10	469	469	0	23	0	0	0	0	0	155	0	0	7	129	74	36	0	142	17	281
0.362557	4	2962.83	0.943359	0.2	0.4	0.4	0	0.1	0	0.9	59	11	483	483	0	23	0	0	0	0	0	155	0	0	7	122	74	34	0	131	17	333
0.374807	4	3052.94	0.949219	0.2	0.5	0.3	0	0.1	0	0.9	56	11	486	486	0	22	0	0	0	0	0	142	0	0	7	118	74	34	0	127	17	364
0.381943	4	3143.05	0.957031	0.2	0.6	0.2	0	0.1	0	0.9	55	10	490	490	0	20	0	0	0	0	0	134	0	0	7	116	72	32	0	130	17	387
0.390076	4	3233.16	0.966797	0.2	0.7	0.1	0	0.1	0	0.9	50	10	495	495	0	19	0	0	0	0	0	136	0	0	7	111	72	31	0	129	16	409
0.398476	4	3323.27	0.96875	0.2	0.8	0	0	0.1	0	0.9	49	9	496	496	0	18	0	0	0	0	0	129	0	0	5	110	72	31	0	127	16	426
0.336297	4	2640.17	0.875	0.3	0	0.7	0	0.1	0	0.9	65	13	448	448	0	23	0	0	0	0	0	172	0	0	9	140	82	40	0	180	18	154
0.339996	4	2730.28	0.886719	0.3	0.1	0.6	0	0.1	0	0.9	66	13	454	454	0	24	0	0	0	0	0	168	0	0	9	134	80	40	0	171	18	185
0.348313	4	2820.38	0.898438	0.3	0.2	0.5	0	0.1	0	0.9	68	11	460	460	0	23	0	0	0	0	0	159	0	0	8	130	77	37	0	159	19	229
0.358211	4	2910.49	0.923828	0.3	0.3	0.4	0	0.1	0	0.9	62	10	473	473	0	23	0	0	0	0	0	160	0	0	7	128	74	36	0	142	17	287
0.365039	4	3000.6	0.941406	0.3	0.4	0.3	0	0.1	0	0.9	59	11	482	482	0	23	0	0	0	0	0	155	0	0	7	120	75	34	0	130	17	333
0.375366	4	3090.71	0.951172	0.3	0.5	0.2	0	0.1	0	0.9	56	10	487	487	0	22	0	0	0	0	0	144	0	0	7	118	75	34	0	125	17	366
0.383263	4	3180.82	0.958984	0.3	0.6	0.1	0	0.1	0	0.9	52	10	491	491	0	19	0	0	0	0	0	139	0	0	7	114	72	32	0	128	17	392
0.391314	4	3270.93	0.966797	0.3	0.7	0	0	0.1	0	0.9	50	9	495	495	0	19	0	0	0	0	0	139	0	0	7	111	72	31	0	125	16	411
0.338847	4	2677.94	0.886719	0.4	0	0.6	0	0.1	0	0.9	67	13	454	454	0	24	0	0	0	0	0	168	0	0	9	136	81	40	0	175	18	177
0.34346	4	2768.05	0.892578	0.4	0.1	0.5	0	0.1	0	0.9	64	13	457	457	0	24	0	0	0	0	0	168	0	0	8	132	78	39	0	171	19	198
0.350169	4	2858.16	0.902344	0.4	0.2	0.4	0	0.1	0	0.9	67	11	462	462	0	22	0	0	0	0	0	162	0	0	8	128	77	37	0	156	18	238
0.359856	4	2948.26	0.925781	0.4	0.3	0.3	0	0.1	0	0.9	62	10	474	474	0	24	0	0	0	0	0	161	0	0	7	127	75	36	0	134	17	295
0.367498	4	3038.37	0.943359	0.4	0.4	0.2	0	0.1	0	0.9	58	11	483	483	0	23	0	0	0	0	0	156	0	0	7	120	76	34	0	129	17	335
0.376515	4	3128.48	0.951172	0.4	0.5	0.1	0	0.1	0	0.9	54	10	487	487	0	21	0	0	0	0	0	146	0	0	7	118	75	33	0	126	17	367
0.385164	4	3218.59	0.960938	0.4	0.6	0	0	0.1	0	0.9	51	9	492	492	0	19	0	0	0	0	0	141	0	0	7	113	72	32	0	127	17	396
0.341741	4	2715.71	0.890625	0.5	0	0.5	0	0.1	0	0.9	65	13	456	456	0	24	0	0	0	0	0	168	0	0	8	133	78	39	0	168	19	197
0.346097	4	2805.82	0.900391	0.5	0.1	0.4	0	0.1	0	0.9	65	12	461	461	0	24	0	0	0	0	0	169	0	0	8	132	78	38	0	164	19	213
0.352533	4	2895.93	0.910156	0.5	0.2	0.3	0	0.1	0	0.9	66	11	466	466	0	24	0	0	0	0	0	162	0	0	7	128	77	36	0	153	17	251
0.360854	4	2986.03	0.931641	0.5	0.3	0.2	0	0.1	0	0.9	61	10	477	477	0	24	0	0	0	0	0	162	0	0	7	123	75	36	0	134	17	305
0.370434	4	3076.14	0.943359	0.5	0.4	0.1	0	0.1	0	0.9	55	11	483	483	0	22	0	0	0	0	0	158	0	0	7	119	76	35	0	125	17	341
0.378508	4	3166.25	0.953125	0.5	0.5	0	0	0.1	0	0.9	53	9	488	488	0	20	0	0	0	0	0	149	0	0	7	116	75	33	0	125	17	372
0.344967	4	2753.48	0.900391	0.6	0	0.4	0	0.1	0	0.9	65	12	461	461	0	24	0	0	0	0	0	170	0	0	8	132	78	38	0	164	19	212
0.348669	4	2843.59	0.90625	0.6	0.1	0.3	0	0.1	0	0.9	66	11	464	464	0	24	0	0	0	0	0	168	0	0	8	130	78	38	0	158	19	228
0.355608	4	2933.7	0.914062	0.6	0.2	0.2	0	0.1	0	0.9	63	11	468	468	0	24	0	0	0	0	0	163	0	0	7	125	78	36	0	146	17	266
0.361429	4	3023.8	0.9375	0.6	0.3	0.1	0	0.1	0	0.9	57	11	480	480	0	23	0	0	0	0	0	160	0	0	7	120	76	36	0	135	17	318
0.373244	4	3113.91	0.941406	0.6	0.4	0	0	0.1	0	0.9	54	9	482	482	0	22	0	0	0	0	0	157	0	0	7	116	76	35	0	122	17	349
0.348347	4	2791.25	0.90625	0.7	0	0.3	0	0.1	0	0.9	66	11	464	464	0	24	0	0	0	0	0	168	0	0	8	130	78	38	0	156	19	230
0.350903	4	2881.36	0.912109	0.7	0.1	0.2	0	0.1	0	0.9	67	11	467	467	0	24	0	0	0	0	0	167	0	0	8	128	79	38	0	150	18	244
0.358347	4	2971.47	0.927734	0.7	0.2	0.1	0	0.1	0	0.9	60	10	475	475	0	24	0	0	0	0	0	170	0	0	7	125	76	36	0	140	17	285
0.366176	4	3061.57	0.9375	0.7	0.3	0	0	0.1	0	0.9	56	10	480	480	0	23	0	0	0	0	0	162	0	0	7	117	76	35	0	130	17	327
0.350398	4	2829.02	0.912109	0.8	0	0.2	0	0.1	0	0.9	67	11	467	467	0	25	0	0	0	0	0	165	0	0	8	128	79	37	0	148	18	248
0.353937	4	2919.13	0.916016	0.8	0.1	0.1	0	0.1	0	0.9	62	11	469	469	0	24	0	0	0	0	0	166	0	0	7	125	77	37	0	146	17	266
0.361096	4	3009.24	0.931641	0.8	0.2	0	0	0.1	0	0.9	58	10	477	477	0	23	0	0	0	0	0	169	0	0	7	121	76	36	0	137	17	300
0.353994	4	2866.79	0.916016	0.9	0	0.1	0	0.1	0	0.9	61	11	469	469	0	24	0	0	0	0	0	165	0	0	7	124	78	37	0	144	17	270
0.357821	4	2956.9	0.925781	0.9	0.1	0	0	0.1	0	0.9	59	10	474	474	0	23	0	0	0	0	0	171	0	0	7	124	76	37	0	138	17	286
0.357464	4	2904.56	0.931641	1	0	0	0	0.1	0	0.9	59	10	477	477	0	23	0	0	0	0	0	172	0	0	7	124	76	37	0	137	17	292
0.300114	4	4145.78	0.443359	0	0	1	0	0.1	0.1	0.8	51	8	227	227	0	8	0	0	0	0	0	102	0	1	1	91	71	20	0	52	12	37
0.307068	4	4235.88	0.474609	0	0.1	0.9	0	0.1	0.1	0.8	48	7	243	243	0	8	0	0	0	0	0	96	0	1	1	94	73	24	0	49	11	74
0.31031	4	4325.99	0.517578	0	0.2	0.8	0	0.1	0.1	0.8	48	5	265	265	0	7	0	0	0	0	0	92	0	0	0	96	74	27	0	41	8	132
0.32128	4	4416.1	0.556641	0	0.3	0.7	0	0.1	0.1	0.8	46	4	285	285	0	7	0	0	0	0	0	91	0	0	0	94	75	29	0	42	9	173
0.325964	4	4506.21	0.589844	0	0.4	0.6	0	0.1	0.1	0.8	46	6	302	302	0	7	0	0	0	0	0	86	0	0	0	97	77	30	0	44	9	202
0.329015	4	4596.32	0.625	0	0.5	0.5	0	0.1	0.1	0.8	41	7	320	320	0	7	0	0	0	0	0	89	0	0	0	94	71	30	0	48	10	243
0.331879	4	4686.43	0.666016	0	0.6	0.4	0	0.1	0.1	0.8	40	7	341	341	0	9	0	0	0	0	0	92	0	0	0	94	76	31	0	45	9	279
0.341775	4	4776.54	0.675781	0	0.7	0.3	0	0.1	0.1	0.8	38	7	346	346	0	9	0	0	0	0	0	88	0	0	0	94	77	32	0	47	8	292
0.351916	4	4866.65	0.691406	0	0.8	0.2	0	0.1	0.1	0.8	42	7	354	354	0	9	0	0	0	0	0	85	0	0	0	96	77	31	0	48	6	307
0.357651	4	4956.75	0.705078	0	0.9	0.1	0	0.1	0.1	0.8	42	5	361	361	0	10	0	0	0	0	0	82	0	0	0	94	75	30	0	51	6	327
0.364932	4	5046.86	0.710938	0	1	0	0	0.1	0.1	0.8	41	5	364	364	0	10	0	0	0	0	0	84	0	0	0	96	73	30	0	51	6	332
0.298666	4	4183.55	0.427734	0.1	0	0.9	0	0.1	0.1	0.8	46	9	219	219	0	8	0	0	0	0	0	101	0	1	1	92	69	21	1	53	11	25
0.306715	4	4273.66	0.46875	0.1	0.1	0.8	0	0.1	0.1	0.8	48	6	240	240	0	8	0	0	0	0	0	93	0	1	1	95	73	24	0	47	11	73
0.309908	4	4363.76	0.513672	0.1	0.2	0.7	0	0.1	0.1	0.8	48	5	263	263	0	7	0	0	0	0	0	91	0	0	0	96	73	27	0	41	8	130
0.319993	4	4453.87	0.558594	0.1	0.3	0.6	0	0.1	0.1	0.8	47	5	286	286	0	7	0	0	0	0	0	90	0	0	0	94	75	29	0	41	9	175
0.325664	4	4543.98	0.583984	0.1	0.4	0.5	0	0.1	0.1	0.8	44	6	299	299	0	7	0	0	0	0	0	82	0	0	0	96	76	30	0	45	9	203
0.328659	4	4634.09	0.623047	0.1	0.5	0.4	0	0.1	0.1	0.8	41	7	319	319	0	7	0	0	0	0	0	88	0	0	0	94	72	30	0	48	10	241
0.332914	4	4724.2	0.664062	0.1	0.6	0.3	0	0.1	0.1	0.8	40	7	340	340	0	9	0	0	0	0	0	91	0	0	0	94	76	31	0	45	9	278
0.342005	4	4814.31	0.675781	0.1	0.7	0.2	0	0.1	0.1	0.8	38	7	346	346	0	9	0	0	0	0	0	88	0	0	0	94	77	32	0	47	8	292
0.352963	4	4904.42	0.689453	0.1	0.8	0.1	0	0.1	0.1	0.8	41	7	353	353	0	9	0	0	0	0	0	85	0	0	0	96	76	31	0	48	6	307
0.359062	4	4994.53	0.705078	0.1	0.9	0	0	0.1	0.1	0.8	42	5	361	361	0	10	0	0	0	0	0	83	0	0	0	94	75	30	0	51	6	326
0.299637	4	4221.32	0.4375	0.2	0	0.8	0	0.1	0.1	0.8	50	7	224	224	0	8	0	0	0	0	0	97	0	1	1	93	71	20	0	51	11	38
0.306703	4	4311.43	0.472656	0.2	0.1	0.7	0	0.1	0.1	0.8	49	5	242	242	0	8	0	0	0	0	0	90	0	1	1	96	73	24	0	48	11	78
0.310202	4	4401.53	0.515625	0.2	0.2	0.6	0	0.1	0.1	0.8	49	6	264	264	0	7	0	0	0	0	0	86	0	0	0	97	74	27	0	42	8	132
0.320972	4	4491.64	0.550781	0.2	0.3	0.5	0	0.1	0.1	0.8	45	5	282	282	0	8	0	0	0	0	0	87	0	0	0	93	73	29	0	41	9	174
0.325266	4	4581.75	0.587891	0.2	0.4	0.4	0	0.1	0.1	0.8	44	6	301	301	0	8	0	0	0	0	0	83	0	0	0	98	74	30	0	45	9	205
0.329077	4	4671.86	0.623047	0.2	0.5	0.3	0	0.1	0.1	0.8	41	7	319	319	0	8	0	0	0	0	0	87	0	0	0	93	72	30	0	48	10	242
0.334809	4	4761.97	0.660156	0.2	0.6	0.2	0	0.1	0.1	0.8	40	7	338	338	0	9	0	0	0	0	0	88	0	0	0	94	77	31	0	45	9	276
0.343007	4	4852.08	0.675781	0.2	0.7	0.1	0	0.1	0.1	0.8	38	7	346	346	0	9	0	0	0	0	0	88	0	0	0	94	77	32	0	47	8	292
0.353088	4	4942.19	0.6875	0.2	0.8	0	0	0.1	0.1	0.8	40	6	352	352	0	10	0	0	0	0	0	84	0	0	0	96	76	31	0	48	6	307
0.301062	4	4259.09	0.447266	0.3	0	0.7	0	0.1	0.1	0.8	51	7	229	229	0	8	0	0	0	0	0	95	0	1	1	94	70	20	0	49	11	51
0.30734	4	4349.2	0.478516	0.3	0.1	0.6	0	0.1	0.1	0.8	49	6	245	245	0	8	0	0	0	0	0	88	0	1	1	95	72	25	0	48	11	86
0.311962	4	4439.3	0.511719	0.3	0.2	0.5	0	0.1	0.1	0.8	46	5	262	262	0	7	0	0	0	0	0	86	0	0	0	97	71	27	0	43	7	135
0.321007	4	4529.41	0.554688	0.3	0.3	0.4	0	0.1	0.1	0.8	44	5	284	284	0	8	0	0	0	0	0	87	0	0	0	94	74	28	0	42	8	178
0.326121	4	4619.52	0.587891	0.3	0.4	0.3	0	0.1	0.1	0.8	44	6	301	301	0	8	0	0	0	0	0	83	0	0	0	98	74	30	0	45	9	205
0.329896	4	4709.63	0.628906	0.3	0.5	0.2	0	0.1	0.1	0.8	41	7	322	322	0	11	0	0	0	0	0	85	0	0	0	95	72	30	0	47	9	247
0.336052	4	4799.74	0.658203	0.3	0.6	0.1	0	0.1	0.1	0.8	40	7	337	337	0	10	0	0	0	0	0	86	0	0	0	94	77	31	0	44	9	276
0.345035	4	4889.85	0.677734	0.3	0.7	0	0	0.1	0.1	0.8	38	7	347	347	0	10	0	0	0	0	0	86	0	0	0	95	78	31	0	48	7	294
0.305919	4	4296.86	0.464844	0.4	0	0.6	0	0.1	0.1	0.8	50	6	238	238	0	8	0	0	0	0	0	88	0	1	1	95	72	22	0	48	12	73
0.307375	4	4386.97	0.474609	0.4	0.1	0.5	0	0.1	0.1	0.8	48	6	243	243	0	8	0	0	0	0	0	85	0	1	1	94	68	25	0	48	9	93
0.314912	4	4477.08	0.515625	0.4	0.2	0.4	0	0.1	0.1	0.8	45	6	264	264	0	7	0	0	0	0	0	86	0	0	0	98	71	26	0	42	7	140
0.320897	4	4567.18	0.556641	0.4	0.3	0.3	0	0.1	0.1	0.8	44	5	285	285	0	8	0	0	0	0	0	86	0	0	0	95	73	28	0	43	8	180
0.32672	4	4657.29	0.591797	0.4	0.4	0.2	0	0.1	0.1	0.8	43	6	303	303	0	8	0	0	0	0	0	84	0	0	0	96	74	30	0	46	9	210
0.330409	4	4747.4	0.630859	0.4	0.5	0.1	0	0.1	0.1	0.8	41	7	323	323	0	11	0	0	0	0	0	85	0	0	0	94	72	30	0	47	9	250
0.338155	4	4837.51	0.660156	0.4	0.6	0	0	0.1	0.1	0.8	39	7	338	338	0	10	0	0	0	0	0	87	0	0	0	95	77	31	0	44	8	278
0.307147	4	4334.63	0.46875	0.5	0	0.5	0	0.1	0.1	0.8	46	6	240	240	0	8	0	0	0	0	0	86	0	1	1	92	68	25	0	50	10	87
0.308668	4	4424.74	0.484375	0.5	0.1	0.4	0	0.1	0.1	0.8	45	7	248	248	0	7	0	0	0	0	0	85	0	1	1	96	68	25	0	46	7	108
0.318586	4	4514.85	0.521484	0.5	0.2	0.3	0	0.1	0.1	0.8	46	6	267	267	0	8	0	0	0	0	0	84	0	0	0	99	71	26	0	42	7	145
0.321993	4	4604.95	0.558594	0.5	0.3	0.2	0	0.1	0.1	0.8	44	5	286	286	0	8	0	0	0	0	0	85	0	0	0	95	73	28	0	44	8	182
0.327943	4	4695.06	0.59375	0.5	0.4	0.1	0	0.1	0.1	0.8	42	6	304	304	0	8	0	0	0	0	0	83	0	0	0	96	73	30	0	46	8	216
0.330935	4	4785.17	0.634766	0.5	0.5	0	0	0.1	0.1	0.8	40	7	325	325	0	11	0	0	0	0	0	84	0	0	0	95	73	30	0	47	9	254
0.308525	4	4372.4	0.480469	0.6	0	0.4	0	0.1	0.1	0.8	46	7	246	246	0	7	0	0	0	0	0	84	0	1	1	96	67	24	0	47	7	105
0.308841	4	4462.51	0.503906	0.6	0.1	0.3	0	0.1	0.1	0.8	45	6	258	258	0	8	0	0	0	0	0	85	0	0	0	98	69	27	0	42	7	129
0.319736	4	4552.62	0.527344	0.6	0.2	0.2	0	0.1	0.1	0.8	44	5	270	270	0	8	0	0	0	0	0	83	0	0	0	98	70	28	0	44	6	154
0.323053	4	4642.72	0.566406	0.6	0.3	0.1	0	0.1	0.1	0.8	45	6	290	290	0	8	0	0	0	0	0	83	0	0	0	98	73	28	0	44	8	187
0.326231	4	4732.83	0.605469	0.6	0.4	0	0	0.1	0.1	0.8	41	5	310	310	0	9	0	0	0	0	0	86	0	0	0	97	72	29	0	48	8	225
0.308434	4	4410.17	0.501953	0.7	0	0.3	0	0.1	0.1	0.8	45	6	257	257	0	8	0	0	0	0	0	85	0	0	0	99	69	26	0	41	7	128
0.315567	4	4500.28	0.517578	0.7	0.1	0.2	0	0.1	0.1	0.8	45	6	265	265	0	8	0	0	0	0	0	84	0	0	0	100	71	26	0	43	6	141
0.321228	4	4590.39	0.541016	0.7	0.2	0.1	0	0.1	0.1	0.8	44	5	277	277	0	8	0	0	0	0	0	84	0	0	0	95	71	29	0	44	6	168
0.325543	4	4680.49	0.578125	0.7	0.3	0	0	0.1	0.1	0.8	45	5	296	296	0	8	0	0	0	0	0	82	0	0	0	100	74	28	0	46	8	196
0.316054	4	4447.94	0.517578	0.8	0	0.2	0	0.1	0.1	0.8	45	6	265	265	0	8	0	0	0	0	0	84	0	0	0	100	70	26	0	43	6	142
0.319073	4	4538.05	0.525391	0.8	0.1	0.1	0	0.1	0.1	0.8	44	5	269	269	0	8	0	0	0	0	0	83	0	0	0	98	70	27	0	44	6	153
0.320327	4	4628.16	0.558594	0.8	0.2	0	0	0.1	0.1	0.8	44	4	286	286	0	8	0	0	0	0	0	87	0	0	0	94	73	28	0	46	8	180
0.3196	4	4485.71	0.525391	0.9	0	0.1	0	0.1	0.1	0.8	44	5	269	269	0	8	0	0	0	0	0	83	0	0	0	98	70	27	0	44	6	153
0.321005	4	4575.82	0.542969	0.9	0.1	0	0	0.1	0.1	0.8	44	4	278	278	0	8	0	0	0	0	0	84	0	0	0	95	71	28	0	47	6	169
0.321521	4	4523.48	0.544922	1	0	0	0	0.1	0.1	0.8	44	4	279	279	0	8	0	0	0	0	0	84	0	0	0	94	70	28	0	47	7	172
0.302278	4	5764.7	0.576172	0	0	1	0	0.1	0.2	0.7	30	6	295	295	0	5	0	0	0	0	0	149	0	0	8	68	88	34	0	107	19	76
0.306514	4	5854.8	0.609375	0	0.1	0.9	0	0.1	0.2	0.7	28	5	312	312	0	6	0	0	0	0	0	146	0	0	7	67	86	34	0	107	17	121
0.310791	4	5944.91	0.654297	0	0.2	0.8	0	0.1	0.2	0.7	27	6	335	335	0	4	0	0	0	0	0	142	0	0	8	66	86	36	0	100	16	179
0.31448	4	6035.02	0.701172	0	0.3	0.7	0	0.1	0.2	0.7	28	6	359	359	0	5	0	0	0	0	0	143	0	0	8	67	85	36	0	86	15	239
0.318645	4	6125.13	0.744141	0	0.4	0.6	0	0.1	0.2	0.7	28	6	381	381	0	4	0	0	0	0	0	139	0	0	7	66	87	36	0	89	15	285
0.324119	4	6215.24	0.775391	0	0.5	0.5	0	0.1	0.2	0.7	25	6	397	397	0	5	0	0	0	0	0	139	0	0	7	69	84	36	0	89	14	320
0.33229	4	6305.35	0.792969	0	0.6	0.4	0	0.1	0.2	0.7	24	6	406	406	0	4	0	0	0	0	0	142	0	0	7	68	81	34	0	89	14	343
0.342577	4	6395.46	0.794922	0	0.7	0.3	0	0.1	0.2	0.7	24	6	407	407	0	4	0	0	0	0	0	133	0	0	6	66	79	35	0	94	12	355
0.347755	4	6485.57	0.810547	0	0.8	0.2	0	0.1	0.2	0.7	22	6	415	415	0	4	0	0	0	0	0	126	0	0	6	67	79	35	0	98	12	375
0.354093	4	6575.67	0.820312	0	0.9	0.1	0	0.1	0.2	0.7	22	6	420	420	0	3	0	0	0	0	0	125	0	0	6	69	76	35	0	100	12	386
0.35996	4	6665.78	0.824219	0	1	0	0	0.1	0.2	0.7	21	6	422	422	0	4	0	0	0	0	0	121	0	0	6	69	73	35	0	102	10	397
0.301249	4	5802.47	0.554688	0.1	0	0.9	0	0.1	0.2	0.7	30	6	284	284	0	6	0	0	0	0	0	146	0	0	8	69	86	33	0	108	19	57
0.305229	4	5892.58	0.599609	0.1	0.1	0.8	0	0.1	0.2	0.7	29	5	307	307	0	6	0	0	0	0	0	143	0	0	7	67	86	33	0	107	17	114
0.308413	4	5982.68	0.650391	0.1	0.2	0.7	0	0.1	0.2	0.7	28	6	333	333	0	4	0	0	0	0	0	141	0	0	8	68	84	36	0	100	16	175
0.312784	4	6072.79	0.697266	0.1	0.3	0.6	0	0.1	0.2	0.7	27	6	357	357	0	5	0	0	0	0	0	142	0	0	8	67	84	35	0	90	15	235
0.316322	4	6162.9	0.738281	0.1	0.4	0.5	0	0.1	0.2	0.7	26	6	378	378	0	5	0	0	0	0	0	139	0	0	7	67	85	34	0	90	15	282
0.325392	4	6253.01	0.763672	0.1	0.5	0.4	0	0.1	0.2	0.7	25	6	391	391	0	5	0	0	0	0	0	134	0	0	7	69	83	35	0	91	14	313
0.331645	4	6343.12	0.787109	0.1	0.6	0.3	0	0.1	0.2	0.7	24	6	403	403	0	4	0	0	0	0	0	140	0	0	7	68	80	34	0	89	14	340
0.341289	4	6433.23	0.796875	0.1	0.7	0.2	0	0.1	0.2	0.7	24	6	408	408	0	4	0	0	0	0	0	132	0	0	6	67	79	35	0	94	12	357
0.347051	4	6523.34	0.8125	0.1	0.8	0.1	0	0.1	0.2	0.7	22	6	416	416	0	4	0	0	0	0	0	124	0	0	6	68	79	35	0	100	12	376
0.354086	4	6613.45	0.814453	0.1	0.9	0	0	0.1	0.2	0.7	22	6	417	417	0	3	0	0	0	0	0	121	0	0	6	70	76	35	0	101	11	383
0.300817	4	5840.24	0.558594	0.2	0	0.8	0	0.1	0.2	0.7	30	6	286	286	0	6	0	0	0	0	0	146	0	0	8	68	86	32	0	105	19	66
0.304707	4	5930.35	0.601562	0.2	0.1	0.7	0	0.1	0.2	0.7	28	5	308	308	0	6	0	0	0	0	0	140	0	0	7	67	84	33	0	109	17	120
0.307944	4	6020.45	0.652344	0.2	0.2	0.6	0	0.1	0.2	0.7	28	6	334	334	0	5	0	0	0	0	0	137	0	0	8	70	83	34	0	103	16	178
0.311702	4	6110.56	0.691406	0.2	0.3	0.5	0	0.1	0.2	0.7	27	6	354	354	0	5	0	0	0	0	0	138	0	0	8	67	84	34	0	89	15	235
0.317888	4	6200.67	0.730469	0.2	0.4	0.4	0	0.1	0.2	0.7	27	6	374	374	0	5	0	0	0	0	0	136	0	0	7	65	84	33	0	92	15	278
0.324916	4	6290.78	0.763672	0.2	0.5	0.3	0	0.1	0.2	0.7	25	6	391	391	0	5	0	0	0	0	0	132	0	0	7	69	82	34	0	94	14	314
0.332621	4	6380.89	0.78125	0.2	0.6	0.2	0	0.1	0.2	0.7	24	6	400	400	0	4	0	0	0	0	0	132	0	0	7	69	80	34	0	93	14	337
0.340724	4	6471	0.794922	0.2	0.7	0.1	0	0.1	0.2	0.7	24	6	407	407	0	4	0	0	0	0	0	128	0	0	6	67	79	35	0	98	12	355
0.347408	4	6561.11	0.806641	0.2	0.8	0	0	0.1	0.2	0.7	22	6	413	413	0	4	0	0	0	0	0	121	0	0	6	69	78	35	0	100	12	373
0.299845	4	5878.01	0.576172	0.3	0	0.7	0	0.1	0.2	0.7	30	6	295	295	0	6	0	0	0	0	0	144	0	0	8	67	82	32	0	111	17	87
0.303077	4	5968.12	0.607422	0.3	0.1	0.6	0	0.1	0.2	0.7	28	6	311	311	0	6	0	0	0	0	0	138	0	0	7	68	82	33	0	110	17	127
0.308094	4	6058.22	0.644531	0.3	0.2	0.5	0	0.1	0.2	0.7	28	6	330	330	0	5	0	0	0	0	0	132	0	0	8	70	83	31	0	102	16	179
0.312494	4	6148.33	0.6875	0.3	0.3	0.4	0	0.1	0.2	0.7	28	6	352	352	0	5	0	0	0	0	0	135	0	0	8	66	81	33	0	91	15	236
0.318223	4	6238.44	0.730469	0.3	0.4	0.3	0	0.1	0.2	0.7	27	6	374	374	0	5	0	0	0	0	0	134	0	0	7	66	83	33	0	94	15	278
0.324731	4	6328.55	0.765625	0.3	0.5	0.2	0	0.1	0.2	0.7	25	6	392	392	0	5	0	0	0	0	0	129	0	0	7	70	81	34	0	97	14	316
0.332754	4	6418.66	0.775391	0.3	0.6	0.1	0	0.1	0.2	0.7	24	6	397	397	0	4	0	0	0	0	0	127	0	0	7	70	81	34	0	93	14	334
0.340248	4	6508.77	0.794922	0.3	0.7	0	0	0.1	0.2	0.7	24	6	407	407	0	4	0	0	0	0	0	124	0	0	6	69	78	35	0	100	12	356
0.302008	4	5915.78	0.589844	0.4	0	0.6	0	0.1	0.2	0.7	29	5	302	302	0	7	0	0	0	0	0	141	0	0	8	68	80	31	0	111	17	107
0.304315	4	6005.89	0.607422	0.4	0.1	0.5	0	0.1	0.2	0.7	27	6	311	311	0	5	0	0	0	0	0	137	0	0	7	67	82	30	0	110	17	134
0.308181	4	6096	0.644531	0.4	0.2	0.4	0	0.1	0.2	0.7	26	6	330	330	0	5	0	0	0	0	0	128	0	0	8	68	83	31	0	100	15	190
0.313582	4	6186.1	0.683594	0.4	0.3	0.3	0	0.1	0.2	0.7	28	5	350	350	0	5	0	0	0	0	0	130	0	0	8	68	80	31	0	92	15	238
0.319345	4	6276.21	0.730469	0.4	0.4	0.2	0	0.1	0.2	0.7	27	6	374	374	0	5	0	0	0	0	0	130	0	0	7	66	82	33	0	94	15	283
0.324478	4	6366.32	0.765625	0.4	0.5	0.1	0	0.1	0.2	0.7	25	6	392	392	0	5	0	0	0	0	0	127	0	0	7	71	80	33	0	98	14	318
0.33324	4	6456.43	0.78125	0.4	0.6	0	0	0.1	0.2	0.7	22	6	400	400	0	4	0	0	0	0	0	126	0	0	6	70	80	34	0	98	13	341
0.304789	4	5953.55	0.597656	0.5	0	0.5	0	0.1	0.2	0.7	27	6	306	306	0	6	0	0	0	0	0	134	0	0	7	68	81	31	0	112	17	123
0.303185	4	6043.66	0.621094	0.5	0.1	0.4	0	0.1	0.2	0.7	28	6	318	318	0	6	0	0	0	0	0	129	0	0	8	68	82	30	0	111	17	151
0.309049	4	6133.77	0.648438	0.5	0.2	0.3	0	0.1	0.2	0.7	27	6	332	332	0	5	0	0	0	0	0	125	0	0	8	68	79	32	0	100	15	199
0.312241	4	6223.87	0.695312	0.5	0.3	0.2	0	0.1	0.2	0.7	27	5	356	356	0	5	0	0	0	0	0	129	0	0	8	68	79	31	0	97	15	248
0.320052	4	6313.98	0.736328	0.5	0.4	0.1	0	0.1	0.2	0.7	25	6	377	377	0	5	0	0	0	0	0	125	0	0	7	68	81	33	0	99	15	290
0.325176	4	6404.09	0.767578	0.5	0.5	0	0	0.1	0.2	0.7	24	6	393	393	0	5	0	0	0	0	0	125	0	0	7	72	80	34	0	101	14	318
0.302439	4	5991.32	0.621094	0.6	0	0.4	0	0.1	0.2	0.7	28	6	318	318	0	6	0	0	0	0	0	129	0	0	8	68	82	30	0	111	17	151
0.304521	4	6081.43	0.632812	0.6	0.1	0.3	0	0.1	0.2	0.7	27	6	324	324	0	5	0	0	0	0	0	126	0	0	8	69	81	30	0	110	16	170
0.311645	4	6171.54	0.660156	0.6	0.2	0.2	0	0.1	0.2	0.7	28	6	338	338	0	5	0	0	0	0	0	123	0	0	8	69	79	33	0	96	15	214
0.314224	4	6261.64	0.707031	0.6	0.3	0.1	0	0.1	0.2	0.7	27	6	362	362	0	5	0	0	0	0	0	125	0	0	8	67	80	32	0	100	15	259
0.32124	4	6351.75	0.740234	0.6	0.4	0	0	0.1	0.2	0.7	24	6	379	379	0	6	0	0	0	0	0	120	0	0	7	71	81	32	0	101	14	296
0.304317	4	6029.09	0.632812	0.7	0	0.3	0	0.1	0.2	0.7	27	6	324	324	0	5	0	0	0	0	0	126	0	0	8	69	80	30	0	111	16	170
0.305863	4	6119.2	0.642578	0.7	0.1	0.2	0	0.1	0.2	0.7	27	6	329	329	0	5	0	0	0	0	0	122	0	0	8	69	78	30	0	106	15	192
0.312101	4	6209.31	0.669922	0.7	0.2	0.1	0	0.1	0.2	0.7	28	5	343	343	0	5	0	0	0	0	0	121	0	0	8	70	79	31	0	95	15	229
0.315512	4	6299.41	0.708984	0.7	0.3	0	0	0.1	0.2	0.7	26	6	363	363	0	5	0	0	0	0	0	124	0	0	7	67	78	32	0	101	15	265
0.306852	4	6066.86	0.638672	0.8	0	0.2	0	0.1	0.2	0.7	27	6	327	327	0	5	0	0	0	0	0	121	0	0	8	68	77	30	0	105	15	192
0.311779	4	6156.97	0.650391	0.8	0.1	0.1	0	0.1	0.2	0.7	28	6	333	333	0	5	0	0	0	0	0	118	0	0	8	69	76	32	0	101	15	208
0.311306	4	6247.08	0.677734	0.8	0.2	0	0	0.1	0.2	0.7	27	5	347	347	0	5	0	0	0	0	0	120	0	0	8	70	77	31	0	100	15	236
0.311677	4	6104.63	0.654297	0.9	0	0.1	0	0.1	0.2	0.7	28	6	335	335	0	5	0	0	0	0	0	116	0	0	8	69	77	33	0	99	15	214
0.311804	4	6194.74	0.667969	0.9	0.1	0	0	0.1	0.2	0.7	28	5	342	342	0	5	0	0	0	0	0	117	0	0	8	71	77	31	0	99	15	228
0.309586	4	6142.4	0.675781	1	0	0	0	0.1	0.2	0.7	28	5	346	346	0	5	0	0	0	0	0	119	0	0	8	71	77	31	0	101	15	232
0.335037	4	7383.62	0.900391	0	0	1	0	0.1	0.3	0.6	8	9	461	461	0	3	0	0	0	0	0	286	0	0	12	63	114	51	0	200	19	157
0.337017	4	7473.72	0.904297	0	0.1	0.9	0	0.1	0.3	0.6	9	9	463	463	0	3	0	0	0	0	0	273	0	0	12	62	109	51	0	191	17	190
0.340646	4	7563.83	0.921875	0	0.2	0.8	0	0.1	0.3	0.6	10	9	472	472	0	3	0	0	0	0	0	260	0	0	12	57	104	46	0	182	16	245
0.346733	4	7653.94	0.941406	0	0.3	0.7	0	0.1	0.3	0.6	9	9	482	482	0	3	0	0	0	0	0	256	0	0	11	52	101	47	0	168	16	292
0.351412	4	7744.05	0.958984	0	0.4	0.6	0	0.1	0.3	0.6	9	8	491	491	0	3	0	0	0	0	0	248	0	0	11	53	100	44	0	150	16	340
0.356547	4	7834.16	0.970703	0	0.5	0.5	0	0.1	0.3	0.6	8	7	497	497	0	4	0	0	0	0	0	243	0	0	11	50	95	40	0	141	15	380
0.364508	4	7924.27	0.976562	0	0.6	0.4	0	0.1	0.3	0.6	8	7	500	500	0	2	0	0	0	0	0	235	0	0	11	47	93	39	0	141	15	402
0.372355	4	8014.38	0.980469	0	0.7	0.3	0	0.1	0.3	0.6	8	7	502	502	0	2	0	0	0	0	0	226	0	0	11	46	92	39	0	142	15	416
0.379463	4	8104.49	0.980469	0	0.8	0.2	0	0.1	0.3	0.6	8	7	502	502	0	1	0	0	0	0	0	217	0	0	11	48	91	39	0	142	14	426
0.385197	4	8194.59	0.978516	0	0.9	0.1	0	0.1	0.3	0.6	8	7	501	501	0	0	0	0	0	0	0	212	0	0	12	43	90	38	0	140	14	438
0.391389	4	8284.7	0.980469	0	1	0	0	0.1	0.3	0.6	8	8	502	502	0	0	0	0	0	0	0	208	0	0	12	43	89	37	0	142	14	443
0.333264	4	7421.39	0.896484	0.1	0	0.9	0	0.1	0.3	0.6	9	9	459	459	0	3	0	0	0	0	0	287	0	0	13	64	114	52	0	203	19	145
0.335323	4	7511.5	0.898438	0.1	0.1	0.8	0	0.1	0.3	0.6	10	9	460	460	0	3	0	0	0	0	0	272	0	0	12	62	107	51	0	195	16	183
0.339155	4	7601.6	0.917969	0.1	0.2	0.7	0	0.1	0.3	0.6	10	9	470	470	0	3	0	0	0	0	0	257	0	0	12	57	105	46	0	183	16	242
0.344596	4	7691.71	0.939453	0.1	0.3	0.6	0	0.1	0.3	0.6	10	9	481	481	0	3	0	0	0	0	0	252	0	0	11	56	101	47	0	168	16	289
0.350679	4	7781.82	0.957031	0.1	0.4	0.5	0	0.1	0.3	0.6	9	8	490	490	0	4	0	0	0	0	0	245	0	0	11	54	100	43	0	152	16	338
0.355033	4	7871.93	0.970703	0.1	0.5	0.4	0	0.1	0.3	0.6	8	8	497	497	0	4	0	0	0	0	0	243	0	0	11	50	95	40	0	141	15	379
0.363018	4	7962.04	0.976562	0.1	0.6	0.3	0	0.1	0.3	0.6	8	7	500	500	0	2	0	0	0	0	0	234	0	0	11	47	93	39	0	142	15	402
0.371643	4	8052.15	0.978516	0.1	0.7	0.2	0	0.1	0.3	0.6	8	7	501	501	0	2	0	0	0	0	0	222	0	0	11	48	92	39	0	143	15	415
0.378649	4	8142.26	0.978516	0.1	0.8	0.1	0	0.1	0.3	0.6	8	7	501	501	0	1	0	0	0	0	0	215	0	0	12	48	91	39	0	141	14	426
0.384197	4	8232.37	0.978516	0.1	0.9	0	0	0.1	0.3	0.6	8	8	501	501	0	0	0	0	0	0	0	210	0	0	12	46	90	38	0	140	14	436
0.331616	4	7459.16	0.890625	0.2	0	0.8	0	0.1	0.3	0.6	11	9	456	456	0	3	0	0	0	0	0	283	0	0	13	64	112	52	0	202	18	145
0.333365	4	7549.27	0.898438	0.2	0.1	0.7	0	0.1	0.3	0.6	10	9	460	460	0	3	0	0	0	0	0	269	0	0	12	62	105	51	0	195	16	188
0.338148	4	7639.37	0.917969	0.2	0.2	0.6	0	0.1	0.3	0.6	11	9	470	470	0	3	0	0	0	0	0	255	0	0	12	58	105	46	0	183	16	242
0.343795	4	7729.48	0.939453	0.2	0.3	0.5	0	0.1	0.3	0.6	10	9	481	481	0	4	0	0	0	0	0	249	0	0	11	56	100	45	0	170	16	292
0.349631	4	7819.59	0.957031	0.2	0.4	0.4	0	0.1	0.3	0.6	9	8	490	490	0	4	0	0	0	0	0	242	0	0	11	55	98	43	0	156	16	338
0.354197	4	7909.7	0.970703	0.2	0.5	0.3	0	0.1	0.3	0.6	8	8	497	497	0	4	0	0	0	0	0	241	0	0	11	51	95	40	0	143	15	378
0.362926	4	7999.81	0.976562	0.2	0.6	0.2	0	0.1	0.3	0.6	8	7	500	500	0	2	0	0	0	0	0	230	0	0	11	49	93	39	0	143	15	403
0.370741	4	8089.92	0.976562	0.2	0.7	0.1	0	0.1	0.3	0.6	8	7	500	500	0	2	0	0	0	0	0	220	0	0	11	48	92	39	0	143	15	415
0.377969	4	8180.03	0.978516	0.2	0.8	0	0	0.1	0.3	0.6	8	8	501	501	0	2	0	0	0	0	0	213	0	0	12	49	91	39	0	141	14	425
0.332292	4	7496.93	0.894531	0.3	0	0.7	0	0.1	0.3	0.6	9	9	458	458	0	3	0	0	0	0	0	278	0	0	13	63	110	51	0	203	17	160
0.333444	4	7587.04	0.898438	0.3	0.1	0.6	0	0.1	0.3	0.6	11	9	460	460	0	3	0	0	0	0	0	263	0	0	12	64	105	50	0	197	16	190
0.339221	4	7677.14	0.916016	0.3	0.2	0.5	0	0.1	0.3	0.6	10	9	469	469	0	4	0	0	0	0	0	249	0	0	13	59	103	46	0	185	16	244
0.342691	4	7767.25	0.941406	0.3	0.3	0.4	0	0.1	0.3	0.6	10	9	482	482	0	4	0	0	0	0	0	247	0	0	11	57	99	44	0	174	16	293
0.348385	4	7857.36	0.957031	0.3	0.4	0.3	0	0.1	0.3	0.6	8	8	490	490	0	4	0	0	0	0	0	241	0	0	11	55	96	43	0	153	16	345
0.354355	4	7947.47	0.96875	0.3	0.5	0.2	0	0.1	0.3	0.6	8	7	496	496	0	4	0	0	0	0	0	235	0	0	11	53	95	40	0	144	15	380
0.362836	4	8037.58	0.974609	0.3	0.6	0.1	0	0.1	0.3	0.6	8	7	499	499	0	2	0	0	0	0	0	227	0	0	11	49	93	39	0	144	15	403
0.371007	4	8127.69	0.976562	0.3	0.7	0	0	0.1	0.3	0.6	8	8	500	500	0	2	0	0	0	0	0	217	0	0	12	48	91	39	0	143	15	417
0.332032	4	7534.7	0.898438	0.4	0	0.6	0	0.1	0.3	0.6	10	9	460	460	0	3	0	0	0	0	0	268	0	0	12	64	107	51	0	199	16	181
0.333121	4	7624.81	0.90625	0.4	0.1	0.5	0	0.1	0.3	0.6	11	9	464	464	0	4	0	0	0	0	0	252	0	0	13	63	104	50	0	195	16	211
0.340615	4	7714.92	0.921875	0.4	0.2	0.4	0	0.1	0.3	0.6	10	9	472	472	0	4	0	0	0	0	0	249	0	0	13	60	102	46	0	181	16	254
0.342423	4	7805.02	0.941406	0.4	0.3	0.3	0	0.1	0.3	0.6	9	9	482	482	0	4	0	0	0	0	0	243	0	0	11	55	99	44	0	174	16	300
0.347557	4	7895.13	0.955078	0.4	0.4	0.2	0	0.1	0.3	0.6	8	8	489	489	0	4	0	0	0	0	0	235	0	0	11	57	96	42	0	155	16	346
0.354575	4	7985.24	0.966797	0.4	0.5	0.1	0	0.1	0.3	0.6	9	7	495	495	0	4	0	0	0	0	0	231	0	0	11	52	95	40	0	143	15	383
0.363233	4	8075.35	0.976562	0.4	0.6	0	0	0.1	0.3	0.6	8	8	500	500	0	2	0	0	0	0	0	221	0	0	12	49	93	39	0	144	15	409
0.333306	4	7572.47	0.904297	0.5	0	0.5	0	0.1	0.3	0.6	11	9	463	463	0	4	0	0	0	0	0	254	0	0	13	64	104	50	0	196	16	205
0.333792	4	7662.58	0.910156	0.5	0.1	0.4	0	0.1	0.3	0.6	11	9	466	466	0	4	0	0	0	0	0	252	0	0	13	59	103	47	0	190	16	228
0.339809	4	7752.69	0.923828	0.5	0.2	0.3	0	0.1	0.3	0.6	10	9	473	473	0	4	0	0	0	0	0	243	0	0	12	60	101	46	0	178	16	267
0.342095	4	7842.79	0.947266	0.5	0.3	0.2	0	0.1	0.3	0.6	9	9	485	485	0	4	0	0	0	0	0	239	0	0	11	57	98	44	0	172	16	311
0.347559	4	7932.9	0.955078	0.5	0.4	0.1	0	0.1	0.3	0.6	9	9	489	489	0	4	0	0	0	0	0	233	0	0	11	57	95	41	0	152	15	352
0.355103	4	8023.01	0.970703	0.5	0.5	0	0	0.1	0.3	0.6	8	8	497	497	0	4	0	0	0	0	0	226	0	0	12	52	95	40	0	147	15	387
0.333605	4	7610.24	0.910156	0.6	0	0.4	0	0.1	0.3	0.6	11	9	466	466	0	4	0	0	0	0	0	252	0	0	13	59	103	47	0	191	16	227
0.337438	4	7700.35	0.917969	0.6	0.1	0.3	0	0.1	0.3	0.6	10	10	470	470	0	4	0	0	0	0	0	247	0	0	13	62	101	46	0	186	16	245
0.339305	4	7790.46	0.929688	0.6	0.2	0.2	0	0.1	0.3	0.6	9	9	476	476	0	4	0	0	0	0	0	240	0	0	11	60	99	44	0	177	16	283
0.342966	4	7880.56	0.945312	0.6	0.3	0.1	0	0.1	0.3	0.6	10	9	484	484	0	4	0	0	0	0	0	233	0	0	11	57	94	43	0	164	16	327
0.348057	4	7970.67	0.957031	0.6	0.4	0	0	0.1	0.3	0.6	9	9	490	490	0	4	0	0	0	0	0	228	0	0	12	55	95	41	0	149	15	363
0.337282	4	7648.01	0.917969	0.7	0	0.3	0	0.1	0.3	0.6	10	10	470	470	0	4	0	0	0	0	0	247	0	0	13	62	100	46	0	186	16	246
0.338713	4	7738.12	0.921875	0.7	0.1	0.2	0	0.1	0.3	0.6	10	10	472	472	0	4	0	0	0	0	0	238	0	0	12	63	100	46	0	182	16	263
0.339338	4	7828.23	0.9375	0.7	0.2	0.1	0	0.1	0.3	0.6	10	10	480	480	0	4	0	0	0	0	0	237	0	0	11	61	97	43	0	176	16	295
0.343432	4	7918.33	0.949219	0.7	0.3	0	0	0.1	0.3	0.6	9	9	486	486	0	4	0	0	0	0	0	228	0	0	12	57	95	42	0	162	16	338
0.339038	4	7685.78	0.921875	0.8	0	0.2	0	0.1	0.3	0.6	9	10	472	472	0	4	0	0	0	0	0	237	0	0	12	63	100	45	0	181	16	267
0.338344	4	7775.89	0.927734	0.8	0.1	0.1	0	0.1	0.3	0.6	9	10	475	475	0	4	0	0	0	0	0	235	0	0	11	63	99	44	0	175	16	284
0.340431	4	7866	0.945312	0.8	0.2	0	0	0.1	0.3	0.6	10	10	484	484	0	4	0	0	0	0	0	230	0	0	12	58	95	43	0	168	16	322
0.338169	4	7723.55	0.931641	0.9	0	0.1	0	0.1	0.3	0.6	9	10	477	477	0	4	0	0	0	0	0	236	0	0	11	62	99	44	0	176	16	287
0.338707	4	7813.66	0.941406	0.9	0.1	0	0	0.1	0.3	0.6	10	10	482	482	0	4	0	0	0	0	0	233	0	0	12	59	96	43	0	173	16	308
0.338774	4	7761.32	0.943359	1	0	0	0	0.1	0.3	0.6	10	10	483	483	0	4	0	0	0	0	0	229	0	0	12	58	94	43	0	170	16	320
0.395977	4	9002.54	0.996094	0	0	1	0	0.1	0.4	0.5	10	10	510	510	0	3	0	0	0	0	0	321	0	0	15	56	117	56	0	230	19	183
0.396369	4	9092.64	0.996094	0	0.1	0.9	0	0.1	0.4	0.5	8	10	510	510	0	4	0	0	0	0	0	312	0	0	15	55	115	56	0	227	17	201
0.399567	4	9182.75	0.996094	0	0.2	0.8	0	0.1	0.4	0.5	10	9	510	510	0	5	0	0	0	0	0	297	0	0	14	52	110	55	0	220	16	232
0.40418	4	9272.86	0.996094	0	0.3	0.7	0	0.1	0.4	0.5	9	8	510	510	0	4	0	0	0	0	0	286	0	0	14	52	107	50	0	205	16	269
0.407663	4	9362.97	0.996094	0	0.4	0.6	0	0.1	0.4	0.5	8	8	510	510	0	4	0	0	0	0	0	279	0	0	12	48	104	50	0	189	16	302
0.415361	4	9453.08	0.996094	0	0.5	0.5	0	0.1	0.4	0.5	7	7	510	510	0	4	0	0	0	0	0	268	0	0	12	45	103	46	0	184	16	328
0.419578	4	9543.19	0.996094	0	0.6	0.4	0	0.1	0.4	0.5	6	7	510	510	0	4	0	0	0	0	0	260	0	0	12	45	102	45	0	169	16	354
0.425711	4	9633.3	0.996094	0	0.7	0.3	0	0.1	0.4	0.5	6	7	510	510	0	3	0	0	0	0	0	254	0	0	12	44	99	42	0	164	15	374
0.432613	4	9723.41	0.996094	0	0.8	0.2	0	0.1	0.4	0.5	6	7	510	510	0	3	0	0	0	0	0	245	0	0	12	44	96	42	0	156	15	394
0.438637	4	9813.51	0.998047	0	0.9	0.1	0	0.1	0.4	0.5	8	7	511	511	0	3	0	0	0	0	0	239	0	0	12	42	97	42	0	154	15	403
0.445098	4	13612.1	0.998047	0.3	0.3	0.4	0.2	0.4	0	0.4	8	8	511	511	0	3	0	0	0	0	0	231	0	0	12	42	96	42	0	153	15	412
0.393479	4	13702.2	0.996094	0.3	0.4	0.3	0.2	0.4	0	0.4	11	10	510	510	0	4	0	0	0	0	0	320	0	0	15	57	118	57	0	233	20	175
0.394321	4	13792.3	0.996094	0.3	0.5	0.2	0.2	0.4	0	0.4	10	10	510	510	0	5	0	0	0	0	0	313	0	0	15	56	116	56	0	229	17	193
0.398152	4	13882.4	0.996094	0.3	0.6	0.1	0.2	0.4	0	0.4	10	9	510	510	0	5	0	0	0	0	0	297	0	0	14	52	110	55	0	221	16	231
0.402371	4	13972.5	0.996094	0.3	0.7	0	0.2	0.4	0	0.4	9	8	510	510	0	5	0	0	0	0	0	286	0	0	14	52	107	51	0	205	16	267
0.406644	4	13379.5	0.996094	0.4	0	0.6	0.2	0.4	0	0.4	8	8	510	510	0	4	0	0	0	0	0	277	0	0	13	48	104	50	0	190	16	302
0.413895	4	13469.6	0.996094	0.4	0.1	0.5	0.2	0.4	0	0.4	7	7	510	510	0	4	0	0	0	0	0	268	0	0	12	47	103	45	0	184	16	327
0.418026	4	13559.8	0.996094	0.4	0.2	0.4	0.2	0.4	0	0.4	6	7	510	510	0	4	0	0	0	0	0	260	0	0	12	45	102	43	0	172	16	353
0.424762	4	13649.9	0.996094	0.4	0.3	0.3	0.2	0.4	0	0.4	7	7	510	510	0	3	0	0	0	0	0	253	0	0	12	45	98	42	0	164	15	374
0.431296	4	13740	0.996094	0.4	0.4	0.2	0.2	0.4	0	0.4	7	8	510	510	0	3	0	0	0	0	0	243	0	0	12	45	96	42	0	155	15	394
0.438179	4	9903.62	0.998047	0	1	0	0	0.1	0.4	0.5	8	8	511	511	0	3	0	0	0	0	0	237	0	0	12	43	96	42	0	155	15	403
0.390905	4	13830.1	0.996094	0.4	0.5	0.1	0.2	0.4	0	0.4	12	10	510	510	0	5	0	0	0	0	0	320	0	0	16	57	116	57	0	236	20	171
0.391985	4	13920.2	0.996094	0.4	0.6	0	0.2	0.4	0	0.4	10	10	510	510	0	5	0	0	0	0	0	311	0	0	15	57	115	56	0	232	17	192
0.396979	4	13417.3	0.996094	0.5	0	0.5	0.2	0.4	0	0.4	10	9	510	510	0	5	0	0	0	0	0	296	0	0	14	52	109	55	0	221	16	233
0.401491	4	13507.4	0.996094	0.5	0.1	0.4	0.2	0.4	0	0.4	9	8	510	510	0	5	0	0	0	0	0	285	0	0	15	52	107	51	0	206	16	266
0.40597	4	13597.5	0.996094	0.5	0.2	0.3	0.2	0.4	0	0.4	8	8	510	510	0	4	0	0	0	0	0	277	0	0	13	49	103	48	0	190	16	304
0.412843	4	13687.6	0.996094	0.5	0.3	0.2	0.2	0.4	0	0.4	7	7	510	510	0	4	0	0	0	0	0	265	0	0	12	47	103	45	0	184	16	330
0.417389	4	13777.7	0.996094	0.5	0.4	0.1	0.2	0.4	0	0.4	7	7	510	510	0	4	0	0	0	0	0	258	0	0	12	46	101	43	0	172	16	354
0.424009	4	13867.9	0.996094	0.5	0.5	0	0.2	0.4	0	0.4	7	8	510	510	0	3	0	0	0	0	0	249	0	0	12	47	98	42	0	164	15	375
0.430606	4	13455.1	0.998047	0.6	0	0.4	0.2	0.4	0	0.4	8	8	511	511	0	3	0	0	0	0	0	241	0	0	12	45	96	42	0	157	15	395
0.390887	4	13545.2	0.996094	0.6	0.1	0.3	0.2	0.4	0	0.4	11	10	510	510	0	5	0	0	0	0	0	317	0	0	15	57	117	57	0	232	19	180
0.391456	4	9040.31	0.996094	0.1	0	0.9	0	0.1	0.4	0.5	10	10	510	510	0	5	0	0	0	0	0	307	0	0	15	55	114	56	0	230	17	201
0.39636	4	13635.3	0.996094	0.6	0.2	0.2	0.2	0.4	0	0.4	10	9	510	510	0	5	0	0	0	0	0	293	0	0	15	53	109	55	0	220	16	235
0.401267	4	13725.4	0.996094	0.6	0.3	0.1	0.2	0.4	0	0.4	9	8	510	510	0	5	0	0	0	0	0	284	0	0	15	54	107	49	0	204	16	269
0.405087	4	13815.5	0.996094	0.6	0.4	0	0.2	0.4	0	0.4	8	8	510	510	0	4	0	0	0	0	0	275	0	0	13	49	103	48	0	191	16	305
0.411814	4	13492.8	0.996094	0.7	0	0.3	0.2	0.4	0	0.4	8	7	510	510	0	4	0	0	0	0	0	262	0	0	12	48	102	44	0	185	16	332
0.416988	4	13583	0.996094	0.7	0.1	0.2	0.2	0.4	0	0.4	7	8	510	510	0	4	0	0	0	0	0	255	0	0	12	47	98	43	0	171	16	359
0.424083	4	13673.1	0.996094	0.7	0.2	0.1	0.2	0.4	0	0.4	7	8	510	510	0	3	0	0	0	0	0	248	0	0	12	47	98	42	0	163	15	377
0.390068	4	13763.2	0.996094	0.7	0.3	0	0.2	0.4	0	0.4	10	10	510	510	0	5	0	0	0	0	0	311	0	0	15	57	115	56	0	231	17	193
0.391566	4	13530.6	0.996094	0.8	0	0.2	0.2	0.4	0	0.4	10	9	510	510	0	5	0	0	0	0	0	300	0	0	16	55	111	54	0	227	17	216
0.397266	4	13620.7	0.996094	0.8	0.1	0.1	0.2	0.4	0	0.4	10	9	510	510	0	5	0	0	0	0	0	290	0	0	15	54	108	52	0	215	16	246
0.400742	4	13710.8	0.996094	0.8	0.2	0	0.2	0.4	0	0.4	9	9	510	510	0	5	0	0	0	0	0	282	0	0	15	53	106	49	0	197	16	279
0.404734	4	9130.42	0.996094	0.1	0.1	0.8	0	0.1	0.4	0.5	8	8	510	510	0	4	0	0	0	0	0	272	0	0	13	50	102	46	0	191	16	310
0.411642	4	13568.4	0.996094	0.9	0	0.1	0.2	0.4	0	0.4	7	8	510	510	0	4	0	0	0	0	0	260	0	0	12	49	100	44	0	181	16	339
0.417412	4	13658.5	0.996094	0.9	0.1	0	0.2	0.4	0	0.4	7	8	510	510	0	4	0	0	0	0	0	253	0	0	12	48	97	43	0	169	16	363
0.391513	4	13606.2	0.996094	1	0	0	0.2	0.4	0	0.4	10	9	510	510	0	5	0	0	0	0	0	300	0	0	16	55	112	54	0	228	17	214
0.393213	4	14847.4	0.996094	0	0	1	0.2	0.4	0.1	0.3	10	9	510	510	0	5	0	0	0	0	0	294	0	0	15	56	109	54	0	224	16	228
0.397709	4	14937.5	0.996094	0	0.1	0.9	0.2	0.4	0.1	0.3	10	9	510	510	0	5	0	0	0	0	0	285	0	0	15	54	107	50	0	210	16	259
0.400574	4	15027.6	0.996094	0	0.2	0.8	0.2	0.4	0.1	0.3	10	9	510	510	0	5	0	0	0	0	0	277	0	0	15	54	105	49	0	194	16	286
0.405562	4	15117.7	0.996094	0	0.3	0.7	0.2	0.4	0.1	0.3	8	8	510	510	0	4	0	0	0	0	0	266	0	0	13	51	102	45	0	185	16	322
0.412278	4	15207.8	0.996094	0	0.4	0.6	0.2	0.4	0.1	0.3	7	8	510	510	0	4	0	0	0	0	0	257	0	0	12	51	99	43	0	181	16	342
0.393111	4	15297.9	0.996094	0	0.5	0.5	0.2	0.4	0.1	0.3	10	9	510	510	0	5	0	0	0	0	0	293	0	0	15	56	109	54	0	221	16	232
0.395103	4	15388	0.996094	0	0.6	0.4	0.2	0.4	0.1	0.3	10	9	510	510	0	5	0	0	0	0	0	291	0	0	15	54	108	51	0	219	16	242
0.397156	4	9220.52	0.996094	0.1	0.2	0.7	0	0.1	0.4	0.5	10	9	510	510	0	5	0	0	0	0	0	282	0	0	15	55	106	50	0	206	16	266
0.400745	4	15478.1	0.996094	0	0.7	0.3	0.2	0.4	0.1	0.3	8	9	510	510	0	5	0	0	0	0	0	274	0	0	13	53	103	48	0	193	16	298
0.406553	4	15568.2	0.996094	0	0.8	0.2	0.2	0.4	0.1	0.3	8	8	510	510	0	4	0	0	0	0	0	264	0	0	12	51	101	44	0	185	16	327
0.396022	4	15658.4	0.996094	0	0.9	0.1	0.2	0.4	0.1	0.3	10	9	510	510	0	5	0	0	0	0	0	289	0	0	15	54	108	50	0	215	16	249
0.395866	4	15748.5	0.996094	0	1	0	0.2	0.4	0.1	0.3	10	9	510	510	0	5	0	0	0	0	0	284	0	0	15	55	106	50	0	210	16	260
0.398467	4	14885.1	0.996094	0.1	0	0.9	0.2	0.4	0.1	0.3	9	9	510	510	0	5	0	0	0	0	0	276	0	0	15	54	105	49	0	200	16	282
0.402343	4	14975.3	0.996094	0.1	0.1	0.8	0.2	0.4	0.1	0.3	8	8	510	510	0	5	0	0	0	0	0	267	0	0	13	52	101	45	0	191	16	314
0.395716	4	15065.4	0.996094	0.1	0.2	0.7	0.2	0.4	0.1	0.3	9	9	510	510	0	5	0	0	0	0	0	284	0	0	15	55	106	50	0	208	16	263
0.396658	4	15155.5	0.996094	0.1	0.3	0.6	0.2	0.4	0.1	0.3	10	9	510	510	0	5	0	0	0	0	0	278	0	0	15	54	104	49	0	203	16	277
0.39893	4	15245.6	0.996094	0.1	0.4	0.5	0.2	0.4	0.1	0.3	8	9	510	510	0	5	0	0	0	0	0	271	0	0	13	55	102	47	0	195	16	299
0.397749	4	15335.7	0.996094	0.1	0.5	0.4	0.2	0.4	0.1	0.3	9	9	510	510	0	5	0	0	0	0	0	276	0	0	15	54	103	49	0	201	16	283
0.397945	4	9310.63	0.996094	0.1	0.3	0.6	0	0.1	0.4	0.5	8	9	510	510	0	5	0	0	0	0	0	271	0	0	13	56	102	47	0	198	16	295
0.398374	4	15425.8	0.996094	0.1	0.6	0.3	0.2	0.4	0.1	0.3	8	9	510	510	0	5	0	0	0	0	0	270	0	0	13	55	102	46	0	196	16	300
0.469418	4	15515.9	1	0.1	0.7	0.2	0.2	0.4	0.1	0.3	10	11	512	512	0	3	0	0	0	0	0	316	0	0	16	55	119	55	0	232	19	188
0.468814	4	15606	1	0.1	0.8	0.1	0.2	0.4	0.1	0.3	10	11	512	512	0	3	0	0	0	0	0	312	0	0	16	55	119	55	0	231	17	195
0.470496	4	15696.1	1	0.1	0.9	0	0.2	0.4	0.1	0.3	11	8	512	512	0	3	0	0	0	0	0	300	0	0	16	54	114	55	0	230	16	217
0.474013	4	14922.9	1	0.2	0	0.8	0.2	0.4	0.1	0.3	11	8	512	512	0	4	0	0	0	0	0	291	0	0	15	52	112	53	0	222	16	240
0.476338	4	15013	1	0.2	0.1	0.7	0.2	0.4	0.1	0.3	11	8	512	512	0	4	0	0	0	0	0	285	0	0	15	52	109	51	0	206	16	267
0.483417	4	15103.1	1	0.2	0.2	0.6	0.2	0.4	0.1	0.3	10	8	512	512	0	4	0	0	0	0	0	276	0	0	15	51	108	50	0	199	16	287
0.485314	4	15193.2	1	0.2	0.3	0.5	0.2	0.4	0.1	0.3	9	8	512	512	0	4	0	0	0	0	0	267	0	0	14	49	108	49	0	194	16	306
0.490998	4	15283.4	1	0.2	0.4	0.4	0.2	0.4	0.1	0.3	8	7	512	512	0	4	0	0	0	0	0	263	0	0	13	47	106	48	0	186	16	326
0.496647	4	15373.5	1	0.2	0.5	0.3	0.2	0.4	0.1	0.3	7	7	512	512	0	4	0	0	0	0	0	256	0	0	12	45	105	46	0	185	16	341
0.501776	4	9400.74	1	0.1	0.4	0.5	0	0.1	0.4	0.5	7	7	512	512	0	3	0	0	0	0	0	252	0	0	12	47	102	45	0	177	16	356
0.505959	4	15463.6	1	0.2	0.6	0.2	0.2	0.4	0.1	0.3	7	7	512	512	0	3	0	0	0	0	0	248	0	0	12	46	101	43	0	173	16	368
0.466514	4	15553.7	1	0.2	0.7	0.1	0.2	0.4	0.1	0.3	11	11	512	512	0	3	0	0	0	0	0	317	0	0	17	56	120	56	0	235	18	180
0.467057	4	15643.8	1	0.2	0.8	0	0.2	0.4	0.1	0.3	11	11	512	512	0	3	0	0	0	0	0	312	0	0	16	56	119	55	0	232	17	192
0.467874	4	14960.7	1	0.3	0	0.7	0.2	0.4	0.1	0.3	12	8	512	512	0	4	0	0	0	0	0	300	0	0	17	54	115	55	0	231	16	212
0.471402	4	15050.8	1	0.3	0.1	0.6	0.2	0.4	0.1	0.3	11	8	512	512	0	4	0	0	0	0	0	291	0	0	16	52	112	54	0	223	16	237
0.473869	4	15140.9	1	0.3	0.2	0.5	0.2	0.4	0.1	0.3	11	8	512	512	0	4	0	0	0	0	0	284	0	0	15	52	109	51	0	209	16	265
0.481789	4	15231	1	0.3	0.3	0.4	0.2	0.4	0.1	0.3	10	8	512	512	0	4	0	0	0	0	0	275	0	0	15	52	108	50	0	200	16	286
0.483625	4	15321.1	1	0.3	0.4	0.3	0.2	0.4	0.1	0.3	9	8	512	512	0	4	0	0	0	0	0	267	0	0	14	49	108	49	0	194	16	306
0.490433	4	15411.2	1	0.3	0.5	0.2	0.2	0.4	0.1	0.3	8	7	512	512	0	4	0	0	0	0	0	263	0	0	13	47	106	48	0	186	16	326
0.494346	4	15501.3	1	0.3	0.6	0.1	0.2	0.4	0.1	0.3	7	7	512	512	0	4	0	0	0	0	0	254	0	0	12	49	104	46	0	185	16	340
0.500271	4	9490.85	1	0.1	0.5	0.4	0	0.1	0.4	0.5	7	7	512	512	0	4	0	0	0	0	0	250	0	0	12	48	104	45	0	177	16	354
0.463745	4	15591.4	1	0.3	0.7	0	0.2	0.4	0.1	0.3	12	11	512	512	0	3	0	0	0	0	0	317	0	0	17	57	119	56	0	239	18	175
0.465356	4	14998.5	1	0.4	0	0.6	0.2	0.4	0.1	0.3	12	11	512	512	0	4	0	0	0	0	0	311	0	0	17	57	119	55	0	232	17	189
0.466495	4	15088.6	1	0.4	0.1	0.5	0.2	0.4	0.1	0.3	12	8	512	512	0	4	0	0	0	0	0	300	0	0	17	54	116	54	0	232	16	211
0.469972	4	15178.7	1	0.4	0.2	0.4	0.2	0.4	0.1	0.3	11	8	512	512	0	4	0	0	0	0	0	291	0	0	16	52	112	53	0	224	16	237
0.472813	4	15268.8	1	0.4	0.3	0.3	0.2	0.4	0.1	0.3	11	8	512	512	0	4	0	0	0	0	0	282	0	0	15	52	108	51	0	211	16	266
0.479363	4	15358.9	1	0.4	0.4	0.2	0.2	0.4	0.1	0.3	10	8	512	512	0	4	0	0	0	0	0	274	0	0	15	52	107	50	0	200	16	288
0.482825	4	15449	1	0.4	0.5	0.1	0.2	0.4	0.1	0.3	9	8	512	512	0	4	0	0	0	0	0	266	0	0	13	49	107	49	0	194	16	309
0.489963	4	15539.1	1	0.4	0.6	0	0.2	0.4	0.1	0.3	8	7	512	512	0	4	0	0	0	0	0	261	0	0	13	50	105	48	0	185	16	327
0.493192	4	15036.2	1	0.5	0	0.5	0.2	0.4	0.1	0.3	7	7	512	512	0	4	0	0	0	0	0	253	0	0	12	49	105	45	0	185	16	341
0.462546	4	15126.3	1	0.5	0.1	0.4	0.2	0.4	0.1	0.3	13	11	512	512	0	4	0	0	0	0	0	313	0	0	18	57	120	56	0	237	17	178
0.463437	4	9580.96	1	0.1	0.6	0.3	0	0.1	0.4	0.5	12	11	512	512	0	4	0	0	0	0	0	309	0	0	17	56	119	55	0	231	16	194
0.465919	4	15216.4	1	0.5	0.2	0.3	0.2	0.4	0.1	0.3	12	8	512	512	0	4	0	0	0	0	0	296	0	0	17	54	116	54	0	232	16	215
0.467987	4	15306.6	1	0.5	0.3	0.2	0.2	0.4	0.1	0.3	11	8	512	512	0	4	0	0	0	0	0	290	0	0	16	52	111	52	0	221	16	243
0.472796	4	15396.7	1	0.5	0.4	0.1	0.2	0.4	0.1	0.3	11	8	512	512	0	4	0	0	0	0	0	281	0	0	15	52	108	51	0	207	16	271
0.47767	4	15486.8	1	0.5	0.5	0	0.2	0.4	0.1	0.3	10	8	512	512	0	4	0	0	0	0	0	272	0	0	15	52	107	50	0	198	16	292
0.483276	4	15074	1	0.6	0	0.4	0.2	0.4	0.1	0.3	8	7	512	512	0	4	0	0	0	0	0	262	0	0	13	52	106	48	0	195	16	313
0.488995	4	15164.1	1	0.6	0.1	0.3	0.2	0.4	0.1	0.3	8	7	512	512	0	4	0	0	0	0	0	256	0	0	13	50	106	46	0	186	16	332
0.463432	4	15254.2	1	0.6	0.2	0.2	0.2	0.4	0.1	0.3	12	11	512	512	0	4	0	0	0	0	0	311	0	0	17	56	119	55	0	233	17	189
0.463415	4	15344.3	1	0.6	0.3	0.1	0.2	0.4	0.1	0.3	11	10	512	512	0	4	0	0	0	0	0	303	0	0	17	56	117	55	0	235	16	200
0.465653	4	15434.4	1	0.6	0.4	0	0.2	0.4	0.1	0.3	12	8	512	512	0	4	0	0	0	0	0	295	0	0	16	54	113	54	0	229	16	223
0.469181	4	15111.8	1	0.7	0	0.3	0.2	0.4	0.1	0.3	11	8	512	512	0	4	0	0	0	0	0	289	0	0	16	52	110	51	0	217	16	250
0.473801	4	9671.07	1	0.1	0.7	0.2	0	0.1	0.4	0.5	10	8	512	512	0	4	0	0	0	0	0	279	0	0	15	53	108	51	0	206	16	274
0.477019	4	15201.9	1	0.7	0.1	0.2	0.2	0.4	0.1	0.3	10	8	512	512	0	4	0	0	0	0	0	268	0	0	15	54	106	50	0	196	16	297
0.483334	4	15292	1	0.7	0.2	0.1	0.2	0.4	0.1	0.3	8	7	512	512	0	4	0	0	0	0	0	262	0	0	13	51	106	48	0	192	16	317
0.463379	4	15382.1	1	0.7	0.3	0	0.2	0.4	0.1	0.3	12	10	512	512	0	4	0	0	0	0	0	302	0	0	17	55	117	55	0	236	16	200
0.463765	4	15149.5	1	0.8	0	0.2	0.2	0.4	0.1	0.3	12	8	512	512	0	4	0	0	0	0	0	297	0	0	17	54	116	54	0	234	16	212
0.464343	4	15239.6	1	0.8	0.1	0.1	0.2	0.4	0.1	0.3	11	8	512	512	0	4	0	0	0	0	0	291	0	0	16	54	111	54	0	226	16	233
0.469	4	15329.8	1	0.8	0.2	0	0.2	0.4	0.1	0.3	11	8	512	512	0	4	0	0	0	0	0	283	0	0	16	53	109	51	0	216	16	257
0.473516	4	15187.3	1	0.9	0	0.1	0.2	0.4	0.1	0.3	10	8	512	512	0	4	0	0	0	0	0	275	0	0	15	55	107	51	0	202	16	281
0.477213	4	15277.4	1	0.9	0.1	0	0.2	0.4	0.1	0.3	9	8	512	512	0	4	0	0	0	0	0	267	0	0	14	54	105	48	0	197	16	302
0.464114	4	15225.1	1	1	0	0	0.2	0.4	0.1	0.3	12	8	512	512	0	4	0	0	0	0	0	297	0	0	17	54	115	54	0	232	16	215
0.463384	4	16466.3	1	0	0	1	0.2	0.4	0.2	0.2	11	8	512	512	0	4	0	0	0	0	0	293	0	0	16	54	113	54	0	229	16	226
0.466995	4	9761.18	1	0.1	0.8	0.1	0	0.1	0.4	0.5	11	8	512	512	0	4	0	0	0	0	0	287	0	0	16	53	110	51	0	220	16	248
0.470484	4	16556.4	1	0	0.1	0.9	0.2	0.4	0.2	0.2	10	8	512	512	0	4	0	0	0	0	0	279	0	0	16	55	106	51	0	211	16	268
0.473408	4	16646.5	1	0	0.2	0.8	0.2	0.4	0.2	0.2	9	8	512	512	0	4	0	0	0	0	0	271	0	0	15	54	104	50	0	201	16	292
0.463646	4	16736.6	1	0	0.3	0.7	0.2	0.4	0.2	0.2	11	8	512	512	0	4	0	0	0	0	0	292	0	0	16	54	112	54	0	227	16	230
0.465637	4	16826.7	1	0	0.4	0.6	0.2	0.4	0.2	0.2	11	8	512	512	0	4	0	0	0	0	0	287	0	0	16	54	110	51	0	224	16	243
0.46755	4	16916.8	1	0	0.5	0.5	0.2	0.4	0.2	0.2	10	8	512	512	0	4	0	0	0	0	0	281	0	0	16	56	106	51	0	215	16	261
0.470679	4	17006.9	1	0	0.6	0.4	0.2	0.4	0.2	0.2	10	8	512	512	0	4	0	0	0	0	0	275	0	0	15	55	105	51	0	204	16	281
0.466798	4	17097.1	1	0	0.7	0.3	0.2	0.4	0.2	0.2	11	8	512	512	0	4	0	0	0	0	0	287	0	0	16	54	109	51	0	221	16	247
0.466285	4	17187.2	1	0	0.8	0.2	0.2	0.4	0.2	0.2	10	8	512	512	0	4	0	0	0	0	0	282	0	0	16	56	106	51	0	217	16	258
0.469333	4	17277.3	1	0	0.9	0.1	0.2	0.4	0.2	0.2	10	8	512	512	0	4	0	0	0	0	0	277	0	0	16	55	105	51	0	207	16	275
0.467541	4	17367.4	1	0	1	0	0.2	0.4	0.2	0.2	10	8	512	512	0	4	0	0	0	0	0	280	0	0	16	56	105	51	0	215	16	263
0.468297	4	9851.29	1	0.1	0.9	0	0	0.1	0.4	0.5	10	8	512	512	0	4	0	0	0	0	0	277	0	0	16	55	105	51	0	207	16	275
0.468439	4	16504.1	1	0.1	0	0.9	0.2	0.4	0.2	0.2	10	8	512	512	0	4	0	0	0	0	0	275	0	0	16	55	104	51	0	206	16	279
0.548026	4	16594.2	1	0.1	0.1	0.8	0.2	0.4	0.2	0.2	11	11	512	512	0	3	0	0	0	0	0	308	0	0	17	55	120	56	0	234	18	191
0.547484	4	16684.3	1	0.1	0.2	0.7	0.2	0.4	0.2	0.2	11	11	512	512	0	3	0	0	0	0	0	304	0	0	17	55	120	56	0	234	16	197
0.54864	4	16774.4	1	0.1	0.3	0.6	0.2	0.4	0.2	0.2	10	8	512	512	0	3	0	0	0	0	0	299	0	0	17	54	117	56	0	233	16	211
0.551703	4	16864.5	1	0.1	0.4	0.5	0.2	0.4	0.2	0.2	10	8	512	512	0	3	0	0	0	0	0	292	0	0	17	53	114	55	0	228	16	228
0.55464	4	16954.6	1	0.1	0.5	0.4	0.2	0.4	0.2	0.2	10	8	512	512	0	3	0	0	0	0	0	285	0	0	17	53	113	52	0	221	16	246
0.556107	4	17044.7	1	0.1	0.6	0.3	0.2	0.4	0.2	0.2	10	8	512	512	0	4	0	0	0	0	0	282	0	0	16	52	111	51	0	210	16	264
0.559215	4	17134.8	1	0.1	0.7	0.2	0.2	0.4	0.2	0.2	10	9	512	512	0	4	0	0	0	0	0	273	0	0	16	53	111	51	0	202	16	279
0.562398	4	17224.9	1	0.1	0.8	0.1	0.2	0.4	0.2	0.2	10	8	512	512	0	4	0	0	0	0	0	266	0	0	16	53	111	51	0	202	16	287
0.567153	4	17315	1	0.1	0.9	0	0.2	0.4	0.2	0.2	10	8	512	512	0	4	0	0	0	0	0	262	0	0	16	52	110	50	0	196	16	300
0.572816	4	9078.08	1	0.2	0	0.8	0	0.1	0.4	0.5	10	8	512	512	0	4	0	0	0	0	0	258	0	0	15	51	108	49	0	192	16	313
0.57846	4	16541.8	1	0.2	0	0.8	0.2	0.4	0.2	0.2	8	7	512	512	0	4	0	0	0	0	0	254	0	0	14	51	105	48	0	189	16	328
0.543685	4	16631.9	1	0.2	0.1	0.7	0.2	0.4	0.2	0.2	11	11	512	512	0	3	0	0	0	0	0	309	0	0	18	55	121	57	0	236	18	185
0.542601	4	16722.1	1	0.2	0.2	0.6	0.2	0.4	0.2	0.2	11	11	512	512	0	3	0	0	0	0	0	309	0	0	17	56	120	56	0	234	17	190
0.544544	4	16812.2	1	0.2	0.3	0.5	0.2	0.4	0.2	0.2	10	10	512	512	0	3	0	0	0	0	0	302	0	0	17	54	117	56	0	235	16	204
0.548857	4	16902.3	1	0.2	0.4	0.4	0.2	0.4	0.2	0.2	11	8	512	512	0	3	0	0	0	0	0	291	0	0	18	54	113	55	0	231	16	224
0.551766	4	16992.4	1	0.2	0.5	0.3	0.2	0.4	0.2	0.2	10	8	512	512	0	4	0	0	0	0	0	285	0	0	17	53	113	52	0	220	16	246
0.553282	4	17082.5	1	0.2	0.6	0.2	0.2	0.4	0.2	0.2	10	8	512	512	0	4	0	0	0	0	0	280	0	0	16	53	112	51	0	212	16	262
0.557135	4	17172.6	1	0.2	0.7	0.1	0.2	0.4	0.2	0.2	10	9	512	512	0	4	0	0	0	0	0	273	0	0	16	54	111	51	0	203	16	277
0.561132	4	17262.7	1	0.2	0.8	0	0.2	0.4	0.2	0.2	10	8	512	512	0	4	0	0	0	0	0	267	0	0	16	54	111	51	0	202	16	285
0.566286	4	16579.6	1	0.3	0	0.7	0.2	0.4	0.2	0.2	10	8	512	512	0	4	0	0	0	0	0	261	0	0	16	52	109	50	0	197	16	301
0.571283	4	9168.19	1	0.2	0.1	0.7	0	0.1	0.4	0.5	10	8	512	512	0	4	0	0	0	0	0	258	0	0	15	52	107	49	0	191	16	314
0.540867	4	16669.7	1	0.3	0.1	0.6	0.2	0.4	0.2	0.2	12	12	512	512	0	3	0	0	0	0	0	311	0	0	18	56	120	57	0	240	17	178
0.539105	4	16759.8	1	0.3	0.2	0.5	0.2	0.4	0.2	0.2	11	11	512	512	0	3	0	0	0	0	0	309	0	0	18	56	120	57	0	236	17	186
0.54146	4	16849.9	1	0.3	0.3	0.4	0.2	0.4	0.2	0.2	10	11	512	512	0	3	0	0	0	0	0	300	0	0	18	56	118	56	0	236	16	200
0.547033	4	16940	1	0.3	0.4	0.3	0.2	0.4	0.2	0.2	11	8	512	512	0	4	0	0	0	0	0	290	0	0	18	54	115	55	0	230	16	223
0.548859	4	17030.2	1	0.3	0.5	0.2	0.2	0.4	0.2	0.2	10	8	512	512	0	4	0	0	0	0	0	283	0	0	16	55	113	51	0	222	16	246
0.551853	4	17120.3	1	0.3	0.6	0.1	0.2	0.4	0.2	0.2	10	8	512	512	0	4	0	0	0	0	0	279	0	0	16	54	112	51	0	213	16	261
0.555655	4	17210.4	1	0.3	0.7	0	0.2	0.4	0.2	0.2	10	9	512	512	0	4	0	0	0	0	0	272	0	0	16	54	111	51	0	203	16	278
0.559938	4	16617.4	1	0.4	0	0.6	0.2	0.4	0.2	0.2	10	8	512	512	0	4	0	0	0	0	0	266	0	0	16	55	108	51	0	203	16	287
0.56527	4	16707.5	1	0.4	0.1	0.5	0.2	0.4	0.2	0.2	10	8	512	512	0	4	0	0	0	0	0	260	0	0	16	53	108	50	0	196	16	303
0.538972	4	16797.6	1	0.4	0.2	0.4	0.2	0.4	0.2	0.2	12	12	512	512	0	3	0	0	0	0	0	310	0	0	18	56	120	57	0	239	17	180
0.538451	4	9258.29	1	0.2	0.2	0.6	0	0.1	0.4	0.5	11	11	512	512	0	3	0	0	0	0	0	307	0	0	18	57	120	56	0	234	17	190
0.538948	4	16887.7	1	0.4	0.3	0.3	0.2	0.4	0.2	0.2	10	11	512	512	0	4	0	0	0	0	0	298	0	0	18	55	117	56	0	233	16	206
0.544981	4	16977.8	1	0.4	0.4	0.2	0.2	0.4	0.2	0.2	10	8	512	512	0	4	0	0	0	0	0	289	0	0	18	56	113	54	0	229	16	227
0.547275	4	17067.9	1	0.4	0.5	0.1	0.2	0.4	0.2	0.2	10	8	512	512	0	4	0	0	0	0	0	282	0	0	16	56	112	51	0	222	16	247
0.549702	4	17158	1	0.4	0.6	0	0.2	0.4	0.2	0.2	10	8	512	512	0	4	0	0	0	0	0	277	0	0	16	54	112	51	0	212	16	264
0.555476	4	16655.1	1	0.5	0	0.5	0.2	0.4	0.2	0.2	10	9	512	512	0	4	0	0	0	0	0	271	0	0	16	55	109	51	0	204	16	279
0.558987	4	16745.3	1	0.5	0.1	0.4	0.2	0.4	0.2	0.2	10	8	512	512	0	4	0	0	0	0	0	264	0	0	16	55	108	51	0	201	16	291
0.537964	4	16835.4	1	0.5	0.2	0.3	0.2	0.4	0.2	0.2	11	12	512	512	0	3	0	0	0	0	0	307	0	0	19	57	120	57	0	237	17	184
0.537832	4	16925.5	1	0.5	0.3	0.2	0.2	0.4	0.2	0.2	11	11	512	512	0	4	0	0	0	0	0	301	0	0	18	56	119	56	0	237	17	194
0.54044	4	17015.6	1	0.5	0.4	0.1	0.2	0.4	0.2	0.2	11	9	512	512	0	4	0	0	0	0	0	294	0	0	18	56	116	55	0	233	16	212
0.543028	4	17105.7	1	0.5	0.5	0	0.2	0.4	0.2	0.2	10	8	512	512	0	4	0	0	0	0	0	287	0	0	18	56	113	54	0	225	16	233
0.546311	4	9348.4	1	0.2	0.3	0.5	0	0.1	0.4	0.5	10	8	512	512	0	4	0	0	0	0	0	281	0	0	16	54	112	51	0	218	16	254
0.549763	4	16692.9	1	0.6	0	0.4	0.2	0.4	0.2	0.2	10	9	512	512	0	4	0	0	0	0	0	274	0	0	16	55	109	51	0	213	16	267
0.555556	4	16783	1	0.6	0.1	0.3	0.2	0.4	0.2	0.2	10	8	512	512	0	4	0	0	0	0	0	269	0	0	16	55	108	51	0	206	16	281
0.538536	4	16873.1	1	0.6	0.2	0.2	0.2	0.4	0.2	0.2	11	11	512	512	0	4	0	0	0	0	0	300	0	0	18	56	120	56	0	236	17	195
0.537997	4	16963.2	1	0.6	0.3	0.1	0.2	0.4	0.2	0.2	10	11	512	512	0	4	0	0	0	0	0	297	0	0	18	58	116	56	0	234	16	204
0.540216	4	17053.4	1	0.6	0.4	0	0.2	0.4	0.2	0.2	10	8	512	512	0	4	0	0	0	0	0	289	0	0	18	56	115	54	0	233	16	221
0.543549	4	16730.7	1	0.7	0	0.3	0.2	0.4	0.2	0.2	10	8	512	512	0	4	0	0	0	0	0	283	0	0	17	56	112	51	0	225	16	242
0.546446	4	16820.8	1	0.7	0.1	0.2	0.2	0.4	0.2	0.2	10	8	512	512	0	4	0	0	0	0	0	278	0	0	16	55	110	51	0	218	16	258
0.551188	4	16910.9	1	0.7	0.2	0.1	0.2	0.4	0.2	0.2	10	9	512	512	0	4	0	0	0	0	0	272	0	0	16	55	108	51	0	211	16	272
0.540172	4	17001	1	0.7	0.3	0	0.2	0.4	0.2	0.2	11	11	512	512	0	4	0	0	0	0	0	296	0	0	18	56	116	56	0	233	16	207
0.538198	4	16768.5	1	0.8	0	0.2	0.2	0.4	0.2	0.2	10	8	512	512	0	4	0	0	0	0	0	291	0	0	18	56	115	54	0	236	16	216
0.540811	4	9438.51	1	0.2	0.4	0.4	0	0.1	0.4	0.5	10	8	512	512	0	4	0	0	0	0	0	285	0	0	18	56	112	52	0	226	16	237
0.544118	4	16858.6	1	0.8	0.1	0.1	0.2	0.4	0.2	0.2	10	8	512	512	0	4	0	0	0	0	0	281	0	0	16	56	110	51	0	220	16	252
0.546804	4	16948.7	1	0.8	0.2	0	0.2	0.4	0.2	0.2	10	9	512	512	0	4	0	0	0	0	0	274	0	0	16	55	108	51	0	214	16	267
0.540543	4	16806.2	1	0.9	0	0.1	0.2	0.4	0.2	0.2	10	8	512	512	0	4	0	0	0	0	0	290	0	0	18	56	115	54	0	234	16	219
0.540385	4	16896.3	1	0.9	0.1	0	0.2	0.4	0.2	0.2	10	8	512	512	0	4	0	0	0	0	0	286	0	0	18	56	113	53	0	228	16	232
0.542524	4	16844	1	1	0	0	0.2	0.4	0.2	0.2	10	8	512	512	0	4	0	0	0	0	0	281	0	0	17	57	110	51	0	223	16	247
0.544591	4	18085.2	1	0	0	1	0.2	0.4	0.3	0.1	10	8	512	512	0	4	0	0	0	0	0	276	0	0	16	55	108	51	0	216	16	264
0.541145	4	18175.3	1	0	0.1	0.9	0.2	0.4	0.3	0.1	10	8	512	512	0	4	0	0	0	0	0	284	0	0	17	56	112	51	0	227	16	239
0.542977	4	18265.4	1	0	0.2	0.8	0.2	0.4	0.3	0.1	10	8	512	512	0	4	0	0	0	0	0	281	0	0	17	57	109	51	0	223	16	248
0.54363	4	18355.5	1	0	0.3	0.7	0.2	0.4	0.3	0.1	10	8	512	512	0	4	0	0	0	0	0	276	0	0	16	55	108	51	0	221	16	259
0.543816	4	18445.7	1	0	0.4	0.6	0.2	0.4	0.3	0.1	10	8	512	512	0	4	0	0	0	0	0	280	0	0	17	56	109	51	0	222	16	251
0.543163	4	9528.62	1	0.2	0.5	0.3	0	0.1	0.4	0.5	10	8	512	512	0	4	0	0	0	0	0	277	0	0	16	55	108	51	0	220	16	259
0.544811	4	18535.8	1	0	0.5	0.5	0.2	0.4	0.3	0.1	10	8	512	512	0	4	0	0	0	0	0	273	0	0	16	55	108	51	0	217	16	266
0.639571	4	18625.9	1	0	0.6	0.4	0.2	0.4	0.3	0.1	11	11	512	512	0	3	0	0	0	0	0	299	0	0	17	55	127	57	0	230	18	196
0.637928	4	18716	1	0	0.7	0.3	0.2	0.4	0.3	0.1	11	11	512	512	0	3	0	0	0	0	0	298	0	0	17	55	127	57	0	230	17	198
0.637854	4	18806.1	1	0	0.8	0.2	0.2	0.4	0.3	0.1	11	10	512	512	0	3	0	0	0	0	0	293	0	0	17	57	123	57	0	233	16	204
0.638586	4	18896.2	1	0	0.9	0.1	0.2	0.4	0.3	0.1	10	9	512	512	0	3	0	0	0	0	0	287	0	0	18	55	118	57	0	231	16	220
0.640958	4	18986.3	1	0	1	0	0.2	0.4	0.3	0.1	10	9	512	512	0	3	0	0	0	0	0	281	0	0	18	56	116	56	0	226	16	233
0.640881	4	18123	1	0.1	0	0.9	0.2	0.4	0.3	0.1	10	9	512	512	0	3	0	0	0	0	0	275	0	0	18	55	114	53	0	224	16	247
0.642674	4	18213.1	1	0.1	0.1	0.8	0.2	0.4	0.3	0.1	10	9	512	512	0	3	0	0	0	0	0	274	0	0	18	54	113	52	0	216	16	259
0.646141	4	18303.2	1	0.1	0.2	0.7	0.2	0.4	0.3	0.1	10	9	512	512	0	4	0	0	0	0	0	268	0	0	17	54	112	52	0	211	16	271
0.648593	4	18393.3	1	0.1	0.3	0.6	0.2	0.4	0.3	0.1	10	10	512	512	0	4	0	0	0	0	0	264	0	0	17	54	111	52	0	210	16	276
0.652072	4	9618.73	1	0.2	0.6	0.2	0	0.1	0.4	0.5	10	10	512	512	0	4	0	0	0	0	0	260	0	0	17	54	111	52	0	206	16	284
0.657479	4	18483.4	1	0.1	0.4	0.5	0.2	0.4	0.3	0.1	10	10	512	512	0	4	0	0	0	0	0	254	0	0	17	54	110	52	0	206	16	291
0.635269	4	18573.5	1	0.1	0.5	0.4	0.2	0.4	0.3	0.1	11	12	512	512	0	3	0	0	0	0	0	301	0	0	18	55	127	58	0	235	18	186
0.633218	4	18663.6	1	0.1	0.6	0.3	0.2	0.4	0.3	0.1	11	12	512	512	0	3	0	0	0	0	0	298	0	0	18	57	126	57	0	233	18	191
0.633943	4	18753.7	1	0.1	0.7	0.2	0.2	0.4	0.3	0.1	11	12	512	512	0	3	0	0	0	0	0	293	0	0	18	57	123	57	0	235	16	199
0.635036	4	18843.9	1	0.1	0.8	0.1	0.2	0.4	0.3	0.1	10	10	512	512	0	3	0	0	0	0	0	288	0	0	18	57	120	57	0	230	16	215
0.636881	4	18934	1	0.1	0.9	0	0.2	0.4	0.3	0.1	10	9	512	512	0	3	0	0	0	0	0	282	0	0	18	56	116	56	0	229	16	229
0.638683	4	18160.8	1	0.2	0	0.8	0.2	0.4	0.3	0.1	10	9	512	512	0	3	0	0	0	0	0	275	0	0	18	56	114	53	0	225	16	245
0.640186	4	18250.9	1	0.2	0.1	0.7	0.2	0.4	0.3	0.1	10	9	512	512	0	4	0	0	0	0	0	274	0	0	18	54	113	52	0	215	16	259
0.64356	4	18341	1	0.2	0.2	0.6	0.2	0.4	0.3	0.1	10	9	512	512	0	4	0	0	0	0	0	269	0	0	17	54	112	52	0	212	16	269
0.646202	4	18431.1	1	0.2	0.3	0.5	0.2	0.4	0.3	0.1	10	10	512	512	0	4	0	0	0	0	0	263	0	0	17	54	111	52	0	211	16	276
0.650453	4	9708.84	1	0.2	0.7	0.1	0	0.1	0.4	0.5	10	10	512	512	0	4	0	0	0	0	0	260	0	0	17	54	110	52	0	208	16	283
0.631043	4	18521.2	1	0.2	0.4	0.4	0.2	0.4	0.3	0.1	12	12	512	512	0	3	0	0	0	0	0	301	0	0	18	57	125	58	0	238	18	182
0.631626	4	18611.3	1	0.2	0.5	0.3	0.2	0.4	0.3	0.1	11	12	512	512	0	3	0	0	0	0	0	297	0	0	19	57	125	58	0	237	18	187
0.631359	4	18701.4	1	0.2	0.6	0.2	0.2	0.4	0.3	0.1	11	12	512	512	0	3	0	0	0	0	0	293	0	0	18	58	123	57	0	234	18	197
0.633191	4	18791.5	1	0.2	0.7	0.1	0.2	0.4	0.3	0.1	10	10	512	512	0	3	0	0	0	0	0	289	0	0	18	57	120	57	0	231	16	213
0.634196	4	18881.6	1	0.2	0.8	0	0.2	0.4	0.3	0.1	10	9	512	512	0	3	0	0	0	0	0	281	0	0	18	56	116	55	0	232	16	228
0.6364	4	18198.5	1	0.3	0	0.7	0.2	0.4	0.3	0.1	10	9	512	512	0	4	0	0	0	0	0	275	0	0	18	56	114	53	0	225	16	244
0.638318	4	18288.6	1	0.3	0.1	0.6	0.2	0.4	0.3	0.1	10	9	512	512	0	4	0	0	0	0	0	273	0	0	18	54	113	52	0	216	16	259
0.642118	4	18378.7	1	0.3	0.2	0.5	0.2	0.4	0.3	0.1	10	9	512	512	0	4	0	0	0	0	0	266	0	0	17	54	111	52	0	214	16	271
0.644627	4	18468.9	1	0.3	0.3	0.4	0.2	0.4	0.3	0.1	10	10	512	512	0	4	0	0	0	0	0	261	0	0	17	54	111	52	0	211	16	278
0.628524	4	18559	1	0.3	0.4	0.3	0.2	0.4	0.3	0.1	13	12	512	512	0	3	0	0	0	0	0	301	0	0	19	57	123	58	0	238	18	182
0.629874	4	9798.95	1	0.2	0.8	0	0	0.1	0.4	0.5	11	12	512	512	0	4	0	0	0	0	0	296	0	0	19	58	124	58	0	240	18	184
0.628667	4	18649.1	1	0.3	0.5	0.2	0.2	0.4	0.3	0.1	11	12	512	512	0	3	0	0	0	0	0	292	0	0	18	58	122	57	0	236	18	197
0.632039	4	18739.2	1	0.3	0.6	0.1	0.2	0.4	0.3	0.1	10	10	512	512	0	3	0	0	0	0	0	287	0	0	18	56	119	57	0	232	16	216
0.632589	4	18829.3	1	0.3	0.7	0	0.2	0.4	0.3	0.1	10	9	512	512	0	4	0	0	0	0	0	280	0	0	18	56	115	55	0	231	16	230
0.635101	4	18236.3	1	0.4	0	0.6	0.2	0.4	0.3	0.1	10	9	512	512	0	4	0	0	0	0	0	274	0	0	18	56	114	53	0	223	16	247
0.637883	4	18326.4	1	0.4	0.1	0.5	0.2	0.4	0.3	0.1	10	9	512	512	0	4	0	0	0	0	0	272	0	0	18	54	113	52	0	216	16	260
0.641409	4	18416.5	1	0.4	0.2	0.4	0.2	0.4	0.3	0.1	10	10	512	512	0	4	0	0	0	0	0	263	0	0	17	54	111	52	0	213	16	274
0.628911	4	18506.6	1	0.4	0.3	0.3	0.2	0.4	0.3	0.1	11	12	512	512	0	4	0	0	0	0	0	297	0	0	19	57	124	58	0	240	18	184
0.62682	4	18596.7	1	0.4	0.4	0.2	0.2	0.4	0.3	0.1	11	12	512	512	0	4	0	0	0	0	0	294	0	0	19	58	123	57	0	237	18	191
0.627931	4	18686.8	1	0.4	0.5	0.1	0.2	0.4	0.3	0.1	11	12	512	512	0	3	0	0	0	0	0	290	0	0	18	58	122	57	0	236	16	201
0.630122	4	18777	1	0.4	0.6	0	0.2	0.4	0.3	0.1	10	9	512	512	0	4	0	0	0	0	0	282	0	0	18	56	117	56	0	234	16	222
0.632489	4	9115.85	1	0.3	0	0.7	0	0.1	0.4	0.5	10	9	512	512	0	4	0	0	0	0	0	277	0	0	18	56	114	53	0	228	16	239
0.634539	4	18274.1	1	0.5	0	0.5	0.2	0.4	0.3	0.1	10	9	512	512	0	4	0	0	0	0	0	273	0	0	18	56	113	52	0	223	16	250
0.636986	4	18364.2	1	0.5	0.1	0.4	0.2	0.4	0.3	0.1	10	9	512	512	0	4	0	0	0	0	0	265	0	0	17	55	112	52	0	217	16	267
0.627595	4	18454.3	1	0.5	0.2	0.3	0.2	0.4	0.3	0.1	11	12	512	512	0	4	0	0	0	0	0	293	0	0	19	58	122	57	0	239	18	191
0.627312	4	18544.4	1	0.5	0.3	0.2	0.2	0.4	0.3	0.1	11	12	512	512	0	3	0	0	0	0	0	290	0	0	18	58	122	57	0	238	17	198
0.628285	4	18634.5	1	0.5	0.4	0.1	0.2	0.4	0.3	0.1	10	12	512	512	0	4	0	0	0	0	0	289	0	0	18	56	119	57	0	233	16	210
0.628836	4	18724.6	1	0.5	0.5	0	0.2	0.4	0.3	0.1	10	9	512	512	0	4	0	0	0	0	0	280	0	0	18	56	115	55	0	233	16	228
0.631927	4	18311.8	1	0.6	0	0.4	0.2	0.4	0.3	0.1	10	9	512	512	0	4	0	0	0	0	0	273	0	0	18	56	114	53	0	227	16	244
0.633778	4	18401.9	1	0.6	0.1	0.3	0.2	0.4	0.3	0.1	10	9	512	512	0	4	0	0	0	0	0	269	0	0	18	56	111	52	0	220	16	259
0.627892	4	18492.1	1	0.6	0.2	0.2	0.2	0.4	0.3	0.1	11	12	512	512	0	3	0	0	0	0	0	290	0	0	18	58	122	57	0	237	17	199
0.627601	4	18582.2	1	0.6	0.3	0.1	0.2	0.4	0.3	0.1	10	12	512	512	0	4	0	0	0	0	0	291	0	0	18	56	118	56	0	236	16	207
0.627597	4	9205.96	1	0.3	0.1	0.6	0	0.1	0.4	0.5	10	9	512	512	0	4	0	0	0	0	0	281	0	0	18	56	115	55	0	235	16	225
0.629946	4	18672.3	1	0.6	0.4	0	0.2	0.4	0.3	0.1	10	9	512	512	0	4	0	0	0	0	0	275	0	0	18	56	113	53	0	229	16	241
0.63131	4	18349.6	1	0.7	0	0.3	0.2	0.4	0.3	0.1	10	9	512	512	0	4	0	0	0	0	0	271	0	0	18	58	111	52	0	221	16	254
0.629421	4	18439.7	1	0.7	0.1	0.2	0.2	0.4	0.3	0.1	10	12	512	512	0	4	0	0	0	0	0	286	0	0	18	56	116	55	0	238	16	213
0.627395	4	18529.8	1	0.7	0.2	0.1	0.2	0.4	0.3	0.1	10	9	512	512	0	4	0	0	0	0	0	281	0	0	18	56	115	55	0	235	16	225
0.628632	4	18619.9	1	0.7	0.3	0	0.2	0.4	0.3	0.1	10	9	512	512	0	4	0	0	0	0	0	276	0	0	18	56	113	53	0	229	16	240
0.629889	4	18387.4	1	0.8	0	0.2	0.2	0.4	0.3	0.1	10	9	512	512	0	4	0	0	0	0	0	271	0	0	18	59	111	52	0	224	16	250
0.629892	4	18477.5	1	0.8	0.1	0.1	0.2	0.4	0.3	0.1	10	9	512	512	0	4	0	0	0	0	0	279	0	0	18	56	115	54	0	233	16	230
0.628626	4	18567.6	1	0.8	0.2	0	0.2	0.4	0.3	0.1	10	9	512	512	0	4	0	0	0	0	0	275	0	0	18	56	113	53	0	229	16	241
0.629055	4	18425.1	1	0.9	0	0.1	0.2	0.4	0.3	0.1	10	9	512	512	0	4	0	0	0	0	0	271	0	0	18	59	111	52	0	227	16	247
0.631255	4	18515.3	1	0.9	0.1	0	0.2	0.4	0.3	0.1	10	9	512	512	0	4	0	0	0	0	0	276	0	0	18	56	112	52	0	229	16	242
0.629404	4	9296.06	1	0.3	0.2	0.5	0	0.1	0.4	0.5	10	9	512	512	0	4	0	0	0	0	0	268	0	0	17	57	110	52	0	229	16	252
0.630685	4	18462.9	1	1	0	0	0.2	0.4	0.3	0.1	10	9	512	512	0	4	0	0	0	0	0	269	0	0	17	56	109	51	0	227	16	256
0.749609	4	19704.1	1	0	0	1	0.2	0.4	0.4	0	12	12	512	512	0	3	0	0	0	0	0	285	0	0	18	53	129	57	0	231	18	206
0.746469	4	19794.2	1	0	0.1	0.9	0.2	0.4	0.4	0	12	12	512	512	0	3	0	0	0	0	0	281	0	0	18	55	129	57	0	232	18	207
0.745569	4	19884.4	1	0	0.2	0.8	0.2	0.4	0.4	0	12	12	512	512	0	3	0	0	0	0	0	280	0	0	18	55	128	57	0	232	17	210
0.745433	4	19974.5	1	0	0.3	0.7	0.2	0.4	0.4	0	12	12	512	512	0	3	0	0	0	0	0	276	0	0	18	54	126	57	0	230	17	219
0.746693	4	20064.6	1	0	0.4	0.6	0.2	0.4	0.4	0	11	12	512	512	0	3	0	0	0	0	0	269	0	0	18	53	124	57	0	229	17	231
0.74894	4	20154.7	1	0	0.5	0.5	0.2	0.4	0.4	0	11	11	512	512	0	3	0	0	0	0	0	268	0	0	18	53	123	57	0	226	17	237
0.751311	4	20244.8	1	0	0.6	0.4	0.2	0.4	0.4	0	11	10	512	512	0	3	0	0	0	0	0	264	0	0	18	53	121	57	0	225	17	245
0.753605	4	20334.9	1	0	0.7	0.3	0.2	0.4	0.4	0	11	10	512	512	0	3	0	0	0	0	0	261	0	0	18	53	119	54	0	224	17	254
0.755001	4	20425	1	0	0.8	0.2	0.2	0.4	0.4	0	11	10	512	512	0	3	0	0	0	0	0	261	0	0	18	52	118	54	0	219	17	261
0.755972	4	9386.17	1	0.3	0.3	0.4	0	0.1	0.4	0.5	11	10	512	512	0	4	0	0	0	0	0	256	0	0	18	53	118	54	0	215	17	268
0.758462	4	20515.1	1	0	0.9	0.1	0.2	0.4	0.4	0	11	9	512	512	0	4	0	0	0	0	0	250	0	0	18	53	116	54	0	216	18	275
0.743892	4	20605.2	1	0	1	0	0.2	0.4	0.4	0	12	11	512	512	0	4	0	0	0	0	0	286	0	0	19	55	130	58	0	236	19	194
0.740549	4	19741.9	1	0.1	0	0.9	0.2	0.4	0.4	0	12	12	512	512	0	4	0	0	0	0	0	284	0	0	19	56	130	58	0	235	19	195
0.741598	4	19832	1	0.1	0.1	0.8	0.2	0.4	0.4	0	12	12	512	512	0	3	0	0	0	0	0	280	0	0	18	56	128	57	0	235	19	204
0.743329	4	19922.1	1	0.1	0.2	0.7	0.2	0.4	0.4	0	13	12	512	512	0	3	0	0	0	0	0	278	0	0	18	55	126	57	0	235	17	210
0.741818	4	20012.2	1	0.1	0.3	0.6	0.2	0.4	0.4	0	12	12	512	512	0	3	0	0	0	0	0	272	0	0	18	54	125	57	0	230	17	224
0.744591	4	20102.3	1	0.1	0.4	0.5	0.2	0.4	0.4	0	11	12	512	512	0	3	0	0	0	0	0	268	0	0	18	53	123	57	0	227	17	235
0.7481	4	20192.5	1	0.1	0.5	0.4	0.2	0.4	0.4	0	11	10	512	512	0	3	0	0	0	0	0	262	0	0	18	54	122	57	0	227	17	243
0.750708	4	20282.6	1	0.1	0.6	0.3	0.2	0.4	0.4	0	11	10	512	512	0	3	0	0	0	0	0	260	0	0	18	54	119	55	0	226	17	251
0.752792	4	20372.7	1	0.1	0.7	0.2	0.2	0.4	0.4	0	11	10	512	512	0	4	0	0	0	0	0	259	0	0	18	53	118	55	0	220	17	259
0.754108	4	9476.28	1	0.3	0.4	0.3	0	0.1	0.4	0.5	11	9	512	512	0	4	0	0	0	0	0	255	0	0	18	53	117	54	0	218	18	267
0.739705	4	20462.8	1	0.1	0.8	0.1	0.2	0.4	0.4	0	13	12	512	512	0	4	0	0	0	0	0	286	0	0	19	56	130	58	0	236	19	191
0.73738	4	20552.9	1	0.1	0.9	0	0.2	0.4	0.4	0	13	13	512	512	0	4	0	0	0	0	0	284	0	0	19	56	129	58	0	237	19	192
0.737028	4	19779.7	1	0.2	0	0.8	0.2	0.4	0.4	0	13	12	512	512	0	4	0	0	0	0	0	281	0	0	19	56	129	57	0	236	19	198
0.740777	4	19869.8	1	0.2	0.1	0.7	0.2	0.4	0.4	0	13	12	512	512	0	3	0	0	0	0	0	277	0	0	18	55	126	57	0	235	18	210
0.739255	4	19959.9	1	0.2	0.2	0.6	0.2	0.4	0.4	0	12	12	512	512	0	3	0	0	0	0	0	272	0	0	18	54	125	57	0	231	17	223
0.742055	4	20050	1	0.2	0.3	0.5	0.2	0.4	0.4	0	11	12	512	512	0	3	0	0	0	0	0	266	0	0	18	55	123	57	0	230	17	232
0.745852	4	20140.1	1	0.2	0.4	0.4	0.2	0.4	0.4	0	11	10	512	512	0	3	0	0	0	0	0	261	0	0	18	54	121	57	0	229	17	243
0.748678	4	20230.2	1	0.2	0.5	0.3	0.2	0.4	0.4	0	11	10	512	512	0	4	0	0	0	0	0	259	0	0	18	54	119	55	0	226	17	251
0.750557	4	20320.3	1	0.2	0.6	0.2	0.2	0.4	0.4	0	11	10	512	512	0	4	0	0	0	0	0	256	0	0	18	53	117	54	0	220	18	263
0.737282	4	20410.4	1	0.2	0.7	0.1	0.2	0.4	0.4	0	14	12	512	512	0	4	0	0	0	0	0	286	0	0	19	56	129	58	0	238	19	189
0.734792	4	9566.39	1	0.3	0.5	0.2	0	0.1	0.4	0.5	14	12	512	512	0	4	0	0	0	0	0	284	0	0	19	56	129	58	0	238	19	191
0.735273	4	20500.5	1	0.2	0.8	0	0.2	0.4	0.4	0	13	13	512	512	0	4	0	0	0	0	0	280	0	0	19	56	128	57	0	238	19	197
0.738366	4	19817.4	1	0.3	0	0.7	0.2	0.4	0.4	0	13	12	512	512	0	3	0	0	0	0	0	276	0	0	18	55	127	57	0	237	18	208
0.737748	4	19907.6	1	0.3	0.1	0.6	0.2	0.4	0.4	0	12	12	512	512	0	3	0	0	0	0	0	269	0	0	18	55	125	57	0	234	17	222
0.741044	4	19997.7	1	0.3	0.2	0.5	0.2	0.4	0.4	0	11	12	512	512	0	3	0	0	0	0	0	265	0	0	18	55	122	58	0	231	17	232
0.744435	4	20087.8	1	0.3	0.3	0.4	0.2	0.4	0.4	0	11	10	512	512	0	4	0	0	0	0	0	260	0	0	18	55	119	55	0	228	17	247
0.747633	4	20177.9	1	0.3	0.4	0.3	0.2	0.4	0.4	0	11	10	512	512	0	4	0	0	0	0	0	258	0	0	18	53	116	55	0	226	18	255
0.734835	4	20268	1	0.3	0.5	0.2	0.2	0.4	0.4	0	14	12	512	512	0	4	0	0	0	0	0	285	0	0	19	56	129	58	0	238	19	190
0.732189	4	20358.1	1	0.3	0.6	0.1	0.2	0.4	0.4	0	13	12	512	512	0	4	0	0	0	0	0	284	0	0	19	56	129	58	0	240	19	190
0.735345	4	20448.2	1	0.3	0.7	0	0.2	0.4	0.4	0	13	13	512	512	0	4	0	0	0	0	0	279	0	0	18	56	128	57	0	239	19	198
0.735867	4	19855.2	1	0.4	0	0.6	0.2	0.4	0.4	0	12	12	512	512	0	3	0	0	0	0	0	274	0	0	18	55	127	57	0	237	17	212
0.738623	4	9656.5	1	0.3	0.6	0.1	0	0.1	0.4	0.5	11	12	512	512	0	3	0	0	0	0	0	266	0	0	18	55	122	58	0	237	17	225
0.74125	4	19945.3	1	0.4	0.1	0.5	0.2	0.4	0.4	0	11	12	512	512	0	3	0	0	0	0	0	262	0	0	18	56	122	57	0	231	17	235
0.743443	4	20035.4	1	0.4	0.2	0.4	0.2	0.4	0.4	0	11	10	512	512	0	4	0	0	0	0	0	258	0	0	18	55	117	55	0	230	18	248
0.733025	4	20125.5	1	0.4	0.3	0.3	0.2	0.4	0.4	0	13	12	512	512	0	4	0	0	0	0	0	282	0	0	19	56	129	58	0	240	19	192
0.733658	4	20215.7	1	0.4	0.4	0.2	0.2	0.4	0.4	0	13	12	512	512	0	4	0	0	0	0	0	281	0	0	19	56	128	57	0	239	19	196
0.734466	4	20305.8	1	0.4	0.5	0.1	0.2	0.4	0.4	0	12	12	512	512	0	3	0	0	0	0	0	274	0	0	18	56	127	57	0	241	19	205
0.736233	4	20395.9	1	0.4	0.6	0	0.2	0.4	0.4	0	11	12	512	512	0	3	0	0	0	0	0	267	0	0	18	55	122	58	0	237	17	224
0.738236	4	19893	1	0.5	0	0.5	0.2	0.4	0.4	0	11	12	512	512	0	3	0	0	0	0	0	262	0	0	18	56	122	57	0	236	17	230
0.741126	4	19983.1	1	0.5	0.1	0.4	0.2	0.4	0.4	0	11	10	512	512	0	4	0	0	0	0	0	259	0	0	18	55	117	55	0	231	18	246
0.736083	4	20073.2	1	0.5	0.2	0.3	0.2	0.4	0.4	0	12	12	512	512	0	4	0	0	0	0	0	279	0	0	18	55	127	57	0	243	19	198
0.734709	4	20163.3	1	0.5	0.3	0.2	0.2	0.4	0.4	0	12	12	512	512	0	4	0	0	0	0	0	275	0	0	18	56	127	57	0	241	19	203
0.735138	4	9746.61	1	0.3	0.7	0	0	0.1	0.4	0.5	12	11	512	512	0	3	0	0	0	0	0	270	0	0	18	55	124	58	0	237	17	219
0.736168	4	20253.4	1	0.5	0.4	0.1	0.2	0.4	0.4	0	11	12	512	512	0	3	0	0	0	0	0	262	0	0	18	56	121	57	0	238	17	229
0.73866	4	20343.5	1	0.5	0.5	0	0.2	0.4	0.4	0	11	11	512	512	0	4	0	0	0	0	0	259	0	0	18	55	117	55	0	232	18	244
0.735881	4	19930.8	1	0.6	0	0.4	0.2	0.4	0.4	0	12	12	512	512	0	4	0	0	0	0	0	275	0	0	18	55	127	57	0	239	18	207
0.735976	4	20020.9	1	0.6	0.1	0.3	0.2	0.4	0.4	0	12	11	512	512	0	3	0	0	0	0	0	270	0	0	18	55	124	58	0	237	17	219
0.736157	4	20111	1	0.6	0.2	0.2	0.2	0.4	0.4	0	11	11	512	512	0	3	0	0	0	0	0	263	0	0	18	56	121	57	0	239	17	228
0.737554	4	20201.1	1	0.6	0.3	0.1	0.2	0.4	0.4	0	11	10	512	512	0	4	0	0	0	0	0	260	0	0	18	56	118	55	0	232	18	242
0.738651	4	20291.2	1	0.6	0.4	0	0.2	0.4	0.4	0	11	11	512	512	0	3	0	0	0	0	0	268	0	0	18	55	123	57	0	239	17	222
0.737345	4	19968.5	1	0.7	0	0.3	0.2	0.4	0.4	0	11	11	512	512	0	3	0	0	0	0	0	263	0	0	18	56	120	57	0	240	17	228
0.737304	4	20058.6	1	0.7	0.1	0.2	0.2	0.4	0.4	0	11	10	512	512	0	4	0	0	0	0	0	260	0	0	18	56	118	54	0	233	18	242
0.739608	4	20148.7	1	0.7	0.2	0.1	0.2	0.4	0.4	0	11	10	512	512	0	4	0	0	0	0	0	263	0	0	18	56	119	55	0	238	17	233
0.738308	4	9153.62	1	0.4	0	0.6	0	0.1	0.4	0.5	11	10	512	512	0	4	0	0	0	0	0	260	0	0	18	55	117	54	0	235	18	242
0.741246	4	20238.9	1	0.7	0.3	0	0.2	0.4	0.4	0	11	10	512	512	0	4	0	0	0	0	0	258	0	0	19	53	115	53	0	234	18	249
0.902253	4	20006.3	1	0.8	0	0.2	0.2	0.4	0.4	0	10	16	512	512	0	5	0	0	0	0	0	274	0	0	17	45	136	64	0	224	20	213
0.898574	4	20096.4	1	0.8	0.1	0.1	0.2	0.4	0.4	0	10	16	512	512	0	5	0	0	0	0	0	272	0	0	17	47	136	64	0	226	19	212
0.896433	4	20186.5	1	0.8	0.2	0	0.2	0.4	0.4	0	10	16	512	512	0	5	0	0	0	0	0	272	0	0	17	46	136	63	0	226	19	214
0.898014	4	20044.1	1	0.9	0	0.1	0.2	0.4	0.4	0	10	16	512	512	0	4	0	0	0	0	0	269	0	0	17	48	135	63	0	222	19	221
0.899698	4	20134.2	1	0.9	0.1	0	0.2	0.4	0.4	0	10	16	512	512	0	4	0	0	0	0	0	264	0	0	17	48	135	63	0	222	18	227
0.899788	4	20081.8	1	1	0	0	0.2	0.4	0.4	0	10	16	512	512	0	4	0	0	0	0	0	262	0	0	17	48	135	63	0	218	18	233
0.900816	4	15744.4	1	0	0	1	0.2	0.5	0	0.3	10	16	512	512	0	4	0	0	0	0	0	259	0	0	17	48	135	62	0	218	18	237
0.900093	4	15834.5	1	0	0.1	0.9	0.2	0.5	0	0.3	10	16	512	512	0	4	0	0	0	0	0	255	0	0	18	47	133	62	0	217	18	244
0.904376	4	15924.6	1	0	0.2	0.8	0.2	0.5	0	0.3	10	15	512	512	0	4	0	0	0	0	0	254	0	0	18	47	133	62	0	214	20	247
0.907304	4	9243.73	1	0.4	0.1	0.5	0	0.1	0.4	0.5	10	15	512	512	0	4	0	0	0	0	0	250	0	0	18	47	132	63	0	213	20	252
0.913465	4	16014.7	1	0	0.3	0.7	0.2	0.5	0	0.3	10	15	512	512	0	4	0	0	0	0	0	247	0	0	18	47	132	63	0	212	20	256
0.896973	4	16104.8	1	0	0.4	0.6	0.2	0.5	0	0.3	10	16	512	512	0	6	0	0	0	0	0	276	0	0	18	47	136	64	0	228	19	204
0.893359	4	16194.9	1	0	0.5	0.5	0.2	0.5	0	0.3	10	16	512	512	0	6	0	0	0	0	0	276	0	0	18	47	136	64	0	228	19	204
0.891492	4	16285	1	0	0.6	0.4	0.2	0.5	0	0.3	10	16	512	512	0	6	0	0	0	0	0	272	0	0	17	49	136	64	0	228	19	207
0.890911	4	16375.1	1	0	0.7	0.3	0.2	0.5	0	0.3	10	16	512	512	0	6	0	0	0	0	0	270	0	0	17	50	136	64	0	226	19	210
0.894002	4	16465.2	1	0	0.8	0.2	0.2	0.5	0	0.3	10	16	512	512	0	6	0	0	0	0	0	266	0	0	17	49	135	63	0	224	19	219
0.895093	4	16555.4	1	0	0.9	0.1	0.2	0.5	0	0.3	10	16	512	512	0	5	0	0	0	0	0	262	0	0	17	49	135	63	0	223	18	226
0.896813	4	16645.5	1	0	1	0	0.2	0.5	0	0.3	10	16	512	512	0	5	0	0	0	0	0	258	0	0	18	49	135	63	0	222	18	230
0.897228	4	15782.1	1	0.1	0	0.9	0.2	0.5	0	0.3	10	16	512	512	0	5	0	0	0	0	0	255	0	0	18	49	133	62	0	221	19	236
0.901826	4	15872.3	1	0.1	0.1	0.8	0.2	0.5	0	0.3	10	15	512	512	0	5	0	0	0	0	0	252	0	0	18	48	133	62	0	215	20	246
0.904369	4	9333.84	1	0.4	0.2	0.4	0	0.1	0.4	0.5	10	15	512	512	0	4	0	0	0	0	0	248	0	0	18	48	132	63	0	214	20	252
0.893172	4	15962.4	1	0.1	0.2	0.7	0.2	0.5	0	0.3	11	16	512	512	0	6	0	0	0	0	0	276	0	0	18	47	136	65	0	233	19	197
0.889625	4	16052.5	1	0.1	0.3	0.6	0.2	0.5	0	0.3	11	16	512	512	0	6	0	0	0	0	0	274	0	0	18	50	136	65	0	232	19	197
0.888366	4	16142.6	1	0.1	0.4	0.5	0.2	0.5	0	0.3	10	16	512	512	0	6	0	0	0	0	0	273	0	0	18	50	136	65	0	232	19	199
0.888652	4	16232.7	1	0.1	0.5	0.4	0.2	0.5	0	0.3	10	16	512	512	0	6	0	0	0	0	0	271	0	0	17	50	136	64	0	227	19	208
0.889246	4	16322.8	1	0.1	0.6	0.3	0.2	0.5	0	0.3	10	16	512	512	0	6	0	0	0	0	0	266	0	0	18	49	135	63	0	226	19	216
0.890635	4	16412.9	1	0.1	0.7	0.2	0.2	0.5	0	0.3	10	16	512	512	0	6	0	0	0	0	0	259	0	0	18	49	135	63	0	225	19	224
0.893598	4	16503	1	0.1	0.8	0.1	0.2	0.5	0	0.3	10	16	512	512	0	5	0	0	0	0	0	257	0	0	18	49	135	63	0	223	19	229
0.895992	4	16593.1	1	0.1	0.9	0	0.2	0.5	0	0.3	11	15	512	512	0	5	0	0	0	0	0	253	0	0	18	49	133	62	0	220	19	239
0.900087	4	15819.9	1	0.2	0	0.8	0.2	0.5	0	0.3	10	15	512	512	0	5	0	0	0	0	0	250	0	0	18	48	133	63	0	218	20	244
0.890731	4	15910	1	0.2	0.1	0.7	0.2	0.5	0	0.3	12	16	512	512	0	6	0	0	0	0	0	274	0	0	18	50	137	65	0	231	20	195
0.887375	4	9423.94	1	0.4	0.3	0.3	0	0.1	0.4	0.5	11	16	512	512	0	6	0	0	0	0	0	274	0	0	18	50	137	65	0	233	20	194
0.886199	4	16000.1	1	0.2	0.2	0.6	0.2	0.5	0	0.3	10	16	512	512	0	6	0	0	0	0	0	271	0	0	18	50	136	65	0	234	20	198
0.886382	4	16090.2	1	0.2	0.3	0.5	0.2	0.5	0	0.3	10	16	512	512	0	6	0	0	0	0	0	270	0	0	18	51	136	64	0	229	19	205
0.888862	4	16180.4	1	0.2	0.4	0.4	0.2	0.5	0	0.3	10	16	512	512	0	6	0	0	0	0	0	263	0	0	18	50	135	63	0	228	19	216
0.888612	4	16270.5	1	0.2	0.5	0.3	0.2	0.5	0	0.3	10	16	512	512	0	6	0	0	0	0	0	257	0	0	18	50	135	63	0	227	19	223
0.89285	4	16360.6	1	0.2	0.6	0.2	0.2	0.5	0	0.3	11	15	512	512	0	5	0	0	0	0	0	255	0	0	18	50	134	62	0	223	19	232
0.896038	4	16450.7	1	0.2	0.7	0.1	0.2	0.5	0	0.3	10	15	512	512	0	5	0	0	0	0	0	251	0	0	18	49	133	63	0	219	20	241
0.889187	4	16540.8	1	0.2	0.8	0	0.2	0.5	0	0.3	12	16	512	512	0	6	0	0	0	0	0	274	0	0	18	50	137	65	0	233	20	193
0.885446	4	15857.7	1	0.3	0	0.7	0.2	0.5	0	0.3	11	16	512	512	0	6	0	0	0	0	0	273	0	0	18	50	136	65	0	236	20	193
0.882833	4	15947.8	1	0.3	0.1	0.6	0.2	0.5	0	0.3	10	16	512	512	0	6	0	0	0	0	0	269	0	0	19	52	136	65	0	232	20	199
0.885836	4	16037.9	1	0.3	0.2	0.5	0.2	0.5	0	0.3	10	16	512	512	0	6	0	0	0	0	0	266	0	0	18	51	135	63	0	233	19	207
0.886823	4	9514.05	1	0.4	0.4	0.2	0	0.1	0.4	0.5	10	16	512	512	0	6	0	0	0	0	0	260	0	0	18	50	135	62	0	228	20	219
0.889268	4	16128	1	0.3	0.3	0.4	0.2	0.5	0	0.3	11	15	512	512	0	5	0	0	0	0	0	255	0	0	18	50	135	62	0	226	19	228
0.8927	4	16218.1	1	0.3	0.4	0.3	0.2	0.5	0	0.3	11	15	512	512	0	5	0	0	0	0	0	252	0	0	18	50	133	62	0	225	19	234
0.886476	4	16308.2	1	0.3	0.5	0.2	0.2	0.5	0	0.3	11	16	512	512	0	6	0	0	0	0	0	273	0	0	18	50	137	65	0	235	20	193
0.882671	4	16398.3	1	0.3	0.6	0.1	0.2	0.5	0	0.3	10	16	512	512	0	6	0	0	0	0	0	269	0	0	19	52	136	64	0	236	20	196
0.884798	4	16488.4	1	0.3	0.7	0	0.2	0.5	0	0.3	10	16	512	512	0	6	0	0	0	0	0	266	0	0	18	52	135	64	0	235	19	203
0.8853	4	15895.5	1	0.4	0	0.6	0.2	0.5	0	0.3	10	16	512	512	0	6	0	0	0	0	0	261	0	0	18	50	135	62	0	231	20	215
0.887916	4	15985.6	1	0.4	0.1	0.5	0.2	0.5	0	0.3	11	15	512	512	0	6	0	0	0	0	0	255	0	0	18	50	135	62	0	228	19	225
0.890284	4	16075.7	1	0.4	0.2	0.4	0.2	0.5	0	0.3	11	15	512	512	0	5	0	0	0	0	0	254	0	0	18	50	133	62	0	225	19	232
0.883715	4	16165.8	1	0.4	0.3	0.3	0.2	0.5	0	0.3	10	16	512	512	0	6	0	0	0	0	0	269	0	0	19	52	136	64	0	234	20	198
0.886028	4	16255.9	1	0.4	0.4	0.2	0.2	0.5	0	0.3	10	16	512	512	0	6	0	0	0	0	0	265	0	0	18	52	135	64	0	237	19	202
0.884955	4	9604.16	1	0.4	0.5	0.1	0	0.1	0.4	0.5	10	16	512	512	0	6	0	0	0	0	0	261	0	0	18	50	135	62	0	233	20	213
0.887132	4	16346	1	0.4	0.5	0.1	0.2	0.5	0	0.3	11	15	512	512	0	6	0	0	0	0	0	255	0	0	18	50	135	62	0	229	19	224
0.888137	4	16436.1	1	0.4	0.6	0	0.2	0.5	0	0.3	12	15	512	512	0	5	0	0	0	0	0	253	0	0	18	50	132	63	0	228	19	229
0.889063	4	15933.2	1	0.5	0	0.5	0.2	0.5	0	0.3	10	16	512	512	0	6	0	0	0	0	0	265	0	0	18	50	135	62	0	237	19	206
0.88523	4	16023.3	1	0.5	0.1	0.4	0.2	0.5	0	0.3	10	16	512	512	0	6	0	0	0	0	0	261	0	0	18	50	135	62	0	233	20	213
0.886979	4	16113.4	1	0.5	0.2	0.3	0.2	0.5	0	0.3	11	15	512	512	0	6	0	0	0	0	0	255	0	0	18	50	135	62	0	229	19	224
0.887265	4	16203.6	1	0.5	0.3	0.2	0.2	0.5	0	0.3	12	15	512	512	0	5	0	0	0	0	0	253	0	0	18	50	132	63	0	228	19	229
0.886932	4	16293.7	1	0.5	0.4	0.1	0.2	0.5	0	0.3	10	16	512	512	0	6	0	0	0	0	0	258	0	0	18	50	135	62	0	231	20	218
0.887542	4	16383.8	1	0.5	0.5	0	0.2	0.5	0	0.3	12	15	512	512	0	6	0	0	0	0	0	255	0	0	18	50	133	62	0	230	19	224
0.888482	4	15971	1	0.6	0	0.4	0.2	0.5	0	0.3	11	15	512	512	0	5	0	0	0	0	0	253	0	0	18	50	132	63	0	227	20	230
0.890347	4	16061.1	1	0.6	0.1	0.3	0.2	0.5	0	0.3	12	15	512	512	0	6	0	0	0	0	0	254	0	0	18	50	132	63	0	228	19	227
0.890903	4	9694.27	1	0.4	0.6	0	0	0.1	0.4	0.5	11	15	512	512	0	5	0	0	0	0	0	251	0	0	18	49	132	63	0	228	20	232
0.895715	4	16151.2	1	0.6	0.2	0.2	0.2	0.5	0	0.3	11	15	512	512	0	5	0	0	0	0	0	249	0	0	18	49	132	63	0	225	20	237
0.385048	4	16241.3	0.990234	0.6	0.3	0.1	0.2	0.5	0	0.3	54	16	507	507	0	21	0	0	0	0	0	218	0	0	10	137	94	44	0	263	18	139
0.387786	4	16331.4	0.990234	0.6	0.4	0	0.2	0.5	0	0.3	48	16	507	507	0	21	0	0	0	0	0	214	0	0	10	135	91	43	0	248	18	170
0.396481	4	16008.8	0.990234	0.7	0	0.3	0.2	0.5	0	0.3	47	15	507	507	0	21	0	0	0	0	0	205	0	0	9	127	89	43	0	232	18	208
0.401898	4	16098.9	0.990234	0.7	0.1	0.2	0.2	0.5	0	0.3	46	13	507	507	0	21	0	0	0	0	0	199	0	0	8	123	87	40	0	214	18	245
0.408965	4	16189	0.994141	0.7	0.2	0.1	0.2	0.5	0	0.3	45	12	509	509	0	20	0	0	0	0	0	190	0	0	8	118	87	39	0	203	18	278
0.42159	4	16279.1	0.994141	0.7	0.3	0	0.2	0.5	0	0.3	44	12	509	509	0	18	0	0	0	0	0	184	0	0	8	111	86	37	0	192	17	309
0.42943	4	16046.5	0.996094	0.8	0	0.2	0.2	0.5	0	0.3	44	11	510	510	0	17	0	0	0	0	0	178	0	0	8	111	84	37	0	172	17	341
0.435881	4	16136.6	0.996094	0.8	0.1	0.1	0.2	0.5	0	0.3	44	11	510	510	0	16	0	0	0	0	0	175	0	0	7	108	82	36	0	161	17	363
0.444235	4	16226.8	0.996094	0.8	0.2	0	0.2	0.5	0	0.3	43	11	510	510	0	15	0	0	0	0	0	171	0	0	7	106	82	36	0	154	17	378
0.451076	4	9191.39	0.996094	0.5	0	0.5	0	0.1	0.4	0.5	42	11	510	510	0	15	0	0	0	0	0	161	0	0	7	99	82	35	0	152	17	399
0.458237	4	16084.3	0.996094	0.9	0	0.1	0.2	0.5	0	0.3	41	10	510	510	0	15	0	0	0	0	0	159	0	0	7	97	81	34	0	151	17	408
0.384849	4	16174.4	0.990234	0.9	0.1	0	0.2	0.5	0	0.3	53	16	507	507	0	21	0	0	0	0	0	225	0	0	10	137	94	46	0	264	18	130
0.388171	4	16122.1	0.990234	1	0	0	0.2	0.5	0	0.3	48	15	507	507	0	21	0	0	0	0	0	218	0	0	10	134	93	43	0	250	18	164
0.395928	4	17363.3	0.990234	0	0	1	0.2	0.5	0.1	0.2	45	15	507	507	0	21	0	0	0	0	0	207	0	0	9	127	90	43	0	232	18	207
0.402838	4	17453.4	0.990234	0	0.1	0.9	0.2	0.5	0.1	0.2	44	13	507	507	0	21	0	0	0	0	0	202	0	0	8	122	87	40	0	215	18	244
0.409997	4	17543.5	0.994141	0	0.2	0.8	0.2	0.5	0.1	0.2	44	12	509	509	0	20	0	0	0	0	0	192	0	0	8	118	87	39	0	200	18	280
0.422654	4	17633.6	0.994141	0	0.3	0.7	0.2	0.5	0.1	0.2	43	12	509	509	0	18	0	0	0	0	0	187	0	0	8	112	86	37	0	188	17	310
0.430057	4	17723.7	0.996094	0	0.4	0.6	0.2	0.5	0.1	0.2	43	11	510	510	0	17	0	0	0	0	0	181	0	0	8	111	84	37	0	170	17	341
0.43644	4	17813.8	0.996094	0	0.5	0.5	0.2	0.5	0.1	0.2	43	11	510	510	0	16	0	0	0	0	0	176	0	0	7	108	82	36	0	161	17	363
0.445019	4	17903.9	0.996094	0	0.6	0.4	0.2	0.5	0.1	0.2	43	11	510	510	0	15	0	0	0	0	0	171	0	0	7	105	82	36	0	154	17	379
0.452774	4	9281.5	0.996094	0.5	0.1	0.4	0	0.1	0.4	0.5	41	11	510	510	0	15	0	0	0	0	0	165	0	0	7	98	82	35	0	151	17	398
0.385692	4	17994.1	0.990234	0	0.7	0.3	0.2	0.5	0.1	0.2	51	16	507	507	0	21	0	0	0	0	0	229	0	0	10	136	94	46	0	263	18	130
0.388926	4	18084.2	0.990234	0	0.8	0.2	0.2	0.5	0.1	0.2	47	15	507	507	0	21	0	0	0	0	0	219	0	0	10	134	93	43	0	248	18	166
0.397852	4	18174.3	0.990234	0	0.9	0.1	0.2	0.5	0.1	0.2	45	15	507	507	0	21	0	0	0	0	0	207	0	0	9	127	90	43	0	231	18	208
0.40352	4	18264.4	0.990234	0	1	0	0.2	0.5	0.1	0.2	44	13	507	507	0	21	0	0	0	0	0	202	0	0	8	122	87	40	0	213	19	245
0.410965	4	17401.1	0.992188	0.1	0	0.9	0.2	0.5	0.1	0.2	44	12	508	508	0	20	0	0	0	0	0	194	0	0	8	116	87	39	0	198	19	279
0.422548	4	17491.2	0.996094	0.1	0.1	0.8	0.2	0.5	0.1	0.2	43	12	510	510	0	18	0	0	0	0	0	188	0	0	8	112	86	37	0	186	17	313
0.431033	4	17581.3	0.996094	0.1	0.2	0.7	0.2	0.5	0.1	0.2	43	11	510	510	0	17	0	0	0	0	0	182	0	0	8	110	84	37	0	171	17	340
0.437113	4	17671.4	0.996094	0.1	0.3	0.6	0.2	0.5	0.1	0.2	42	11	510	510	0	15	0	0	0	0	0	178	0	0	7	108	82	36	0	160	17	364
0.446056	4	17761.5	0.996094	0.1	0.4	0.5	0.2	0.5	0.1	0.2	41	11	510	510	0	15	0	0	0	0	0	172	0	0	7	103	82	36	0	152	17	384
0.387194	4	17851.6	0.990234	0.1	0.5	0.4	0.2	0.5	0.1	0.2	49	16	507	507	0	21	0	0	0	0	0	225	0	0	10	135	95	46	0	258	18	141
0.389757	4	9371.61	0.990234	0.5	0.2	0.3	0	0.1	0.4	0.5	45	15	507	507	0	21	0	0	0	0	0	219	0	0	10	134	92	43	0	244	18	173
0.399475	4	17941.7	0.990234	0.1	0.6	0.3	0.2	0.5	0.1	0.2	44	14	507	507	0	21	0	0	0	0	0	207	0	0	9	126	89	43	0	225	19	217
0.404487	4	18031.8	0.990234	0.1	0.7	0.2	0.2	0.5	0.1	0.2	44	13	507	507	0	21	0	0	0	0	0	202	0	0	8	121	87	40	0	211	19	248
0.412734	4	18121.9	0.994141	0.1	0.8	0.1	0.2	0.5	0.1	0.2	44	12	509	509	0	20	0	0	0	0	0	194	0	0	8	117	86	39	0	198	19	281
0.422974	4	18212	0.996094	0.1	0.9	0	0.2	0.5	0.1	0.2	42	12	510	510	0	18	0	0	0	0	0	189	0	0	8	112	86	37	0	185	17	314
0.432064	4	17438.8	0.996094	0.2	0	0.8	0.2	0.5	0.1	0.2	42	11	510	510	0	17	0	0	0	0	0	184	0	0	8	110	84	37	0	169	17	341
0.43887	4	17528.9	0.996094	0.2	0.1	0.7	0.2	0.5	0.1	0.2	42	11	510	510	0	15	0	0	0	0	0	180	0	0	7	107	82	36	0	158	17	365
0.388783	4	17619.1	0.990234	0.2	0.2	0.6	0.2	0.5	0.1	0.2	46	15	507	507	0	21	0	0	0	0	0	221	0	0	10	134	94	44	0	251	19	159
0.391282	4	17709.2	0.990234	0.2	0.3	0.5	0.2	0.5	0.1	0.2	45	15	507	507	0	21	0	0	0	0	0	216	0	0	10	132	92	43	0	242	19	179
0.400655	4	17799.3	0.990234	0.2	0.4	0.4	0.2	0.5	0.1	0.2	43	14	507	507	0	21	0	0	0	0	0	208	0	0	9	123	89	43	0	220	19	225
0.405533	4	17889.4	0.990234	0.2	0.5	0.3	0.2	0.5	0.1	0.2	43	13	507	507	0	21	0	0	0	0	0	202	0	0	8	120	88	40	0	206	19	254
0.413384	4	9461.71	0.996094	0.5	0.3	0.2	0	0.1	0.4	0.5	42	12	510	510	0	20	0	0	0	0	0	195	0	0	8	116	86	39	0	198	19	285
0.424171	4	17979.5	0.996094	0.2	0.6	0.2	0.2	0.5	0.1	0.2	42	11	510	510	0	18	0	0	0	0	0	192	0	0	8	110	86	37	0	181	17	318
0.433142	4	18069.6	0.996094	0.2	0.7	0.1	0.2	0.5	0.1	0.2	42	11	510	510	0	17	0	0	0	0	0	185	0	0	8	108	84	36	0	169	17	343
0.390604	4	18159.7	0.990234	0.2	0.8	0	0.2	0.5	0.1	0.2	45	15	507	507	0	21	0	0	0	0	0	218	0	0	10	133	92	43	0	243	19	175
0.394029	4	17476.6	0.990234	0.3	0	0.7	0.2	0.5	0.1	0.2	45	15	507	507	0	21	0	0	0	0	0	211	0	0	10	131	91	43	0	235	19	193
0.401792	4	17566.7	0.990234	0.3	0.1	0.6	0.2	0.5	0.1	0.2	42	14	507	507	0	21	0	0	0	0	0	206	0	0	8	122	88	42	0	219	19	233
0.406863	4	17656.8	0.990234	0.3	0.2	0.5	0.2	0.5	0.1	0.2	43	13	507	507	0	21	0	0	0	0	0	200	0	0	8	118	88	40	0	203	19	261
0.41632	4	17746.9	0.996094	0.3	0.3	0.4	0.2	0.5	0.1	0.2	42	12	510	510	0	19	0	0	0	0	0	196	0	0	8	113	86	39	0	194	18	293
0.426065	4	17837	0.996094	0.3	0.4	0.3	0.2	0.5	0.1	0.2	42	11	510	510	0	17	0	0	0	0	0	192	0	0	8	110	86	37	0	176	17	324
0.393126	4	17927.2	0.990234	0.3	0.5	0.2	0.2	0.5	0.1	0.2	45	15	507	507	0	21	0	0	0	0	0	212	0	0	10	132	91	43	0	235	19	191
0.39685	4	18017.3	0.990234	0.3	0.6	0.1	0.2	0.5	0.1	0.2	43	14	507	507	0	21	0	0	0	0	0	210	0	0	9	125	90	43	0	224	19	216
0.40294	4	9551.82	0.990234	0.5	0.4	0.1	0	0.1	0.4	0.5	42	14	507	507	0	21	0	0	0	0	0	206	0	0	8	121	88	41	0	214	19	240
0.408854	4	18107.4	0.994141	0.3	0.7	0	0.2	0.5	0.1	0.2	42	13	509	509	0	21	0	0	0	0	0	202	0	0	8	117	88	39	0	197	19	272
0.418199	4	17514.4	0.996094	0.4	0	0.6	0.2	0.5	0.1	0.2	42	12	510	510	0	19	0	0	0	0	0	194	0	0	8	111	86	38	0	190	18	302
0.3967	4	17604.5	0.990234	0.4	0.1	0.5	0.2	0.5	0.1	0.2	42	15	507	507	0	21	0	0	0	0	0	210	0	0	9	125	90	43	0	225	19	215
0.400905	4	17694.6	0.990234	0.4	0.2	0.4	0.2	0.5	0.1	0.2	42	14	507	507	0	21	0	0	0	0	0	210	0	0	9	122	89	43	0	216	19	229
0.405508	4	17784.7	0.992188	0.4	0.3	0.3	0.2	0.5	0.1	0.2	42	13	508	508	0	22	0	0	0	0	0	208	0	0	8	120	88	40	0	209	19	247
0.411178	4	17874.8	0.994141	0.4	0.4	0.2	0.2	0.5	0.1	0.2	43	12	509	509	0	20	0	0	0	0	0	198	0	0	8	115	88	39	0	197	19	279
0.400409	4	17964.9	0.990234	0.4	0.5	0.1	0.2	0.5	0.1	0.2	42	14	507	507	0	21	0	0	0	0	0	209	0	0	9	122	89	43	0	215	19	231
0.402458	4	18055	0.990234	0.4	0.6	0	0.2	0.5	0.1	0.2	42	14	507	507	0	21	0	0	0	0	0	209	0	0	8	121	88	41	0	213	19	238
0.407448	4	17552.1	0.992188	0.5	0	0.5	0.2	0.5	0.1	0.2	43	13	508	508	0	21	0	0	0	0	0	203	0	0	8	117	89	40	0	201	19	262
0.402466	4	17642.3	0.990234	0.5	0.1	0.4	0.2	0.5	0.1	0.2	42	13	507	507	0	21	0	0	0	0	0	208	0	0	8	121	88	41	0	212	19	241
0.405504	4	9641.93	0.992188	0.5	0.5	0	0	0.1	0.4	0.5	42	13	508	508	0	22	0	0	0	0	0	208	0	0	8	118	88	41	0	206	19	251
0.405405	4	17732.4	0.992188	0.5	0.2	0.3	0.2	0.5	0.1	0.2	42	13	508	508	0	21	0	0	0	0	0	207	0	0	8	117	89	41	0	204	19	255
0.330968	4	17822.5	0.837891	0.5	0.3	0.2	0.2	0.5	0.1	0.2	59	14	429	429	0	18	0	0	0	0	0	198	0	0	6	137	99	46	0	157	17	107
0.335744	4	17912.6	0.855469	0.5	0.4	0.1	0.2	0.5	0.1	0.2	59	14	438	438	0	18	0	0	0	0	0	190	0	0	6	136	99	45	0	151	17	141
0.342383	4	18002.7	0.880859	0.5	0.5	0	0.2	0.5	0.1	0.2	58	11	451	451	0	16	0	0	0	0	0	186	0	0	6	131	96	44	0	138	17	199
0.345931	4	17589.9	0.902344	0.6	0	0.4	0.2	0.5	0.1	0.2	57	11	462	462	0	15	0	0	0	0	0	187	0	0	5	126	95	45	0	119	15	249
0.352969	4	17680	0.921875	0.6	0.1	0.3	0.2	0.5	0.1	0.2	55	9	472	472	0	15	0	0	0	0	0	188	0	0	5	122	91	43	0	112	15	289
0.35944	4	17770.1	0.939453	0.6	0.2	0.2	0.2	0.5	0.1	0.2	51	8	481	481	0	14	0	0	0	0	0	189	0	0	5	118	91	43	0	106	15	322
0.365113	4	17860.2	0.958984	0.6	0.3	0.1	0.2	0.5	0.1	0.2	48	7	491	491	0	13	0	0	0	0	0	186	0	0	5	116	91	42	0	100	15	359
0.371691	4	17950.4	0.964844	0.6	0.4	0	0.2	0.5	0.1	0.2	46	7	494	494	0	12	0	0	0	0	0	179	0	0	4	114	88	42	0	101	15	380
0.380729	4	17627.7	0.972656	0.7	0	0.3	0.2	0.5	0.1	0.2	46	7	498	498	0	11	0	0	0	0	0	176	0	0	4	109	86	42	0	104	15	396
0.389084	4	9229.16	0.974609	0.6	0	0.4	0	0.1	0.4	0.5	41	7	499	499	0	11	0	0	0	0	0	168	0	0	4	109	86	40	0	102	13	417
0.397582	4	17717.8	0.976562	0.7	0.1	0.2	0.2	0.5	0.1	0.2	40	6	500	500	0	9	0	0	0	0	0	169	0	0	4	105	86	40	0	102	12	427
0.330819	4	17807.9	0.828125	0.7	0.2	0.1	0.2	0.5	0.1	0.2	59	15	424	424	0	18	0	0	0	0	0	199	0	0	7	138	100	47	0	154	17	94
0.334357	4	17898	0.855469	0.7	0.3	0	0.2	0.5	0.1	0.2	58	14	438	438	0	18	0	0	0	0	0	194	0	0	6	137	102	45	0	150	17	135
0.342339	4	17665.5	0.876953	0.8	0	0.2	0.2	0.5	0.1	0.2	58	11	449	449	0	17	0	0	0	0	0	185	0	0	6	129	96	47	0	138	17	194
0.346345	4	17755.6	0.902344	0.8	0.1	0.1	0.2	0.5	0.1	0.2	56	11	462	462	0	15	0	0	0	0	0	188	0	0	6	125	95	45	0	123	15	245
0.353191	4	17845.7	0.921875	0.8	0.2	0	0.2	0.5	0.1	0.2	54	9	472	472	0	15	0	0	0	0	0	188	0	0	5	122	93	43	0	112	15	288
0.359976	4	17703.2	0.9375	0.9	0	0.1	0.2	0.5	0.1	0.2	51	8	480	480	0	14	0	0	0	0	0	187	0	0	5	118	92	43	0	106	15	321
0.365426	4	17793.3	0.958984	0.9	0.1	0	0.2	0.5	0.1	0.2	48	7	491	491	0	13	0	0	0	0	0	188	0	0	5	115	91	42	0	99	15	359
0.372666	4	17741	0.964844	1	0	0	0.2	0.5	0.1	0.2	46	7	494	494	0	12	0	0	0	0	0	180	0	0	4	114	89	42	0	100	15	379
0.380948	4	18982.2	0.972656	0	0	1	0.2	0.5	0.2	0.1	46	7	498	498	0	11	0	0	0	0	0	176	0	0	4	109	86	42	0	105	15	395
0.389532	4	9319.27	0.974609	0.6	0.1	0.3	0	0.1	0.4	0.5	41	7	499	499	0	10	0	0	0	0	0	169	0	0	4	109	86	40	0	102	13	417
0.331216	4	19072.3	0.828125	0	0.1	0.9	0.2	0.5	0.2	0.1	59	15	424	424	0	18	0	0	0	0	0	201	0	0	7	137	102	47	0	154	17	91
0.335395	4	19162.4	0.853516	0	0.2	0.8	0.2	0.5	0.2	0.1	58	14	437	437	0	18	0	0	0	0	0	193	0	0	6	133	101	46	0	152	17	136
0.342439	4	19252.5	0.876953	0	0.3	0.7	0.2	0.5	0.2	0.1	57	11	449	449	0	17	0	0	0	0	0	185	0	0	6	128	96	46	0	138	17	197
0.346799	4	19342.7	0.904297	0	0.4	0.6	0.2	0.5	0.2	0.1	56	11	463	463	0	15	0	0	0	0	0	189	0	0	6	125	96	45	0	124	15	244
0.353154	4	19432.8	0.923828	0	0.5	0.5	0.2	0.5	0.2	0.1	54	8	473	473	0	15	0	0	0	0	0	188	0	0	5	122	95	43	0	111	15	290
0.361456	4	19522.9	0.9375	0	0.6	0.4	0.2	0.5	0.2	0.1	50	8	480	480	0	14	0	0	0	0	0	186	0	0	5	118	92	43	0	106	15	323
0.366858	4	19613	0.958984	0	0.7	0.3	0.2	0.5	0.2	0.1	48	7	491	491	0	13	0	0	0	0	0	187	0	0	5	115	92	42	0	99	15	359
0.374183	4	19703.1	0.964844	0	0.8	0.2	0.2	0.5	0.2	0.1	46	7	494	494	0	12	0	0	0	0	0	181	0	0	4	114	90	42	0	98	15	379
0.381825	4	19793.2	0.972656	0	0.9	0.1	0.2	0.5	0.2	0.1	44	7	498	498	0	11	0	0	0	0	0	174	0	0	4	109	88	42	0	105	15	397
0.332085	4	19883.3	0.835938	0	1	0	0.2	0.5	0.2	0.1	58	14	428	428	0	18	0	0	0	0	0	197	0	0	6	133	102	47	0	155	17	109
0.336841	4	9409.38	0.859375	0.6	0.2	0.2	0	0.1	0.4	0.5	58	12	440	440	0	18	0	0	0	0	0	190	0	0	6	132	102	47	0	151	17	147
0.343844	4	19020	0.880859	0.1	0	0.9	0.2	0.5	0.2	0.1	57	11	451	451	0	17	0	0	0	0	0	183	0	0	6	127	97	46	0	137	17	204
0.347565	4	19110.1	0.904297	0.1	0.1	0.8	0.2	0.5	0.2	0.1	55	11	463	463	0	15	0	0	0	0	0	188	0	0	6	124	95	45	0	124	15	248
0.354154	4	19200.2	0.923828	0.1	0.2	0.7	0.2	0.5	0.2	0.1	53	8	473	473	0	15	0	0	0	0	0	188	0	0	5	122	95	43	0	110	15	292
0.362367	4	19290.3	0.943359	0.1	0.3	0.6	0.2	0.5	0.2	0.1	50	8	483	483	0	14	0	0	0	0	0	187	0	0	5	119	92	42	0	105	15	329
0.367309	4	19380.4	0.958984	0.1	0.4	0.5	0.2	0.5	0.2	0.1	48	7	491	491	0	13	0	0	0	0	0	187	0	0	5	115	92	42	0	98	15	360
0.376091	4	19470.5	0.964844	0.1	0.5	0.4	0.2	0.5	0.2	0.1	46	7	494	494	0	12	0	0	0	0	0	182	0	0	4	113	90	42	0	97	15	380
0.335608	4	19560.6	0.853516	0.1	0.6	0.3	0.2	0.5	0.2	0.1	57	13	437	437	0	18	0	0	0	0	0	196	0	0	6	133	102	48	0	152	17	132
0.339252	4	19650.7	0.859375	0.1	0.7	0.2	0.2	0.5	0.2	0.1	56	11	440	440	0	17	0	0	0	0	0	185	0	0	6	132	97	47	0	146	17	166
0.344554	4	19740.9	0.882812	0.1	0.8	0.1	0.2	0.5	0.2	0.1	57	11	452	452	0	16	0	0	0	0	0	182	0	0	6	127	97	46	0	134	16	212
0.348965	4	19831	0.908203	0.1	0.9	0	0.2	0.5	0.2	0.1	54	8	465	465	0	15	0	0	0	0	0	186	0	0	6	126	95	45	0	123	15	257
0.355666	4	9499.48	0.925781	0.6	0.3	0.1	0	0.1	0.4	0.5	53	8	474	474	0	15	0	0	0	0	0	187	0	0	5	122	94	43	0	109	15	297
0.363728	4	19057.8	0.945312	0.2	0	0.8	0.2	0.5	0.2	0.1	50	7	484	484	0	14	0	0	0	0	0	186	0	0	5	117	92	42	0	102	15	338
0.368532	4	19147.9	0.958984	0.2	0.1	0.7	0.2	0.5	0.2	0.1	47	7	491	491	0	13	0	0	0	0	0	186	0	0	5	115	92	42	0	96	15	364
0.338523	4	19238	0.859375	0.2	0.2	0.6	0.2	0.5	0.2	0.1	58	11	440	440	0	17	0	0	0	0	0	187	0	0	6	133	99	47	0	147	17	158
0.341412	4	19328.1	0.865234	0.2	0.3	0.5	0.2	0.5	0.2	0.1	56	11	443	443	0	17	0	0	0	0	0	183	0	0	6	131	98	47	0	141	17	179
0.34621	4	19418.2	0.886719	0.2	0.4	0.4	0.2	0.5	0.2	0.1	54	10	454	454	0	16	0	0	0	0	0	184	0	0	6	125	96	45	0	133	16	223
0.351495	4	19508.3	0.910156	0.2	0.5	0.3	0.2	0.5	0.2	0.1	53	8	466	466	0	15	0	0	0	0	0	184	0	0	5	125	95	44	0	121	15	267
0.35727	4	19598.4	0.931641	0.2	0.6	0.2	0.2	0.5	0.2	0.1	52	8	477	477	0	15	0	0	0	0	0	189	0	0	5	120	94	43	0	108	15	305
0.365257	4	19688.5	0.947266	0.2	0.7	0.1	0.2	0.5	0.2	0.1	49	7	485	485	0	14	0	0	0	0	0	184	0	0	5	117	92	42	0	101	15	344
0.341374	4	19778.6	0.865234	0.2	0.8	0	0.2	0.5	0.2	0.1	56	11	443	443	0	17	0	0	0	0	0	183	0	0	6	132	97	47	0	141	17	179
0.343699	4	19095.5	0.876953	0.3	0	0.7	0.2	0.5	0.2	0.1	55	11	449	449	0	17	0	0	0	0	0	183	0	0	6	127	97	46	0	137	17	202
0.346465	4	9589.59	0.894531	0.6	0.4	0	0	0.1	0.4	0.5	54	10	458	458	0	15	0	0	0	0	0	187	0	0	6	125	94	45	0	130	16	234
0.352693	4	19185.6	0.917969	0.3	0.1	0.6	0.2	0.5	0.2	0.1	53	8	470	470	0	15	0	0	0	0	0	183	0	0	5	124	96	44	0	114	15	283
0.359286	4	19275.7	0.935547	0.3	0.2	0.5	0.2	0.5	0.2	0.1	51	8	479	479	0	15	0	0	0	0	0	190	0	0	5	121	94	43	0	106	15	310
0.343672	4	19365.9	0.876953	0.3	0.3	0.4	0.2	0.5	0.2	0.1	55	11	449	449	0	17	0	0	0	0	0	182	0	0	6	128	97	46	0	137	17	202
0.345495	4	19456	0.884766	0.3	0.4	0.3	0.2	0.5	0.2	0.1	54	10	453	453	0	16	0	0	0	0	0	184	0	0	6	125	96	45	0	133	16	221
0.348915	4	19546.1	0.900391	0.3	0.5	0.2	0.2	0.5	0.2	0.1	52	8	461	461	0	15	0	0	0	0	0	184	0	0	6	125	95	45	0	125	15	252
0.355298	4	19636.2	0.925781	0.3	0.6	0.1	0.2	0.5	0.2	0.1	52	8	474	474	0	15	0	0	0	0	0	189	0	0	5	121	96	43	0	111	15	293
0.345163	4	19726.3	0.886719	0.3	0.7	0	0.2	0.5	0.2	0.1	54	10	454	454	0	16	0	0	0	0	0	184	0	0	6	125	95	45	0	133	16	224
0.346005	4	19133.3	0.894531	0.4	0	0.6	0.2	0.5	0.2	0.1	54	10	458	458	0	15	0	0	0	0	0	187	0	0	6	125	94	45	0	128	16	236
0.351568	4	19223.4	0.914062	0.4	0.1	0.5	0.2	0.5	0.2	0.1	52	8	468	468	0	15	0	0	0	0	0	183	0	0	6	125	96	44	0	118	15	274
0.3463	4	19313.5	0.896484	0.4	0.2	0.4	0.2	0.5	0.2	0.1	52	9	459	459	0	15	0	0	0	0	0	184	0	0	6	126	94	45	0	125	16	246
0.350725	4	9266.93	0.904297	0.7	0	0.3	0	0.1	0.4	0.5	52	8	463	463	0	15	0	0	0	0	0	183	0	0	6	127	95	45	0	120	15	260
0.350187	4	19403.6	0.910156	0.4	0.3	0.3	0.2	0.5	0.2	0.1	52	8	466	466	0	15	0	0	0	0	0	184	0	0	6	124	95	44	0	119	15	270
0.321248	4	19493.7	0.691406	0.4	0.4	0.2	0.2	0.5	0.2	0.1	56	10	354	354	0	12	0	0	0	0	0	198	0	0	2	116	109	45	0	58	9	93
0.323298	4	19583.8	0.710938	0.4	0.5	0.1	0.2	0.5	0.2	0.1	53	10	364	364	0	12	0	0	0	0	0	194	0	0	2	113	107	48	0	59	9	121
0.327679	4	19674	0.763672	0.4	0.6	0	0.2	0.5	0.2	0.1	54	8	391	391	0	11	0	0	0	0	0	191	0	0	2	115	106	45	0	62	8	180
0.331808	4	19171.1	0.796875	0.5	0	0.5	0.2	0.5	0.2	0.1	52	7	408	408	0	11	0	0	0	0	0	194	0	0	2	116	104	43	0	61	8	218
0.334211	4	19261.2	0.837891	0.5	0.1	0.4	0.2	0.5	0.2	0.1	54	7	429	429	0	11	0	0	0	0	0	196	0	0	2	114	104	42	0	54	6	268
0.340501	4	19351.3	0.861328	0.5	0.2	0.3	0.2	0.5	0.2	0.1	52	5	441	441	0	10	0	0	0	0	0	202	0	0	2	115	103	42	0	49	6	296
0.345503	4	19441.4	0.894531	0.5	0.3	0.2	0.2	0.5	0.2	0.1	49	5	458	458	0	9	0	0	0	0	0	209	0	0	2	117	99	40	0	52	6	328
0.35032	4	19531.5	0.912109	0.5	0.4	0.1	0.2	0.5	0.2	0.1	42	6	467	467	0	9	0	0	0	0	0	210	0	0	2	111	97	40	0	53	5	359
0.357698	4	19621.6	0.919922	0.5	0.5	0	0.2	0.5	0.2	0.1	42	6	471	471	0	8	0	0	0	0	0	210	0	0	2	110	93	40	0	53	5	373
0.363373	4	9357.04	0.921875	0.7	0.1	0.2	0	0.1	0.4	0.5	41	5	472	472	0	8	0	0	0	0	0	203	0	0	2	108	89	39	0	53	5	391
0.369365	4	19208.8	0.931641	0.6	0	0.4	0.2	0.5	0.2	0.1	37	5	477	477	0	8	0	0	0	0	0	204	0	0	2	106	89	39	0	55	4	405
0.322695	4	19298.9	0.671875	0.6	0.1	0.3	0.2	0.5	0.2	0.1	55	10	344	344	0	12	0	0	0	0	0	194	0	0	2	116	111	47	0	59	9	73
0.322375	4	19389.1	0.705078	0.6	0.2	0.2	0.2	0.5	0.2	0.1	54	10	361	361	0	12	0	0	0	0	0	194	0	0	2	116	109	47	0	64	9	105
0.327047	4	19479.2	0.759766	0.6	0.3	0.1	0.2	0.5	0.2	0.1	54	8	389	389	0	12	0	0	0	0	0	189	0	0	2	117	106	46	0	62	8	174
0.331379	4	19569.3	0.794922	0.6	0.4	0	0.2	0.5	0.2	0.1	51	7	407	407	0	11	0	0	0	0	0	194	0	0	2	117	104	43	0	60	8	217
0.335238	4	19246.6	0.833984	0.7	0	0.3	0.2	0.5	0.2	0.1	54	7	427	427	0	11	0	0	0	0	0	197	0	0	2	115	103	42	0	54	6	263
0.340639	4	19336.7	0.859375	0.7	0.1	0.2	0.2	0.5	0.2	0.1	52	5	440	440	0	10	0	0	0	0	0	201	0	0	2	116	104	42	0	49	6	293
0.345657	4	19426.8	0.892578	0.7	0.2	0.1	0.2	0.5	0.2	0.1	49	5	457	457	0	9	0	0	0	0	0	209	0	0	2	117	100	40	0	52	6	325
0.351829	4	19516.9	0.908203	0.7	0.3	0	0.2	0.5	0.2	0.1	42	5	465	465	0	9	0	0	0	0	0	208	0	0	2	111	97	40	0	53	5	358
0.357914	4	19284.4	0.919922	0.8	0	0.2	0.2	0.5	0.2	0.1	42	6	471	471	0	8	0	0	0	0	0	209	0	0	2	110	94	40	0	53	5	373
0.364201	4	9447.15	0.921875	0.7	0.2	0.1	0	0.1	0.4	0.5	40	5	472	472	0	8	0	0	0	0	0	203	0	0	2	108	89	39	0	53	5	392
0.320736	4	19374.5	0.666016	0.8	0.1	0.1	0.2	0.5	0.2	0.1	54	11	341	341	0	13	0	0	0	0	0	193	0	0	2	116	112	46	0	61	9	65
0.322339	4	19464.6	0.703125	0.8	0.2	0	0.2	0.5	0.2	0.1	54	10	360	360	0	12	0	0	0	0	0	194	0	0	2	116	108	47	0	64	9	104
0.326993	4	19322.1	0.755859	0.9	0	0.1	0.2	0.5	0.2	0.1	54	8	387	387	0	12	0	0	0	0	0	187	0	0	2	117	106	46	0	62	8	172
0.331693	4	19412.3	0.792969	0.9	0.1	0	0.2	0.5	0.2	0.1	51	7	406	406	0	11	0	0	0	0	0	193	0	0	2	117	104	43	0	60	8	216
0.335176	4	19359.9	0.833984	1	0	0	0.2	0.5	0.2	0.1	53	7	427	427	0	11	0	0	0	0	0	195	0	0	2	115	103	42	0	54	6	266
0.340968	4	20601.1	0.859375	0	0	1	0.2	0.5	0.3	0	51	5	440	440	0	10	0	0	0	0	0	199	0	0	2	116	103	42	0	49	6	297
0.345972	4	20691.2	0.894531	0	0.1	0.9	0.2	0.5	0.3	0	48	5	458	458	0	9	0	0	0	0	0	209	0	0	2	117	100	40	0	52	6	328
0.352736	4	20781.4	0.908203	0	0.2	0.8	0.2	0.5	0.3	0	42	5	465	465	0	9	0	0	0	0	0	207	0	0	2	111	97	40	0	53	5	359
0.358833	4	20871.5	0.919922	0	0.3	0.7	0.2	0.5	0.3	0	42	5	471	471	0	8	0	0	0	0	0	208	0	0	2	110	92	40	0	53	5	377
0.320447	4	20961.6	0.677734	0	0.4	0.6	0.2	0.5	0.3	0	54	11	347	347	0	13	0	0	0	0	0	190	0	0	2	116	113	44	0	63	9	79
0.322731	4	9537.25	0.705078	0.7	0.3	0	0	0.1	0.4	0.5	54	10	361	361	0	12	0	0	0	0	0	194	0	0	2	116	108	46	0	63	10	107
0.327625	4	21051.7	0.759766	0	0.5	0.5	0.2	0.5	0.3	0	54	8	389	389	0	12	0	0	0	0	0	188	0	0	2	117	106	45	0	60	8	178
0.331841	4	21141.8	0.798828	0	0.6	0.4	0.2	0.5	0.3	0	51	7	409	409	0	11	0	0	0	0	0	194	0	0	2	119	104	43	0	60	8	219
0.335709	4	21231.9	0.833984	0	0.7	0.3	0.2	0.5	0.3	0	54	6	427	427	0	11	0	0	0	0	0	193	0	0	2	115	102	42	0	54	7	268
0.341719	4	21322	0.861328	0	0.8	0.2	0.2	0.5	0.3	0	51	5	441	441	0	10	0	0	0	0	0	199	0	0	2	116	103	42	0	49	6	299
0.346751	4	21412.1	0.894531	0	0.9	0.1	0.2	0.5	0.3	0	47	5	458	458	0	9	0	0	0	0	0	207	0	0	2	117	101	40	0	53	6	329
0.354127	4	21502.2	0.908203	0	1	0	0.2	0.5	0.3	0	43	5	465	465	0	9	0	0	0	0	0	206	0	0	2	110	97	40	0	52	5	361
0.321798	4	20638.9	0.689453	0.1	0	0.9	0.2	0.5	0.3	0	55	10	353	353	0	12	0	0	0	0	0	192	0	0	2	116	110	44	0	63	9	93
0.322795	4	20729	0.712891	0.1	0.1	0.8	0.2	0.5	0.3	0	54	9	365	365	0	12	0	0	0	0	0	190	0	0	2	116	105	46	0	56	9	131
0.328242	4	20819.1	0.761719	0.1	0.2	0.7	0.2	0.5	0.3	0	51	8	390	390	0	11	0	0	0	0	0	185	0	0	2	117	105	44	0	59	8	190
0.333297	4	20909.2	0.802734	0.1	0.3	0.6	0.2	0.5	0.3	0	51	7	411	411	0	11	0	0	0	0	0	196	0	0	2	119	103	42	0	59	8	224
0.336188	4	9304.7	0.835938	0.8	0	0.2	0	0.1	0.4	0.5	52	5	428	428	0	10	0	0	0	0	0	193	0	0	2	116	102	42	0	53	7	274
0.342244	4	20999.3	0.865234	0.1	0.4	0.5	0.2	0.5	0.3	0	51	5	443	443	0	9	0	0	0	0	0	200	0	0	2	116	103	42	0	50	6	302
0.347913	4	21089.5	0.894531	0.1	0.5	0.4	0.2	0.5	0.3	0	46	5	458	458	0	9	0	0	0	0	0	206	0	0	2	116	101	40	0	53	6	332
0.322671	4	21179.6	0.707031	0.1	0.6	0.3	0.2	0.5	0.3	0	55	9	362	362	0	12	0	0	0	0	0	189	0	0	2	117	106	45	0	57	10	122
0.325931	4	21269.7	0.740234	0.1	0.7	0.2	0.2	0.5	0.3	0	53	8	379	379	0	12	0	0	0	0	0	186	0	0	2	119	105	47	0	58	8	160
0.329213	4	21359.8	0.775391	0.1	0.8	0.1	0.2	0.5	0.3	0	52	8	397	397	0	11	0	0	0	0	0	189	0	0	2	118	103	44	0	59	8	200
0.334643	4	21449.9	0.808594	0.1	0.9	0	0.2	0.5	0.3	0	52	7	414	414	0	11	0	0	0	0	0	193	0	0	2	117	101	42	0	56	8	239
0.338333	4	20676.7	0.839844	0.2	0	0.8	0.2	0.5	0.3	0	52	5	430	430	0	10	0	0	0	0	0	194	0	0	2	116	102	42	0	51	7	279
0.343113	4	20766.8	0.876953	0.2	0.1	0.7	0.2	0.5	0.3	0	50	5	449	449	0	9	0	0	0	0	0	201	0	0	2	118	102	40	0	53	6	312
0.325887	4	20856.9	0.740234	0.2	0.2	0.6	0.2	0.5	0.3	0	53	8	379	379	0	12	0	0	0	0	0	186	0	0	2	119	105	47	0	58	8	160
0.327092	4	20947	0.761719	0.2	0.3	0.5	0.2	0.5	0.3	0	53	8	390	390	0	12	0	0	0	0	0	187	0	0	2	118	104	45	0	62	8	181
0.330544	4	9394.81	0.791016	0.8	0.1	0.1	0	0.1	0.4	0.5	50	7	405	405	0	11	0	0	0	0	0	191	0	0	2	120	104	43	0	61	8	213
0.336285	4	21037.1	0.814453	0.2	0.4	0.4	0.2	0.5	0.3	0	52	6	417	417	0	11	0	0	0	0	0	192	0	0	2	117	100	42	0	54	7	251
0.339697	4	21127.2	0.853516	0.2	0.5	0.3	0.2	0.5	0.3	0	51	5	437	437	0	10	0	0	0	0	0	196	0	0	2	118	102	43	0	51	7	289
0.327803	4	21217.3	0.761719	0.2	0.6	0.2	0.2	0.5	0.3	0	52	8	390	390	0	12	0	0	0	0	0	186	0	0	2	118	103	44	0	62	8	185
0.329904	4	21307.4	0.773438	0.2	0.7	0.1	0.2	0.5	0.3	0	52	7	396	396	0	11	0	0	0	0	0	186	0	0	2	120	103	44	0	60	8	199
0.333618	4	21397.5	0.804688	0.2	0.8	0	0.2	0.5	0.3	0	50	6	412	412	0	11	0	0	0	0	0	195	0	0	2	120	103	42	0	57	8	230
0.337185	4	20714.4	0.832031	0.3	0	0.7	0.2	0.5	0.3	0	52	5	426	426	0	10	0	0	0	0	0	191	0	0	2	116	102	42	0	53	7	272
0.329091	4	20804.6	0.78125	0.3	0.1	0.6	0.2	0.5	0.3	0	52	7	400	400	0	11	0	0	0	0	0	189	0	0	2	120	104	44	0	60	8	203
0.331985	4	20894.7	0.794922	0.3	0.2	0.5	0.2	0.5	0.3	0	50	7	407	407	0	11	0	0	0	0	0	191	0	0	2	121	103	42	0	60	8	219
0.335165	4	20984.8	0.814453	0.3	0.3	0.4	0.2	0.5	0.3	0	52	6	417	417	0	11	0	0	0	0	0	192	0	0	2	117	100	42	0	54	7	251
0.333037	4	21074.9	0.800781	0.3	0.4	0.3	0.2	0.5	0.3	0	49	6	410	410	0	11	0	0	0	0	0	193	0	0	2	121	103	42	0	60	8	225
0.334407	4	9484.92	0.810547	0.8	0.2	0	0	0.1	0.4	0.5	50	6	415	415	0	11	0	0	0	0	0	193	0	0	2	119	100	42	0	56	8	243
0.334674	4	21165	0.814453	0.3	0.5	0.2	0.2	0.5	0.3	0	51	6	417	417	0	11	0	0	0	0	0	189	0	0	2	117	100	42	0	55	7	254
0.342583	4	21255.1	0.875	0.3	0.6	0.1	0.2	0.5	0.3	0	35	11	448	448	0	10	0	0	0	0	0	283	0	0	7	104	135	55	0	87	10	159
0.343903	4	21345.2	0.882812	0.3	0.7	0	0.2	0.5	0.3	0	36	10	452	452	0	10	0	0	0	0	0	279	0	0	7	106	131	55	0	82	10	178
0.349463	4	20752.2	0.896484	0.4	0	0.6	0.2	0.5	0.3	0	31	7	459	459	0	10	0	0	0	0	0	273	0	0	7	105	129	54	0	71	10	221
0.352617	4	20842.3	0.921875	0.4	0.1	0.5	0.2	0.5	0.3	0	30	7	472	472	0	9	0	0	0	0	0	266	0	0	7	106	123	52	0	64	10	270
0.356501	4	20932.4	0.9375	0.4	0.2	0.4	0.2	0.5	0.3	0	29	7	480	480	0	8	0	0	0	0	0	266	0	0	6	101	120	51	0	62	10	300
0.362166	4	21022.5	0.958984	0.4	0.3	0.3	0.2	0.5	0.3	0	27	7	491	491	0	7	0	0	0	0	0	265	0	0	6	101	116	50	0	59	10	334
0.365902	4	21112.7	0.972656	0.4	0.4	0.2	0.2	0.5	0.3	0	25	5	498	498	0	7	0	0	0	0	0	268	0	0	6	101	114	49	0	57	10	354
0.370584	4	21202.8	0.978516	0.4	0.5	0.1	0.2	0.5	0.3	0	24	5	501	501	0	6	0	0	0	0	0	264	0	0	4	98	112	47	0	56	10	376
0.376843	4	21292.9	0.978516	0.4	0.6	0	0.2	0.5	0.3	0	24	5	501	501	0	6	0	0	0	0	0	254	0	0	4	98	110	45	0	57	9	390
0.384434	4	9342.47	0.982422	0.9	0	0.1	0	0.1	0.4	0.5	23	5	503	503	0	6	0	0	0	0	0	250	0	0	4	94	109	45	0	62	9	399
0.391266	4	20790	0.980469	0.5	0	0.5	0.2	0.5	0.3	0	23	5	502	502	0	5	0	0	0	0	0	247	0	0	4	94	107	43	0	60	8	408
0.338716	4	20880.1	0.863281	0.5	0.1	0.4	0.2	0.5	0.3	0	35	11	442	442	0	10	0	0	0	0	0	284	0	0	7	106	137	57	0	94	10	133
0.341623	4	20970.2	0.876953	0.5	0.2	0.3	0.2	0.5	0.3	0	36	10	449	449	0	10	0	0	0	0	0	281	0	0	7	106	133	55	0	88	10	162
0.348534	4	21060.3	0.892578	0.5	0.3	0.2	0.2	0.5	0.3	0	32	7	457	457	0	10	0	0	0	0	0	273	0	0	7	105	129	54	0	75	10	212
0.351787	4	21150.4	0.916016	0.5	0.4	0.1	0.2	0.5	0.3	0	30	6	469	469	0	9	0	0	0	0	0	264	0	0	7	107	124	52	0	64	10	265
0.355379	4	21240.5	0.935547	0.5	0.5	0	0.2	0.5	0.3	0	29	7	479	479	0	8	0	0	0	0	0	266	0	0	6	103	120	50	0	62	10	297
0.361208	4	20827.8	0.958984	0.6	0	0.4	0.2	0.5	0.3	0	27	7	491	491	0	7	0	0	0	0	0	266	0	0	6	101	116	51	0	58	10	333
0.364793	4	20917.9	0.970703	0.6	0.1	0.3	0.2	0.5	0.3	0	25	5	497	497	0	7	0	0	0	0	0	267	0	0	6	101	114	49	0	57	10	353
0.370453	4	21008	0.978516	0.6	0.2	0.2	0.2	0.5	0.3	0	24	6	501	501	0	6	0	0	0	0	0	263	0	0	4	99	111	47	0	56	10	376
0.376915	4	21098.1	0.980469	0.6	0.3	0.1	0.2	0.5	0.3	0	25	5	502	502	0	6	0	0	0	0	0	253	0	0	4	98	110	44	0	59	9	391
0.384279	4	9432.58	0.982422	0.9	0.1	0	0	0.1	0.4	0.5	24	5	503	503	0	6	0	0	0	0	0	250	0	0	4	96	109	44	0	62	9	397
0.336937	4	21188.2	0.855469	0.6	0.4	0	0.2	0.5	0.3	0	39	11	438	438	0	10	0	0	0	0	0	288	0	0	7	105	139	58	0	93	10	116
0.34098	4	20865.5	0.873047	0.7	0	0.3	0.2	0.5	0.3	0	36	11	447	447	0	10	0	0	0	0	0	278	0	0	7	107	133	56	0	88	10	158
0.34757	4	20955.6	0.890625	0.7	0.1	0.2	0.2	0.5	0.3	0	32	7	456	456	0	10	0	0	0	0	0	272	0	0	7	105	129	54	0	75	10	211
0.351555	4	21045.7	0.914062	0.7	0.2	0.1	0.2	0.5	0.3	0	30	6	468	468	0	9	0	0	0	0	0	264	0	0	7	107	124	52	0	65	10	262
0.355448	4	21135.9	0.935547	0.7	0.3	0	0.2	0.5	0.3	0	28	7	479	479	0	8	0	0	0	0	0	263	0	0	6	105	121	50	0	63	10	297
0.360155	4	20903.3	0.958984	0.8	0	0.2	0.2	0.5	0.3	0	26	7	491	491	0	7	0	0	0	0	0	265	0	0	6	103	116	50	0	58	10	334
0.364859	4	20993.4	0.972656	0.8	0.1	0.1	0.2	0.5	0.3	0	25	5	498	498	0	7	0	0	0	0	0	265	0	0	6	101	114	49	0	57	10	357
0.370398	4	21083.5	0.978516	0.8	0.2	0	0.2	0.5	0.3	0	25	6	501	501	0	6	0	0	0	0	0	258	0	0	4	101	110	45	0	58	10	379
0.377799	4	20941.1	0.980469	0.9	0	0.1	0.2	0.5	0.3	0	24	5	502	502	0	6	0	0	0	0	0	252	0	0	4	98	110	44	0	61	9	391
0.336073	4	21031.2	0.859375	0.9	0.1	0	0.2	0.5	0.3	0	38	12	440	440	0	10	0	0	0	0	0	284	0	0	7	107	138	58	0	91	10	125
0.340495	4	9380.24	0.873047	1	0	0	0	0.1	0.4	0.5	36	10	447	447	0	10	0	0	0	0	0	279	0	0	7	107	133	56	0	87	10	159
0.346591	4	20978.8	0.894531	1	0	0	0.2	0.5	0.3	0	32	7	458	458	0	10	0	0	0	0	0	270	0	0	7	108	127	54	0	77	10	214
0.351751	4	18260.3	0.916016	0	0	1	0.2	0.6	0	0.2	30	6	469	469	0	9	0	0	0	0	0	264	0	0	7	107	122	52	0	63	10	268
0.355463	4	18350.4	0.9375	0	0.1	0.9	0.2	0.6	0	0.2	27	7	480	480	0	8	0	0	0	0	0	264	0	0	6	105	119	50	0	63	10	301
0.359989	4	18440.5	0.958984	0	0.2	0.8	0.2	0.6	0	0.2	27	7	491	491	0	7	0	0	0	0	0	264	0	0	6	103	116	49	0	58	10	335
0.365922	4	18530.6	0.974609	0	0.3	0.7	0.2	0.6	0	0.2	26	6	499	499	0	7	0	0	0	0	0	263	0	0	5	102	112	47	0	58	10	362
0.370875	4	18620.7	0.980469	0	0.4	0.6	0.2	0.6	0	0.2	24	5	502	502	0	6	0	0	0	0	0	257	0	0	4	101	110	45	0	59	10	383
0.336877	4	18710.8	0.869141	0	0.5	0.5	0.2	0.6	0	0.2	36	11	445	445	0	10	0	0	0	0	0	280	0	0	7	107	133	56	0	88	10	152
0.341604	4	18800.9	0.875	0	0.6	0.4	0.2	0.6	0	0.2	33	10	448	448	0	10	0	0	0	0	0	271	0	0	7	106	131	55	0	85	10	178
0.347569	4	18891.1	0.896484	0	0.7	0.3	0.2	0.6	0	0.2	30	6	459	459	0	9	0	0	0	0	0	265	0	0	7	107	127	54	0	72	10	231
0.351559	4	18981.2	0.917969	0	0.8	0.2	0.2	0.6	0	0.2	29	7	470	470	0	8	0	0	0	0	0	260	0	0	7	108	120	50	0	63	10	278
0.356703	4	10621.5	0.939453	0	0	1	0	0.1	0.5	0.4	28	7	481	481	0	8	0	0	0	0	0	262	0	0	6	104	118	49	0	62	10	308
0.36118	4	19071.3	0.957031	0	0.9	0.1	0.2	0.6	0	0.2	27	6	490	490	0	7	0	0	0	0	0	261	0	0	6	103	116	47	0	59	10	338
0.366891	4	19161.4	0.978516	0	1	0	0.2	0.6	0	0.2	25	6	501	501	0	6	0	0	0	0	0	261	0	0	5	103	111	46	0	61	10	368
0.34183	4	18298.1	0.875	0.1	0	0.9	0.2	0.6	0	0.2	35	10	448	448	0	10	0	0	0	0	0	271	0	0	7	108	132	55	0	88	10	170
0.342884	4	18388.2	0.888672	0.1	0.1	0.8	0.2	0.6	0	0.2	31	8	455	455	0	10	0	0	0	0	0	273	0	0	7	106	127	54	0	82	10	202
0.347754	4	18478.3	0.910156	0.1	0.2	0.7	0.2	0.6	0	0.2	30	6	466	466	0	9	0	0	0	0	0	264	0	0	7	110	125	51	0	67	10	253
0.35249	4	18568.4	0.921875	0.1	0.3	0.6	0.2	0.6	0	0.2	29	7	472	472	0	8	0	0	0	0	0	259	0	0	7	109	120	49	0	62	10	284
0.356521	4	18658.5	0.949219	0.1	0.4	0.5	0.2	0.6	0	0.2	27	7	486	486	0	8	0	0	0	0	0	264	0	0	6	104	116	49	0	62	10	319
0.361182	4	18748.6	0.962891	0.1	0.5	0.4	0.2	0.6	0	0.2	27	7	493	493	0	7	0	0	0	0	0	263	0	0	6	103	114	46	0	59	10	344
0.344165	4	18838.7	0.884766	0.1	0.6	0.3	0.2	0.6	0	0.2	31	8	453	453	0	10	0	0	0	0	0	268	0	0	7	107	125	54	0	82	10	204
0.346936	4	18928.8	0.894531	0.1	0.7	0.2	0.2	0.6	0	0.2	29	6	458	458	0	9	0	0	0	0	0	264	0	0	7	108	125	54	0	76	10	228
0.349939	4	10711.6	0.910156	0	0.1	0.9	0	0.1	0.5	0.4	30	6	466	466	0	8	0	0	0	0	0	260	0	0	7	109	121	51	0	64	10	266
0.352701	4	19018.9	0.933594	0.1	0.8	0.1	0.2	0.6	0	0.2	28	7	478	478	0	8	0	0	0	0	0	262	0	0	6	106	118	48	0	63	10	300
0.358355	4	19109	0.955078	0.1	0.9	0	0.2	0.6	0	0.2	28	7	489	489	0	7	0	0	0	0	0	262	0	0	6	106	115	46	0	61	10	330
0.347231	4	18335.8	0.896484	0.2	0	0.8	0.2	0.6	0	0.2	30	6	459	459	0	9	0	0	0	0	0	265	0	0	7	107	125	52	0	75	10	232
0.347583	4	18425.9	0.910156	0.2	0.1	0.7	0.2	0.6	0	0.2	30	6	466	466	0	8	0	0	0	0	0	263	0	0	7	109	122	50	0	67	10	260
0.351695	4	18516.1	0.919922	0.2	0.2	0.6	0.2	0.6	0	0.2	28	7	471	471	0	8	0	0	0	0	0	256	0	0	7	109	120	48	0	64	10	285
0.354945	4	18606.2	0.947266	0.2	0.3	0.5	0.2	0.6	0	0.2	27	7	485	485	0	8	0	0	0	0	0	263	0	0	6	105	117	48	0	63	10	316
0.348367	4	18696.3	0.910156	0.2	0.4	0.4	0.2	0.6	0	0.2	30	6	466	466	0	8	0	0	0	0	0	262	0	0	7	109	121	50	0	65	10	264
0.350081	4	18786.4	0.919922	0.2	0.5	0.3	0.2	0.6	0	0.2	28	7	471	471	0	8	0	0	0	0	0	260	0	0	7	108	119	48	0	65	10	282
0.353195	4	18876.5	0.935547	0.2	0.6	0.2	0.2	0.6	0	0.2	28	7	479	479	0	8	0	0	0	0	0	261	0	0	6	106	118	48	0	63	10	303
0.351459	4	18966.6	0.921875	0.2	0.7	0.1	0.2	0.6	0	0.2	28	7	472	472	0	8	0	0	0	0	0	257	0	0	6	109	119	48	0	65	10	287
0.351802	4	10801.7	0.933594	0	0.2	0.8	0	0.1	0.5	0.4	28	7	478	478	0	8	0	0	0	0	0	260	0	0	6	107	118	48	0	63	10	301
0.353155	4	19056.7	0.941406	0.2	0.8	0	0.2	0.6	0	0.2	28	7	482	482	0	9	0	0	0	0	0	262	0	0	6	106	117	47	0	62	10	310
0.396028	4	18373.6	0.992188	0.3	0	0.7	0.2	0.6	0	0.2	20	12	508	508	0	8	0	0	0	0	0	337	0	0	10	95	130	58	0	136	11	199
0.395538	4	18463.7	0.992188	0.3	0.1	0.6	0.2	0.6	0	0.2	20	12	508	508	0	8	0	0	0	0	0	333	0	0	10	95	129	58	0	131	11	209
0.400341	4	18553.8	0.992188	0.3	0.2	0.5	0.2	0.6	0	0.2	18	12	508	508	0	8	0	0	0	0	0	326	0	0	10	92	126	56	0	123	11	234
0.403843	4	18643.9	0.996094	0.3	0.3	0.4	0.2	0.6	0	0.2	18	9	510	510	0	8	0	0	0	0	0	317	0	0	10	89	121	54	0	112	11	271
0.407428	4	18734	0.998047	0.3	0.4	0.3	0.2	0.6	0	0.2	19	9	511	511	0	8	0	0	0	0	0	307	0	0	10	88	117	52	0	106	11	295
0.412305	4	18824.2	0.998047	0.3	0.5	0.2	0.2	0.6	0	0.2	19	9	511	511	0	7	0	0	0	0	0	304	0	0	10	84	115	49	0	98	11	316
0.418219	4	18914.3	0.998047	0.3	0.6	0.1	0.2	0.6	0	0.2	18	9	511	511	0	7	0	0	0	0	0	292	0	0	10	81	114	48	0	96	12	335
0.423656	4	19004.4	0.998047	0.3	0.7	0	0.2	0.6	0	0.2	17	8	511	511	0	7	0	0	0	0	0	290	0	0	10	81	114	46	0	96	11	342
0.428174	4	18411.4	0.998047	0.4	0	0.6	0.2	0.6	0	0.2	15	8	511	511	0	5	0	0	0	0	0	280	0	0	9	81	113	46	0	92	11	362
0.433693	4	10891.8	0.998047	0	0.3	0.7	0	0.1	0.5	0.4	15	8	511	511	0	5	0	0	0	0	0	277	0	0	9	77	112	44	0	92	11	372
0.439967	4	18501.5	0.998047	0.4	0.1	0.5	0.2	0.6	0	0.2	17	7	511	511	0	5	0	0	0	0	0	271	0	0	8	76	111	43	0	91	11	382
0.391148	4	18591.6	0.990234	0.4	0.2	0.4	0.2	0.6	0	0.2	21	12	507	507	0	8	0	0	0	0	0	343	0	0	10	95	131	58	0	141	11	184
0.394433	4	18681.7	0.988281	0.4	0.3	0.3	0.2	0.6	0	0.2	20	12	506	506	0	8	0	0	0	0	0	335	0	0	10	95	129	58	0	137	11	197
0.398934	4	18771.8	0.992188	0.4	0.4	0.2	0.2	0.6	0	0.2	18	12	508	508	0	8	0	0	0	0	0	330	0	0	10	92	126	57	0	126	11	226
0.402303	4	18861.9	0.996094	0.4	0.5	0.1	0.2	0.6	0	0.2	19	9	510	510	0	8	0	0	0	0	0	319	0	0	10	90	121	54	0	115	11	264
0.405173	4	18952	0.998047	0.4	0.6	0	0.2	0.6	0	0.2	20	9	511	511	0	8	0	0	0	0	0	308	0	0	10	88	118	51	0	107	11	292
0.411122	4	18449.1	0.998047	0.5	0	0.5	0.2	0.6	0	0.2	20	9	511	511	0	7	0	0	0	0	0	303	0	0	10	84	115	49	0	98	12	315
0.416837	4	18539.3	0.998047	0.5	0.1	0.4	0.2	0.6	0	0.2	18	9	511	511	0	7	0	0	0	0	0	293	0	0	10	82	115	48	0	96	11	333
0.422821	4	18629.4	0.998047	0.5	0.2	0.3	0.2	0.6	0	0.2	16	8	511	511	0	7	0	0	0	0	0	288	0	0	10	82	113	46	0	97	11	344
0.426995	4	18719.5	0.998047	0.5	0.3	0.2	0.2	0.6	0	0.2	15	8	511	511	0	6	0	0	0	0	0	281	0	0	9	81	113	46	0	91	11	361
0.433077	4	10981.9	0.998047	0	0.4	0.6	0	0.1	0.5	0.4	16	8	511	511	0	5	0	0	0	0	0	275	0	0	9	77	112	44	0	92	11	373
0.389638	4	18809.6	0.988281	0.5	0.4	0.1	0.2	0.6	0	0.2	21	12	506	506	0	8	0	0	0	0	0	348	0	0	10	97	133	59	0	152	11	161
0.39078	4	18899.7	0.988281	0.5	0.5	0	0.2	0.6	0	0.2	20	12	506	506	0	8	0	0	0	0	0	337	0	0	10	95	129	58	0	143	11	189
0.397121	4	18486.9	0.992188	0.6	0	0.4	0.2	0.6	0	0.2	20	12	508	508	0	8	0	0	0	0	0	329	0	0	10	93	125	56	0	129	11	223
0.400371	4	18577	0.996094	0.6	0.1	0.3	0.2	0.6	0	0.2	19	9	510	510	0	8	0	0	0	0	0	319	0	0	10	92	121	54	0	119	11	258
0.40462	4	18667.1	0.998047	0.6	0.2	0.2	0.2	0.6	0	0.2	20	9	511	511	0	8	0	0	0	0	0	306	0	0	10	89	116	51	0	109	12	292
0.410691	4	18757.2	0.998047	0.6	0.3	0.1	0.2	0.6	0	0.2	20	9	511	511	0	7	0	0	0	0	0	303	0	0	10	85	115	49	0	99	11	314
0.416421	4	18847.4	0.998047	0.6	0.4	0	0.2	0.6	0	0.2	18	9	511	511	0	7	0	0	0	0	0	290	0	0	10	83	115	48	0	97	11	334
0.422765	4	18524.7	0.998047	0.7	0	0.3	0.2	0.6	0	0.2	16	8	511	511	0	7	0	0	0	0	0	287	0	0	10	83	113	46	0	97	11	344
0.426957	4	18614.8	0.998047	0.7	0.1	0.2	0.2	0.6	0	0.2	16	8	511	511	0	6	0	0	0	0	0	279	0	0	9	81	113	46	0	92	11	361
0.388595	4	18704.9	0.988281	0.7	0.2	0.1	0.2	0.6	0	0.2	21	12	506	506	0	8	0	0	0	0	0	348	0	0	10	97	132	59	0	153	11	161
0.391792	4	11072	0.988281	0	0.5	0.5	0	0.1	0.5	0.4	21	12	506	506	0	8	0	0	0	0	0	335	0	0	10	96	129	57	0	141	11	192
0.396291	4	18795	0.992188	0.7	0.3	0	0.2	0.6	0	0.2	19	12	508	508	0	8	0	0	0	0	0	328	0	0	10	93	125	55	0	130	11	225
0.399917	4	18562.5	0.996094	0.8	0	0.2	0.2	0.6	0	0.2	19	9	510	510	0	8	0	0	0	0	0	315	0	0	10	93	118	54	0	116	12	266
0.40503	4	18652.6	0.998047	0.8	0.1	0.1	0.2	0.6	0	0.2	20	9	511	511	0	8	0	0	0	0	0	305	0	0	10	89	117	50	0	108	11	295
0.410275	4	18742.7	0.998047	0.8	0.2	0	0.2	0.6	0	0.2	19	9	511	511	0	7	0	0	0	0	0	300	0	0	10	86	115	49	0	98	11	318
0.415953	4	18600.2	0.998047	0.9	0	0.1	0.2	0.6	0	0.2	18	9	511	511	0	7	0	0	0	0	0	289	0	0	10	85	113	47	0	99	11	334
0.422738	4	18690.3	0.998047	0.9	0.1	0	0.2	0.6	0	0.2	16	8	511	511	0	7	0	0	0	0	0	287	0	0	10	83	113	46	0	94	11	347
0.3895	4	18638	0.988281	1	0	0	0.2	0.6	0	0.2	22	12	506	506	0	8	0	0	0	0	0	339	0	0	10	95	130	57	0	145	11	183
0.391621	4	19879.2	0.992188	0	0	1	0.2	0.6	0.1	0.1	21	12	508	508	0	8	0	0	0	0	0	333	0	0	10	96	128	57	0	139	11	201
0.396757	4	19969.3	0.992188	0	0.1	0.9	0.2	0.6	0.1	0.1	19	12	508	508	0	8	0	0	0	0	0	321	0	0	10	94	120	55	0	129	12	236
0.400185	4	20059.4	0.996094	0	0.2	0.8	0.2	0.6	0.1	0.1	19	9	510	510	0	8	0	0	0	0	0	311	0	0	10	92	118	53	0	115	12	273
0.405704	4	11162.1	0.998047	0	0.6	0.4	0	0.1	0.5	0.4	20	9	511	511	0	8	0	0	0	0	0	304	0	0	10	89	116	49	0	106	11	300
0.412031	4	20149.5	0.998047	0	0.3	0.7	0.2	0.6	0.1	0.1	18	9	511	511	0	7	0	0	0	0	0	297	0	0	10	85	115	48	0	101	11	321
0.417958	4	20239.7	0.998047	0	0.4	0.6	0.2	0.6	0.1	0.1	17	8	511	511	0	7	0	0	0	0	0	288	0	0	10	84	113	47	0	99	11	338
0.391857	4	20329.8	0.992188	0	0.5	0.5	0.2	0.6	0.1	0.1	21	12	508	508	0	8	0	0	0	0	0	335	0	0	10	97	126	57	0	140	11	199
0.394205	4	20419.9	0.992188	0	0.6	0.4	0.2	0.6	0.1	0.1	20	12	508	508	0	8	0	0	0	0	0	327	0	0	10	94	123	56	0	133	12	221
0.397025	4	20510	0.996094	0	0.7	0.3	0.2	0.6	0.1	0.1	19	11	510	510	0	8	0	0	0	0	0	317	0	0	10	93	119	54	0	125	12	252
0.401675	4	20600.1	0.996094	0	0.8	0.2	0.2	0.6	0.1	0.1	20	9	510	510	0	8	0	0	0	0	0	307	0	0	10	90	119	52	0	111	11	283
0.407499	4	20690.2	0.998047	0	0.9	0.1	0.2	0.6	0.1	0.1	20	9	511	511	0	7	0	0	0	0	0	302	0	0	10	87	115	49	0	102	11	310
0.41272	4	20780.3	0.998047	0	1	0	0.2	0.6	0.1	0.1	17	9	511	511	0	7	0	0	0	0	0	290	0	0	10	87	113	48	0	101	11	329
0.394597	4	19917	0.992188	0.1	0	0.9	0.2	0.6	0.1	0.1	19	12	508	508	0	8	0	0	0	0	0	327	0	0	10	94	122	55	0	134	12	223
0.39624	4	20007.1	0.994141	0.1	0.1	0.8	0.2	0.6	0.1	0.1	19	11	509	509	0	8	0	0	0	0	0	319	0	0	10	94	120	55	0	129	12	241
0.398326	4	11252.2	0.996094	0	0.7	0.3	0	0.1	0.5	0.4	19	9	510	510	0	8	0	0	0	0	0	310	0	0	10	93	119	52	0	118	11	271
0.403711	4	20097.2	0.998047	0.1	0.2	0.7	0.2	0.6	0.1	0.1	20	9	511	511	0	8	0	0	0	0	0	304	0	0	10	89	116	49	0	106	11	300
0.409544	4	20187.3	0.998047	0.1	0.3	0.6	0.2	0.6	0.1	0.1	17	9	511	511	0	7	0	0	0	0	0	297	0	0	10	87	115	48	0	101	11	320
0.396453	4	20277.4	0.994141	0.1	0.4	0.5	0.2	0.6	0.1	0.1	19	11	509	509	0	8	0	0	0	0	0	315	0	0	10	93	119	54	0	129	12	248
0.39795	4	20367.5	0.996094	0.1	0.5	0.4	0.2	0.6	0.1	0.1	19	10	510	510	0	8	0	0	0	0	0	311	0	0	10	93	119	52	0	122	11	265
0.400977	4	20457.6	0.996094	0.1	0.6	0.3	0.2	0.6	0.1	0.1	20	9	510	510	0	8	0	0	0	0	0	304	0	0	10	90	117	51	0	109	11	291
0.406227	4	20547.7	0.998047	0.1	0.7	0.2	0.2	0.6	0.1	0.1	20	9	511	511	0	7	0	0	0	0	0	300	0	0	10	87	114	49	0	103	11	312
0.398775	4	20637.9	0.996094	0.1	0.8	0.1	0.2	0.6	0.1	0.1	20	9	510	510	0	8	0	0	0	0	0	310	0	0	10	92	119	52	0	119	11	270
0.400178	4	20728	0.996094	0.1	0.9	0	0.2	0.6	0.1	0.1	20	9	510	510	0	8	0	0	0	0	0	305	0	0	10	89	117	51	0	110	11	290
0.404738	4	19954.8	0.998047	0.2	0	0.8	0.2	0.6	0.1	0.1	20	9	511	511	0	8	0	0	0	0	0	300	0	0	10	88	115	49	0	105	11	307
0.401644	4	20044.9	0.996094	0.2	0.1	0.7	0.2	0.6	0.1	0.1	20	9	510	510	0	8	0	0	0	0	0	302	0	0	10	89	117	50	0	111	11	293
0.405011	4	11342.3	0.998047	0	0.8	0.2	0	0.1	0.5	0.4	20	9	511	511	0	8	0	0	0	0	0	300	0	0	10	90	115	49	0	106	11	304
0.406533	4	20135	0.998047	0.2	0.2	0.6	0.2	0.6	0.1	0.1	18	9	511	511	0	7	0	0	0	0	0	298	0	0	10	88	114	49	0	106	11	312
0.469154	4	20225.1	1	0.2	0.3	0.5	0.2	0.6	0.1	0.1	17	11	512	512	0	6	0	0	0	0	0	334	0	0	11	81	128	57	0	162	13	204
0.467281	4	20315.2	1	0.2	0.4	0.4	0.2	0.6	0.1	0.1	17	11	512	512	0	6	0	0	0	0	0	330	0	0	11	83	127	57	0	161	13	208
0.470036	4	20405.3	1	0.2	0.5	0.3	0.2	0.6	0.1	0.1	17	11	512	512	0	6	0	0	0	0	0	325	0	0	11	82	126	56	0	153	13	224
0.47173	4	20495.4	1	0.2	0.6	0.2	0.2	0.6	0.1	0.1	16	11	512	512	0	7	0	0	0	0	0	318	0	0	11	82	122	56	0	143	13	245
0.476147	4	20585.5	1	0.2	0.7	0.1	0.2	0.6	0.1	0.1	16	9	512	512	0	7	0	0	0	0	0	309	0	0	11	82	117	54	0	142	13	264
0.478699	4	20675.6	1	0.2	0.8	0	0.2	0.6	0.1	0.1	15	9	512	512	0	6	0	0	0	0	0	304	0	0	10	81	117	54	0	134	13	281
0.483241	4	19992.5	1	0.3	0	0.7	0.2	0.6	0.1	0.1	15	9	512	512	0	6	0	0	0	0	0	302	0	0	10	80	116	52	0	125	13	296
0.486962	4	20082.6	1	0.3	0.1	0.6	0.2	0.6	0.1	0.1	14	9	512	512	0	6	0	0	0	0	0	292	0	0	10	80	114	52	0	124	13	310
0.490942	4	20172.7	1	0.3	0.2	0.5	0.2	0.6	0.1	0.1	15	9	512	512	0	6	0	0	0	0	0	288	0	0	10	77	111	51	0	122	13	322
0.497419	4	11432.4	1	0	0.9	0.1	0	0.1	0.5	0.4	14	8	512	512	0	6	0	0	0	0	0	286	0	0	10	75	110	49	0	116	13	337
0.505609	4	20262.9	1	0.3	0.3	0.4	0.2	0.6	0.1	0.1	12	8	512	512	0	6	0	0	0	0	0	280	0	0	10	75	110	49	0	116	13	345
0.464457	4	20353	1	0.3	0.4	0.3	0.2	0.6	0.1	0.1	16	11	512	512	0	6	0	0	0	0	0	340	0	0	11	83	129	58	0	172	13	185
0.463489	4	20443.1	1	0.3	0.5	0.2	0.2	0.6	0.1	0.1	17	11	512	512	0	6	0	0	0	0	0	336	0	0	11	84	129	57	0	165	13	195
0.466808	4	20533.2	1	0.3	0.6	0.1	0.2	0.6	0.1	0.1	17	11	512	512	0	7	0	0	0	0	0	327	0	0	11	85	127	56	0	158	13	212
0.470358	4	20623.3	1	0.3	0.7	0	0.2	0.6	0.1	0.1	16	11	512	512	0	7	0	0	0	0	0	319	0	0	11	83	122	56	0	148	13	238
0.475001	4	20030.3	1	0.4	0	0.6	0.2	0.6	0.1	0.1	16	10	512	512	0	7	0	0	0	0	0	309	0	0	11	82	118	54	0	144	13	260
0.477017	4	20120.4	1	0.4	0.1	0.5	0.2	0.6	0.1	0.1	15	9	512	512	0	6	0	0	0	0	0	304	0	0	10	81	117	54	0	135	13	280
0.481624	4	20210.5	1	0.4	0.2	0.4	0.2	0.6	0.1	0.1	15	9	512	512	0	6	0	0	0	0	0	302	0	0	10	81	116	52	0	128	13	292
0.485995	4	20300.6	1	0.4	0.3	0.3	0.2	0.6	0.1	0.1	14	9	512	512	0	6	0	0	0	0	0	293	0	0	10	81	113	52	0	123	13	310
0.489886	4	20390.7	1	0.4	0.4	0.2	0.2	0.6	0.1	0.1	15	9	512	512	0	6	0	0	0	0	0	288	0	0	10	78	111	51	0	123	13	320
0.497184	4	11522.5	1	0	1	0	0	0.1	0.5	0.4	14	8	512	512	0	6	0	0	0	0	0	284	0	0	10	77	110	49	0	116	13	337
0.462255	4	20480.8	1	0.4	0.5	0.1	0.2	0.6	0.1	0.1	16	11	512	512	0	6	0	0	0	0	0	345	0	0	11	84	130	58	0	179	13	171
[truncated: 17,138 more rows]

## Sheet: n_act 5
PHIhat_D	n_act	PHI_$	PHI_cover	6-ARG	U-ARG	0-ARG	U-Glyc	1,3-Glyc	2-Glyc	0-Glyc	ana2.n	ana3.x	ca_out.n	co2_out.n	emp3.x	emp4.x	emp5.x	emp6.x	nit1.n	nit2.x	nit8.x	ppp1.n	ppp4.x	ppp5.x	ppp6.x	tca1.x	tca4.x	tca6.x	tca7.x	tca8.n	tca8.x	urea2.n
[truncated: 18,876 more rows]

[truncated: 8 more sheets: n_act 6, n_act 7, n_act 8, n_act 9, n_act 10, n_act 11, n_act 12, n_act 13]
